# Supplementary material for: Hybrid Stem Cell States: Insights Into the Relationship Between Mammary Development and Breast Cancer Using Single-Cell Transcriptomics
Source: Front Cell Dev Biol. 2020 May 8;8:288. doi: 10.3389/fcell.2020.00288 (PMC7227401; doi:10.3389/fcell.2020.00288)
Supplement: TABLE S1 — NM cluster markers. Most highly expressed genes for each individual NM cluster, orderd by log2FC. [file Table_1.XLSX]

## Sheet: Table of Contents
Table of Contents
1	NM cluster markers	Most highly expressed genes for each individual NM cluster, orderd by log2 FC
2	CR cluster markers	Most highly expressed genes for each individual CR cluster, orderd by log2 FC
3	CR vs NM differential gene expression	Differentially expressed genes between pooled epithelial NM and CR cells. Genes are ordered by log2FC, with higher numbers corresponding to genes up in CR and vice versa
4	CR vs NM differential gene expression by individual	Differentially expressed genes between the NM and CR cells of each individual ordered by log2FC.
5	ROCK gene set	Rho-associated kinase genes used to characterize ROCK enrichment between NM and CR
6	CR transcription factors	ENCODE and CHEA transcription factors identified from the top 1000 differentially expressed genes in CR
7	ESC gene set	List of genes from the Gene Set Enrichment Analysis used to calculated an embryonic stem cell gene expression score for NM and CR cells
8	Mammary stem cell gene set	List of mammary stem cell genes used to characterize mammary stem cell enrichment between NM and CR
9	Luminal progenitor gene set	List of luminal progenitor genes used to characterize luminal progenitor enrichment between NM and CR
10	Mouse pseudotime genes	Arrow-of-time vector genes which most differentiate embryonic mouse mammary cells and adult cells from the Giraddie dataset. The lower the pseudotime score the more embryonically associated the gene and vice versa
11	Hybrid proportions	Proportion of hybrid cells in Giraddi mouse dataset and NM and CR
12	Quadruple hybrids vs all other epithelial differential gene expression	Differentially expressed genes between quadruple hybrids and all other epithelial cells
13	Overlap between differentially expressed genes in quadruple hybrids and EMT genes	A subset of differentially expressed genes between quadruple hybrids and all other epithelial cells which have been identified as EMT genes
14	Mouse pseudotime vs CR expression	Arrow-of-time mouse pseudotime genes applied to genes expressed in CR cells

## Sheet: 1- NM cluster markers
Cluster 0 markers							Cluster 1 markers							Cluster 2 markers							Cluster 3 markers							Cluster 4 markers							Cluster 5 markers
gene	p_val	avg_logFC	pct.1	pct.2	p_val_adj		gene	p_val	avg_logFC	pct.1	pct.2	p_val_adj		gene	p_val	avg_logFC	pct.1	pct.2	p_val_adj		gene	p_val	avg_logFC	pct.1	pct.2	p_val_adj		gene	p_val	avg_logFC	pct.1	pct.2	p_val_adj		gene	p_val	avg_logFC	pct.1	pct.2	p_val_adj
FDCSP	5.86058e-90	2.97083	0.588	0.177	1.85563e-85		AKAP12	8.23617e-150	2.95185	0.699	0.143	2.60782e-145		MUCL1	6.75914e-36	2.82532	0.317	0.089	2.14015e-31		KRT14	1.03942e-99	2.18379	0.565	0.058	3.29112e-95		MMP3	1.42524e-98	3.92675	0.588	0.042	4.51273e-94		IL7R	2.70548e-116	3.49174	0.9	0.021	8.56637e-112
S100A8	7.10109e-121	2.30355	0.555	0.079	2.24842e-116		SERPINE1	8.73088e-156	2.8872	0.666	0.108	2.76446e-151		ANKRD30A	1.74077e-170	2.12067	0.681	0.065	5.5118e-166		LAMA3	1.48374e-107	2.018	0.54	0.044	4.69797e-103		TNFAIP6	1.95756e-134	3.63144	0.969	0.116	6.19822e-130		PTPRC	1.6347e-271	3.2529	0.9	0.003	5.17596e-267
LTF	6.86383e-200	2.17174	0.876	0.2	2.17329e-195		SELE	1.8733e-87	2.48941	0.34	0.022	5.93144e-83		DIO2	2.20219e-78	2.10283	0.371	0.042	6.9728e-74		COL17A1	1.49825e-137	2.01025	0.528	0.023	4.74391e-133		APOD	4.80435e-119	3.20743	0.773	0.067	1.5212e-114		CCL4	1.25083e-173	3.14123	0.55	0.002	3.96052e-169
S100A9	8.01977e-140	2.15473	0.676	0.134	2.5393e-135		ANGPT2	3.90862e-117	2.37359	0.434	0.026	1.23759e-112		C8orf4	2.27424e-156	1.76552	0.919	0.307	7.20092e-152		KRT5	3.5278e-77	2.00502	0.671	0.141	1.11701e-72		DCN	9.45663e-168	2.88539	0.742	0.03	2.99425e-163		IL1B	1.29436e-48	3.12397	0.3	0.005	4.09835e-44
SERPINB4	1.13575e-73	2.14174	0.348	0.039	3.59614e-69		CSF3	2.70297e-78	2.22305	0.395	0.058	8.55842e-74		AZGP1	3.44215e-144	1.73455	0.914	0.376	1.08989e-139		MT1X	2.99299e-39	1.8789	0.689	0.312	9.4767e-35		TIMP1	3.28946e-48	2.6667	0.773	0.24	1.04154e-43		CCL3	1.79826e-61	2.90362	0.4	0.007	5.69384e-57
MMP7	5.98412e-164	2.10775	0.688	0.088	1.89475e-159		ADAMTS9	4.34809e-120	1.98044	0.561	0.089	1.37673e-115		CP	4.50426e-35	1.6811	0.352	0.118	1.42618e-30		MT2A	1.87701e-61	1.87249	0.95	0.772	5.94316e-57		SERPINE2	2.17711e-59	2.56125	0.773	0.175	6.89339e-55		TGFBI	9.48312e-20	2.77983	0.35	0.024	3.00264e-15
WFDC2	5.52679e-146	2.09299	0.785	0.254	1.74995e-141		STC1	1.20901e-76	1.97019	0.506	0.126	3.8281e-72		SYTL2	2.61915e-132	1.52229	0.581	0.062	8.29302e-128		ITGA2	1.75792e-70	1.84374	0.832	0.3	5.56609e-66		MEDAG	5.54787e-102	2.4861	0.825	0.1	1.75662e-97		RGS1	9.90972e-75	2.39998	0.7	0.021	3.13772e-70
RARRES1	4.11858e-160	1.98977	0.765	0.17	1.30407e-155		TCF4	1.90793e-147	1.94487	0.508	0.023	6.04106e-143		TMC5	2.50615e-119	1.41558	0.555	0.073	7.93522e-115		MT1E	6.46726e-35	1.73913	0.64	0.282	2.04773e-30		HGF	2.74112e-129	2.39363	0.505	0.014	8.67919e-125		SRGN	2.44706e-27	2.39763	0.95	0.147	7.74814e-23
PI3	1.858e-106	1.94826	0.482	0.058	5.88297e-102		CALCRL	7.39966e-140	1.91565	0.459	0.012	2.34296e-135		STC2	3.34118e-94	1.38774	0.557	0.11	1.05792e-89		S100A2	3.80995e-17	1.69766	0.292	0.091	1.20635e-12		FGF7	2.87697e-171	2.34035	0.639	0.016	9.10934e-167		SLA	4.3522e-167	2.27016	0.5	0.001	1.37804e-162
SAA2	1.51514e-150	1.8165	0.865	0.275	4.79737e-146		IL6	1.40911e-63	1.76212	0.457	0.117	4.46168e-59		KRT18	1.04575e-94	1.29956	0.788	0.314	3.31117e-90		FBXO32	1.04711e-35	1.54276	0.627	0.274	3.31545e-31		MMP12	2.98271e-74	2.19651	0.268	0.006	9.44417e-70		SAMSN1	6.08316e-143	2.11175	0.55	0.003	1.92611e-138
CHI3L1	1.26649e-110	1.74961	0.587	0.111	4.01008e-106		AC011526.1	2.15673e-142	1.68579	0.453	0.007	6.82887e-138		RAB11FIP1	1.28557e-89	1.25852	0.66	0.187	4.0705e-85		CRYAB	5.0371e-37	1.4505	0.54	0.176	1.5949e-32		GEM	1.95735e-87	2.13625	0.742	0.091	6.19756e-83		TSC22D3	1.61395e-14	2.09077	0.7	0.151	5.11026e-10
SLPI	1.21489e-138	1.61805	0.641	0.1	3.84669e-134		F2RL3	1.20805e-88	1.67228	0.32	0.013	3.82506e-84		KRT8	2.67018e-83	1.24738	0.74	0.3	8.45459e-79		TAGLN	1.66455e-45	1.43654	0.335	0.045	5.27048e-41		CTSL	5.05002e-91	2.11503	0.763	0.096	1.59899e-86		CXCR4	6.26176e-16	2.04596	0.45	0.051	1.98266e-11
SLC34A2	5.59588e-139	1.38064	0.571	0.052	1.77182e-134		SPARCL1	1.67233e-72	1.64051	0.475	0.112	5.2951e-68		TBX3	7.1511e-76	1.2435	0.652	0.225	2.26425e-71		ITGB1	9.80453e-47	1.40107	0.857	0.554	3.10441e-42		MMP10	1.07572e-50	1.99335	0.299	0.019	3.40606e-46		PPP2R5C	3.20185e-07	2.02043	0.45	0.121	0.010138
LCN2	1.6364e-109	1.35181	0.482	0.049	5.18134e-105		FABP4	1.25814e-71	1.60308	0.273	0.014	3.98365e-67		DNAJC12	1.35356e-115	1.2137	0.448	0.031	4.28576e-111		KRT17	2.87108e-17	1.24122	0.304	0.097	9.0907e-13		RSPO3	4.38609e-106	1.9599	0.392	0.009	1.38877e-101		CD96	8.80187e-104	2.00717	0.3	0.001	2.78694e-99
SAA1	3.76636e-138	1.34683	0.938	0.464	1.19254e-133		TFPI2	1.16548e-75	1.51937	0.346	0.035	3.69026e-71		TFAP2B	5.69571e-92	1.12598	0.367	0.025	1.80343e-87		DSC3	1.48556e-39	1.21596	0.267	0.032	4.70373e-35		THBS2	4.0368e-105	1.8952	0.433	0.014	1.27817e-100		C5AR1	4.29317e-76	1.99473	0.35	0.003	1.35935e-71
MGP	1.9084e-97	1.33915	0.846	0.414	6.04256e-93		ELTD1	1.16577e-120	1.50991	0.391	0.006	3.69118e-116		PTHLH	1.46382e-55	1.10922	0.255	0.025	4.63488e-51		SLC38A1	3.93128e-35	1.20109	0.689	0.33	1.24476e-30		COL14A1	2.23223e-73	1.85783	0.402	0.023	7.06791e-69		ARL4C	5.40722e-08	1.93519	0.45	0.107	0.00171209
OLFM4	1.47617e-62	1.33075	0.27	0.019	4.67399e-58		ZEB1	1.53712e-107	1.48732	0.441	0.039	4.86697e-103		TNFSF10	1.85282e-60	1.10693	0.64	0.26	5.8666e-56		SEMA3C	5.69553e-30	1.17417	0.416	0.115	1.80338e-25		PRRX1	9.12966e-104	1.7755	0.629	0.044	2.89072e-99		STK17B	1.08716e-12	1.9208	0.55	0.102	3.44226e-08
KRT6B	8.81349e-83	1.25173	0.498	0.101	2.79062e-78		GNG11	1.28106e-95	1.4787	0.389	0.029	4.05621e-91		ALCAM	3.05663e-74	1.08444	0.593	0.173	9.67822e-70		EBNA1BP2	1.74491e-17	1.17039	0.509	0.292	5.52491e-13		PTGS2	4.25184e-60	1.66953	0.526	0.059	1.34626e-55		FYB	1.33356e-58	1.8767	0.4	0.008	4.22244e-54
SFRP1	2.39571e-119	1.22154	0.644	0.121	7.58553e-115		IL8	3.54867e-52	1.43425	0.768	0.552	1.12362e-47		GOLM1	1.27953e-75	1.02933	0.424	0.068	4.05137e-71		MSRB3	2.91495e-41	1.14112	0.348	0.055	9.22962e-37		ACSL4	3.67488e-27	1.64175	0.66	0.248	1.16358e-22		TXNIP	3.43365e-07	1.84135	0.7	0.326	0.010872
ALDH1A3	1.58566e-83	1.22091	0.48	0.091	5.02066e-79		IFI27	1.69207e-103	1.40392	0.367	0.014	5.3576e-99		HMGB3	8.95851e-48	0.996105	0.305	0.056	2.83653e-43		DST	1.38964e-20	1.1021	0.764	0.553	4.40001e-16		FST	1.03218e-70	1.63577	0.351	0.017	3.26818e-66		CD2	8.80187e-104	1.7868	0.3	0.001	2.78694e-99
CLU	6.42859e-28	1.10996	0.66	0.456	2.03548e-23		TFPI	3.98484e-57	1.39073	0.508	0.179	1.26172e-52		HSPB1	1.33627e-43	0.951746	0.719	0.366	4.23104e-39		TPM2	3.16925e-28	1.08322	0.41	0.117	1.00348e-23		COL4A1	4.84158e-47	1.62934	0.608	0.113	1.53299e-42		PARP8	9.48471e-19	1.77286	0.5	0.054	3.00314e-14
TNFAIP2	1.53741e-58	1.07062	0.649	0.312	4.86791e-54		HMOX1	1.80195e-51	1.38789	0.725	0.502	5.7055e-47		LIMCH1	8.68296e-57	0.951685	0.424	0.101	2.74928e-52		SFN	3.28652e-23	1.05607	0.422	0.144	1.04061e-18		CXCL3	2.13085e-08	1.62464	0.629	0.491	0.000674692		SYTL3	1.4275e-44	1.73302	0.4	0.012	4.51988e-40
SLC26A2	6.37992e-73	1.05966	0.413	0.071	2.02007e-68		PLIN2	3.54989e-47	1.37349	0.486	0.197	1.124e-42		S100A6	5.69514e-28	0.939998	0.85	0.719	1.80325e-23		TNFRSF12A	1.77069e-22	1.04725	0.565	0.282	5.60654e-18		MEG3	3.8367e-64	1.6193	0.485	0.046	1.21482e-59		CD7	7.98319e-81	1.73189	0.3	0.002	2.52772e-76
PDZK1IP1	3.07174e-96	1.03101	0.502	0.079	9.72606e-92		SPAG9	5.34634e-73	1.3467	0.699	0.365	1.69281e-68		CYB5A	1.25531e-65	0.93364	0.44	0.094	3.97468e-61		DNAJB11	3.36238e-19	1.01389	0.609	0.356	1.06463e-14		EDNRB	4.12193e-61	1.60635	0.577	0.073	1.30513e-56		SMCHD1	7.06745e-06	1.69316	0.6	0.274	0.223777
CMPK1	3.2251e-73	0.963314	0.588	0.195	1.02116e-68		SRGN	4.15342e-78	1.32645	0.408	0.059	1.3151e-73		RP11-91K9.1	1.22797e-56	0.923474	0.352	0.062	3.88812e-52		SAA1	9.96604e-31	1.00803	0.938	0.596	3.15555e-26		TAC1	1.6853e-100	1.57398	0.32	0.004	5.33617e-96		GPR183	1.6601e-109	1.67094	0.35	0.001	5.25637e-105
SLC25A37	7.19036e-80	0.962777	0.704	0.288	2.27668e-75		RAI14	1.54718e-50	1.30385	0.473	0.175	4.89885e-46		ITGB6	6.5181e-50	0.888948	0.55	0.197	2.06382e-45		SSR3	1.66001e-18	1.00048	0.559	0.316	5.2561e-14		CCDC80	7.27804e-65	1.55704	0.392	0.026	2.30445e-60		SLC2A3	2.5986e-25	1.65027	0.5	0.038	8.22795e-21
PIK3R1	2.52376e-58	0.931633	0.595	0.226	7.99097e-54		CD55	1.22373e-32	1.24706	0.615	0.446	3.87469e-28		RND1	2.49946e-41	0.874793	0.383	0.111	7.91404e-37		CAV1	1.17788e-18	0.998023	0.348	0.114	3.72952e-14		IL1R1	2.20727e-44	1.53049	0.526	0.09	6.98889e-40		AMICA1	9.10657e-62	1.61282	0.35	0.005	2.88341e-57
SLC12A2	2.25282e-49	0.896151	0.459	0.153	7.13312e-45		PDK4	4.72416e-12	1.24623	0.264	0.146	1.49581e-07		TFAP2A	1.3001e-44	0.857769	0.457	0.149	4.1165e-40		SNRPF	1.25631e-19	0.99126	0.59	0.336	3.97785e-15		VIM	1.27249e-33	1.50802	0.804	0.302	4.02909e-29		TNFAIP3	8.76853e-07	1.60573	0.75	0.442	0.0277638
ANXA1	3.16434e-44	0.890229	0.72	0.409	1.00192e-39		HLA-E	1.02508e-61	1.21495	0.703	0.446	3.2457e-57		S100P	4.52861e-44	0.857113	0.267	0.044	1.43389e-39		MT2P1	1.63817e-19	0.983644	0.435	0.178	5.18695e-15		IL8	7.88734e-30	1.49061	0.918	0.595	2.49737e-25		SLC16A10	5.13098e-66	1.58663	0.3	0.003	1.62462e-61
AKR1C3	3.49195e-63	0.888229	0.583	0.202	1.10566e-58		CREM	3.26148e-35	1.19041	0.338	0.109	1.03268e-30		SMIM14	3.84899e-50	0.838383	0.431	0.118	1.2187e-45		GSTO1	9.21091e-16	0.980762	0.466	0.231	2.91645e-11		PDPN	1.01072e-92	1.46844	0.505	0.028	3.20025e-88		LCP1	1.38416e-26	1.56162	0.5	0.035	4.38266e-22
PLEKHS1	3.11782e-70	0.861926	0.431	0.081	9.87197e-66		ICAM1	7.8235e-41	1.17018	0.557	0.312	2.47715e-36		CA12	4.01745e-51	0.838123	0.367	0.079	1.27205e-46		WDR43	1.42335e-19	0.913837	0.665	0.426	4.50676e-15		COL1A2	4.0972e-75	1.46693	0.289	0.007	1.2973e-70		ARID4A	1.37855e-05	1.49916	0.45	0.151	0.436491
RP11-551L14.1	2.89503e-70	0.855903	0.324	0.03	9.16654e-66		CLDN5	6.01155e-80	1.16825	0.266	0.004	1.90344e-75		MPHOSPH6	3.95223e-39	0.824542	0.46	0.172	1.25139e-34		LDHA	4.99346e-17	0.902841	0.683	0.493	1.58108e-12		MMP2	8.47519e-125	1.46462	0.412	0.006	2.6835e-120		KAT6B	0.00312851	1.47462	0.35	0.152	1
KRT15	3.06218e-43	0.840937	0.264	0.045	9.69578e-39		CDC42EP3	2.16211e-47	1.15802	0.42	0.142	6.84589e-43		H1F0	2.37608e-39	0.823462	0.7	0.388	7.52338e-35		PNO1	6.28975e-14	0.897133	0.447	0.232	1.99152e-09		INHBA	1.1877e-15	1.45856	0.278	0.065	3.76062e-11		KIAA1551	1.08297e-06	1.46021	0.6	0.226	0.03429
CCL28	6.70636e-65	0.824313	0.308	0.031	2.12344e-60		FTL	3.21677e-41	1.15393	0.752	0.622	1.01853e-36		MAP3K1	5.03071e-49	0.819322	0.324	0.062	1.59287e-44		SNRPD1	4.51775e-19	0.889839	0.615	0.364	1.43046e-14		FSTL1	1.56378e-33	1.39803	0.515	0.115	4.95141e-29		LAPTM5	2.84404e-44	1.45441	0.4	0.012	9.00507e-40
KRT23	2.4927e-44	0.823797	0.388	0.111	7.89264e-40		RPGR	3.41919e-58	1.14236	0.438	0.124	1.08262e-53		FASN	2.02832e-57	0.81481	0.34	0.056	6.42226e-53		GLIPR1	3.77989e-12	0.882797	0.311	0.131	1.19683e-07		AKR1C1	8.615e-20	1.39182	0.619	0.262	2.72777e-15		NR4A2	7.21976e-06	1.41662	0.55	0.209	0.228599
EHF	1.66934e-66	0.822647	0.609	0.205	5.28562e-62		MCAM	8.30367e-67	1.14057	0.326	0.041	2.62919e-62		EFNA1	3.07614e-38	0.805478	0.471	0.181	9.73997e-34		DKC1	3.81161e-10	0.877448	0.429	0.26	1.20687e-05		CLMP	2.26592e-79	1.37574	0.443	0.026	7.17457e-75		TNRC6B	0.190753	1.39231	0.3	0.228	1
DSC2	2.60689e-54	0.817696	0.444	0.128	8.25421e-50		MEF2A	4.82259e-51	1.13875	0.473	0.176	1.52698e-46		BHLHE40	3.41027e-35	0.797592	0.583	0.296	1.07979e-30		CCT2	7.72052e-14	0.873699	0.565	0.385	2.44455e-09		SERPING1	2.73657e-39	1.36661	0.495	0.088	8.66482e-35		FYN	5.11514e-12	1.38878	0.35	0.041	1.61961e-07
GABRP	1.4871e-66	0.807406	0.326	0.037	4.7086e-62		CD93	1.09952e-89	1.12338	0.295	0.004	3.48142e-85		VAMP8	2.21808e-44	0.790169	0.567	0.23	7.02312e-40		FAU	2.2759e-40	0.871938	0.969	0.798	7.2062e-36		ANXA5	5.04305e-44	1.34289	1	0.648	1.59678e-39		TMSB4XP8	1.26192e-08	1.38552	0.9	0.45	0.000399563
SDC4	1.40424e-49	0.79684	0.669	0.331	4.44626e-45		SPRY1	1.33387e-55	1.1232	0.314	0.051	4.22343e-51		CAPN8	5.76592e-57	0.787382	0.257	0.023	1.82566e-52		CTNNAL1	7.81263e-14	0.867134	0.342	0.14	2.47371e-09		RND3	2.34517e-25	1.32356	0.784	0.397	7.42552e-21		CYTIP	1.03692e-89	1.37917	0.35	0.002	3.2832e-85
GLRX	1.70846e-51	0.7867	0.382	0.093	5.40948e-47		SASH1	4.61198e-59	1.11773	0.369	0.076	1.46029e-54		UGDH	4.12499e-36	0.783968	0.402	0.132	1.30609e-31		AEBP1	1.94353e-19	0.84387	0.273	0.07	6.1538e-15		LUM	4.47605e-98	1.31925	0.361	0.008	1.41725e-93		CD69	1.33013e-72	1.37473	0.3	0.002	4.21159e-68
TNIP3	6.74695e-51	0.765103	0.264	0.032	2.13629e-46		C1orf21	2.04247e-46	1.09491	0.453	0.167	6.46708e-42		MLPH	1.66292e-69	0.765622	0.307	0.027	5.2653e-65		NFIB	1.75823e-10	0.840386	0.484	0.31	5.56709e-06		IL6	7.1995e-25	1.28453	0.608	0.189	2.27958e-20		EVI2B	1.72725e-89	1.37153	0.35	0.002	5.46898e-85
CLDN4	6.51359e-52	0.757553	0.615	0.253	2.0624e-47		SWAP70	8.60226e-46	1.07705	0.576	0.314	2.72373e-41		S100A14	1.52403e-32	0.759239	0.548	0.258	4.82554e-28		TES	4.10121e-08	0.832159	0.484	0.352	0.00129857		PDGFRA	5.35959e-70	1.23311	0.361	0.018	1.69701e-65		CD300E	5.41781e-121	1.3491	0.3	0	1.71544e-116
CHI3L2	9.96526e-55	0.746343	0.326	0.054	3.1553e-50		CTSS	7.02151e-47	1.06262	0.408	0.132	2.22322e-42		XBP1	6.38098e-26	0.756751	0.579	0.347	2.02041e-21		RRP15	4.36539e-14	0.823663	0.36	0.154	1.38221e-09		EMP3	6.89891e-21	1.22825	0.536	0.189	2.1844e-16		STK4	4.13045e-06	1.32165	0.4	0.107	0.130782
RPS12	2.10869e-100	0.742091	0.973	0.872	6.67673e-96		HLA-B	1.45367e-41	1.03188	0.715	0.586	4.60275e-37		SOX4	3.42147e-38	0.756296	0.731	0.432	1.08334e-33		PNPT1	6.33331e-12	0.819925	0.304	0.13	2.00532e-07		ADAMTS4	5.83734e-30	1.22027	0.454	0.093	1.84828e-25		RAB31	0.00186453	1.31442	0.3	0.104	1
PIGR	8.52241e-58	0.734075	0.307	0.039	2.69845e-53		IGFBP7	6.18992e-67	1.03149	0.318	0.035	1.95991e-62		KTN1	3.03884e-25	0.739373	0.879	0.752	9.62187e-21		LIMA1	2.08202e-08	0.815902	0.391	0.234	0.000659229		PAPPA	1.17355e-51	1.21929	0.299	0.018	3.71582e-47		TMSB4X	4.00143e-08	1.28785	0.95	0.658	0.00126697
CYP24A1	3.2396e-54	0.716267	0.272	0.03	1.02576e-49		RDX	3.054e-28	1.02033	0.494	0.285	9.66989e-24		ARHGAP29	3.8945e-33	0.727281	0.517	0.23	1.23312e-28		MRTO4	2.99687e-14	0.815639	0.398	0.183	9.48898e-10		CLEC2B	2.12859e-23	1.21744	0.443	0.112	6.73977e-19		FCER1G	6.22889e-52	1.26411	0.3	0.004	1.97225e-47
TACSTD2	9.15166e-47	0.713037	0.658	0.31	2.89769e-42		HLA-A	7.33052e-41	0.99797	0.68	0.492	2.32106e-36		INPP4B	2.60143e-54	0.722494	0.281	0.035	8.23691e-50		PA2G4	3.17782e-17	0.815044	0.752	0.575	1.00619e-12		BICC1	2.24205e-53	1.19109	0.258	0.011	7.09901e-49		ID2	0.000101922	1.24717	0.6	0.307	1
SLC28A3	8.28003e-55	0.696135	0.401	0.093	2.62171e-50		IFI16	1.99705e-37	0.990992	0.543	0.287	6.32325e-33		GATA3	2.02489e-36	0.718896	0.374	0.115	6.41141e-32		GPATCH4	1.05838e-11	0.805757	0.453	0.262	3.35114e-07		RHOQ	2.46535e-16	1.16071	0.402	0.135	7.80604e-12		HMGB2	0.000339211	1.24291	0.55	0.288	1
ITGB8	4.25304e-57	0.678264	0.421	0.098	1.34664e-52		MCTP1	1.91349e-49	0.989122	0.27	0.041	6.05868e-45		DNAH5	9.38484e-51	0.712566	0.267	0.033	2.97152e-46		DFFA	2.8013e-05	0.803236	0.298	0.195	0.886976		PID1	1.66454e-59	1.14476	0.402	0.032	5.27043e-55		CCDC88A	1.49282e-05	1.23902	0.35	0.09	0.472672
EEF1A1	7.95157e-74	0.675475	0.946	0.814	2.5177e-69		MSN	5.73822e-45	0.977207	0.629	0.384	1.81689e-40		TSC22D1	5.43105e-43	0.709213	0.776	0.466	1.71963e-38		GNL2	5.70213e-07	0.80197	0.398	0.277	0.0180546		COL4A2	8.02271e-29	1.13702	0.351	0.057	2.54023e-24		RASGEF1B	0.00165806	1.23322	0.35	0.14	1
RPS29	3.64527e-86	0.662705	0.978	0.86	1.1542e-81		VIM	2.52888e-55	0.974893	0.58	0.231	8.00719e-51		GBP3	5.44063e-39	0.70588	0.345	0.091	1.72267e-34		SETX	1.68104e-05	0.794388	0.379	0.277	0.532267		OSBPL8	1.8888e-17	1.13497	0.557	0.231	5.98049e-13		CTSL	0.00965133	1.23199	0.3	0.129	1
RGS2	2.62376e-32	0.659081	0.369	0.13	8.3076e-28		RAPGEF5	2.70229e-42	0.968712	0.26	0.047	8.55626e-38		MYO6	3.05524e-31	0.698343	0.595	0.309	9.67381e-27		HSPA5	1.42993e-29	0.791545	0.932	0.808	4.52759e-25		AEBP1	5.14732e-29	1.13027	0.392	0.071	1.62979e-24		CD53	9.71034e-91	1.22534	0.3	0.001	3.07458e-86
LYN	1.98363e-53	0.652513	0.359	0.074	6.28077e-49		IGF2	5.23079e-60	0.968188	0.254	0.018	1.65622e-55		DUSP10	5.68195e-32	0.696213	0.264	0.063	1.79908e-27		NEDD4L	1.09185e-07	0.781572	0.335	0.193	0.00345711		PLIN2	2.08178e-20	1.12959	0.639	0.257	6.59153e-16		FNBP1	0.000491539	1.223	0.4	0.162	1
RPS4X	1.33162e-77	0.650337	0.957	0.855	4.2163e-73		SYNE1	8.36981e-43	0.952384	0.266	0.047	2.65013e-38		SLC39A6	1.7636e-32	0.696018	0.438	0.173	5.58409e-28		PAK1IP1	6.58989e-09	0.780416	0.354	0.196	0.000208656		RAB21	2.21406e-21	1.12529	0.505	0.168	7.01039e-17		RNF19A	0.173227	1.21873	0.3	0.233	1
RPS19	1.65839e-74	0.633811	0.968	0.892	5.25096e-70		PNP	2.54869e-43	0.94858	0.359	0.106	8.06991e-39		IFITM2	8.63298e-30	0.695787	0.352	0.121	2.73346e-25		NOLC1	1.73463e-11	0.774385	0.54	0.371	5.49236e-07		ABL2	2.25061e-17	1.1044	0.536	0.205	7.1261e-13		CTSB	0.0396011	1.19765	0.4	0.268	1
TPD52L1	3.56196e-45	0.633106	0.407	0.121	1.12782e-40		MYLK	1.27395e-47	0.939385	0.258	0.036	4.03372e-43		PPDPF	3.94902e-35	0.694986	0.476	0.192	1.25038e-30		DHX9	4.28942e-08	0.769424	0.497	0.376	0.00135816		PRKAR1A	7.33154e-12	1.1022	0.495	0.249	2.32139e-07		ZFP36L2	2.42003e-05	1.19684	0.65	0.349	0.766253
RPL12	5.95463e-69	0.631772	0.975	0.862	1.88541e-64		ADAMTS1	2.18278e-39	0.931876	0.336	0.091	6.91132e-35		WEE1	2.39413e-25	0.686902	0.45	0.209	7.58055e-21		NNMT	2.86532e-09	0.767665	0.565	0.445	9.07246e-05		BTG3	7.07609e-21	1.09427	0.763	0.466	2.2405e-16		TMEM66	9.38087e-07	1.18264	0.65	0.259	0.0297026
RPS14	6.41384e-75	0.631279	0.968	0.841	2.03081e-70		SQSTM1	9.84895e-44	0.905703	0.768	0.616	3.11847e-39		RASEF	3.47222e-54	0.672378	0.298	0.041	1.09941e-49		TRMT112	2.04959e-10	0.764667	0.435	0.259	6.48961e-06		CFH	1.23161e-36	1.0825	0.309	0.033	3.89964e-32		MPHOSPH8	0.0509072	1.16395	0.4	0.284	1
RPS18	4.53266e-79	0.630485	0.973	0.886	1.43517e-74		EMP1	4.38632e-36	0.902856	0.668	0.473	1.38884e-31		TPD52	5.5468e-36	0.661092	0.39	0.127	1.75628e-31		HSP90B1	2.2919e-28	0.75505	0.969	0.87	7.25686e-24		VCAN	3.54454e-39	1.07521	0.371	0.044	1.12231e-34		STK17A	0.000348724	1.16103	0.45	0.194	1
RPLP0	3.01905e-59	0.61923	0.917	0.725	9.55921e-55		CNST	3.41595e-38	0.886549	0.324	0.093	1.08159e-33		UQCRQ	3.75243e-28	0.660575	0.588	0.327	1.18813e-23		PALLD	2.35169e-11	0.750066	0.422	0.227	7.44616e-07		ABI3BP	5.93211e-53	1.07328	0.258	0.011	1.87828e-48		CD74	0.0599993	1.15152	0.35	0.228	1
RPS21	3.69709e-74	0.619158	0.952	0.802	1.17061e-69		DNAJA1	3.30035e-49	0.85854	0.857	0.791	1.04499e-44		DSTN	2.28461e-40	0.658299	0.888	0.7	7.23376e-36		RAN	1.17696e-11	0.746528	0.602	0.451	3.7266e-07		CDH11	7.22543e-49	1.06218	0.278	0.017	2.28779e-44		PTGER4	3.66197e-11	1.13686	0.3	0.032	1.15949e-06
RPL34	1.36144e-88	0.615973	0.989	0.936	4.31074e-84		CDKN1A	8.53877e-39	0.857305	0.475	0.206	2.70363e-34		ACADSB	3.74859e-61	0.654537	0.26	0.02	1.18692e-56		PRMT1	3.57275e-07	0.746079	0.36	0.229	0.0113124		PNPLA8	1.75795e-20	1.05915	0.67	0.327	5.5662e-16		FKBP5	0.00572844	1.12971	0.5	0.321	1
SLC39A8	1.0561e-34	0.611926	0.302	0.083	3.34394e-30		B2M	1.37074e-51	0.853917	0.879	0.808	4.34017e-47		ASPH	1.7369e-36	0.652336	0.593	0.264	5.49955e-32		FBL	8.44473e-11	0.739342	0.578	0.43	2.67385e-06		CREB5	1.59212e-32	1.0556	0.381	0.06	5.04114e-28		CD58	3.71453e-06	1.12487	0.35	0.081	0.117613
ASS1	9.11952e-45	0.61187	0.361	0.094	2.88751e-40		TM4SF1	6.78032e-32	0.837197	0.771	0.651	2.14685e-27		NUPR1	1.06268e-28	0.644748	0.681	0.416	3.36477e-24		WDR3	2.47701e-07	0.737099	0.267	0.139	0.00784296		MRPL44	5.54858e-10	1.05397	0.278	0.097	1.75685e-05		KLF6	6.52622e-07	1.11433	0.9	0.78	0.020664
RPL3	1.06521e-69	0.609505	0.955	0.851	3.37277e-65		FILIP1L	1.76604e-28	0.822954	0.252	0.069	5.59181e-24		C15orf48	6.3427e-21	0.642812	0.326	0.132	2.00829e-16		DDX1	1.7256e-08	0.736064	0.441	0.297	0.000546375		BASP1	9.7221e-49	1.03135	0.32	0.024	3.07831e-44		CD68	1.74919e-06	1.09708	0.3	0.057	0.0553848
PROM1	2.87578e-54	0.607339	0.326	0.054	9.10558e-50		DOCK9	7.18754e-53	0.821524	0.281	0.04	2.27579e-48		LRRFIP1	4.83786e-29	0.641917	0.81	0.564	1.53181e-24		NOC3L	1.64139e-07	0.732889	0.335	0.197	0.00519714		SEMA6A	1.37572e-11	1.02708	0.268	0.079	4.35596e-07		NKTR	0.000314698	1.09616	0.65	0.377	1
TKT	1.53682e-37	0.604889	0.703	0.428	4.86604e-33		CLIC2	4.18421e-57	0.816947	0.262	0.023	1.32485e-52		ELF3	2.40524e-28	0.641554	0.688	0.397	7.61572e-24		NPM1	6.68926e-32	0.730101	0.963	0.833	2.11802e-27		FRMD4A	1.72998e-15	1.01582	0.33	0.091	5.47764e-11		PSAP	0.0131492	1.09175	0.5	0.36	1
DDIT4	3.78411e-31	0.602681	0.421	0.175	1.19816e-26		UPP1	1.16123e-37	0.809934	0.268	0.058	3.67679e-33		PRLR	4.02002e-39	0.641157	0.276	0.055	1.27286e-34		TSR1	1.07846e-08	0.726117	0.342	0.188	0.000341473		AKR1C2	7.29196e-06	1.00652	0.361	0.195	0.230885		AKAP13	0.00629526	1.08745	0.55	0.361	1
CYP1B1	2.89684e-33	0.601423	0.569	0.279	9.17227e-29		CTTNBP2NL	4.74464e-29	0.784765	0.35	0.138	1.5023e-24		ADIRF	1.90373e-30	0.637389	0.352	0.117	6.02778e-26		HYOU1	4.2193e-06	0.724198	0.422	0.303	0.133596		PTPN1	7.2577e-15	1.00552	0.557	0.252	2.29801e-10		SYAP1	0.0806091	1.08414	0.4	0.304	1
KRT7	1.14331e-36	0.598304	0.665	0.36	3.62005e-32		PLS3	6.67387e-36	0.774933	0.303	0.081	2.11315e-31		CD24P4	1.44774e-21	0.635779	0.393	0.179	4.58398e-17		KIAA0020	6.28958e-10	0.719825	0.559	0.424	1.99147e-05		GSTO1	3.04961e-16	1.00296	0.546	0.235	9.65596e-12		CCSER2	0.0630033	1.07935	0.3	0.183	1
PDE4B	7.26384e-34	0.593432	0.547	0.262	2.29995e-29		MAP1LC3B	8.23532e-28	0.770497	0.615	0.448	2.60755e-23		FAM213A	8.37261e-26	0.628352	0.31	0.106	2.65102e-21		LAMC2	1.28954e-07	0.700254	0.323	0.18	0.00408307		ADAMTS1	4.30945e-06	0.995933	0.309	0.151	0.13645		WIPF1	5.4096e-12	1.07495	0.3	0.03	1.71284e-07
NDRG2	2.29616e-47	0.591523	0.273	0.041	7.27034e-43		SKIL	1.9217e-22	0.769124	0.441	0.254	6.08467e-18		SPINT2	3.12034e-27	0.62448	0.514	0.259	9.87993e-23		FAUP1	1.83795e-07	0.698361	0.317	0.178	0.00581952		ATP2B1	2.79813e-07	0.98887	0.34	0.169	0.00885971		PLIN2	0.00445131	1.02462	0.5	0.275	1
NCOA7	9.16351e-43	0.582863	0.725	0.38	2.90144e-38		CLEC2B	4.06017e-45	0.760825	0.309	0.06	1.28557e-40		MYOF	1.96466e-16	0.624068	0.395	0.214	6.22071e-12		GCLM	6.97398e-08	0.690974	0.503	0.384	0.00220817		ZEB2	1.05295e-22	0.981497	0.268	0.042	3.33394e-18		RBM6	0.00470531	1.0168	0.55	0.372	1
KLF5	4.26753e-39	0.58283	0.385	0.121	1.35123e-34		CD83	2.15829e-33	0.756071	0.262	0.065	6.8338e-29		GBP2	4.0331e-22	0.623245	0.51	0.278	1.277e-17		CCT5	4.67401e-08	0.685515	0.522	0.408	0.00147993		CXCL1	8.29872e-08	0.977637	0.691	0.53	0.00262763		RBMS1	0.0166899	1.01572	0.4	0.228	1
KRT19	1.62955e-29	0.581178	0.498	0.235	5.15965e-25		LGALS1	7.0653e-30	0.755436	0.438	0.194	2.23709e-25		KRT19	1.42255e-27	0.614505	0.54	0.261	4.50421e-23		NHP2	1.74332e-06	0.681987	0.429	0.328	0.0551988		UAP1	2.78814e-17	0.977085	0.515	0.2	8.82809e-13		TMSB4XP4	1.86145e-05	1.00561	0.3	0.068	0.589389
RPL10A	8.15169e-67	0.580624	0.948	0.806	2.58107e-62		AKR1C1	0.0108439	0.753408	0.303	0.272	1		DHCR24	4.40329e-32	0.608813	0.369	0.125	1.39421e-27		DSP	4.53654e-11	0.676056	0.652	0.487	1.4364e-06		THAP2	1.28508e-11	0.973345	0.258	0.074	4.06896e-07		TSPYL2	0.000187722	1.0055	0.65	0.339	1
EPS8	8.10364e-36	0.57627	0.437	0.168	2.56586e-31		CNKSR3	6.48628e-24	0.745899	0.275	0.097	2.05375e-19		MUC1	9.42591e-33	0.608191	0.302	0.082	2.98453e-28		ACTN1	2.52117e-05	0.675472	0.373	0.265	0.798278		ATP13A3	3.4566e-16	0.97275	0.485	0.179	1.09446e-11		MMP19	7.11943e-33	1.0032	0.3	0.009	2.25423e-28
RP11-864N7.2	2.29001e-37	0.560585	0.739	0.469	7.25086e-33		ATP13A3	9.00576e-29	0.742796	0.35	0.136	2.85149e-24		BTG2	1.12309e-18	0.605667	0.407	0.211	3.55604e-14		DDX18	5.56283e-07	0.673951	0.447	0.321	0.0176136		NID1	8.43409e-43	0.971686	0.278	0.021	2.67048e-38		MYH9	0.0363542	0.986402	0.5	0.381	1
RP11-742N3.1	1.8632e-28	0.556872	0.739	0.495	5.89945e-24		AKAP13	2.50768e-26	0.740806	0.512	0.305	7.94006e-22		PARP1	4.21087e-23	0.598562	0.548	0.313	1.33329e-18		NOP58	1.04272e-09	0.671067	0.584	0.473	3.30158e-05		MFSD2A	5.41709e-13	0.969336	0.258	0.068	1.71521e-08		GLS	0.00126144	0.966992	0.4	0.166	1
RPS9	3.41486e-46	0.556138	0.9	0.7	1.08125e-41		PKIG	5.3885e-40	0.740656	0.264	0.052	1.70616e-35		MYO5C	1.48896e-21	0.591012	0.276	0.097	4.71451e-17		PAWR	6.63257e-06	0.670728	0.441	0.345	0.210007		PPAP2B	2.07665e-07	0.96746	0.433	0.253	0.0065753		SMAP2	4.9909e-06	0.956672	0.3	0.061	0.158027
RP11-234A1.1	2.40924e-29	0.550417	0.682	0.447	7.62837e-25		RHOB	3.2183e-16	0.740376	0.482	0.347	1.01901e-11		CIB1	5.2396e-32	0.589483	0.326	0.099	1.65902e-27		EIF5A	3.8807e-09	0.668016	0.54	0.407	0.000122874		LAMB1	1.27402e-22	0.964624	0.289	0.049	4.03392e-18		CREM	0.015057	0.952249	0.35	0.171	1
PSTPIP2	1.2128e-37	0.541018	0.362	0.107	3.84009e-33		ETS1	2.23009e-28	0.738212	0.463	0.234	7.06114e-24		USP53	1.25338e-09	0.588406	0.45	0.309	3.96859e-05		CCT4	2.59919e-08	0.667566	0.46	0.322	0.00082298		CRISPLD2	1.68891e-29	0.958833	0.258	0.029	5.34761e-25		CEP170	0.0123231	0.950438	0.3	0.135	1
CLDN7	4.98669e-30	0.539912	0.442	0.188	1.57894e-25		COL4A1	4.78006e-30	0.732747	0.287	0.081	1.51351e-25		RHOV	1.09329e-27	0.587787	0.307	0.097	3.46167e-23		SKP1	1.073e-11	0.667142	0.683	0.522	3.39745e-07		CD44	2.94419e-13	0.956431	0.68	0.439	9.32219e-09		SH3KBP1	3.79691e-08	0.935144	0.3	0.045	0.00120222
RPL13	6.56359e-73	0.538201	0.987	0.941	2.07823e-68		FERMT2	1.92202e-26	0.726713	0.371	0.164	6.08568e-22		SAT1	5.29166e-46	0.579978	0.99	0.906	1.6755e-41		CXCL1	0.013434	0.665004	0.553	0.537	1		PDE4DIP	8.22834e-11	0.945609	0.258	0.077	2.60534e-06		JUND	0.0112614	0.929829	0.55	0.388	1
RPL5	2.84286e-64	0.537773	0.984	0.896	9.00136e-60		PEA15	1.76621e-23	0.721734	0.439	0.241	5.59236e-19		DNAJC15	2.85571e-24	0.578141	0.336	0.128	9.04204e-20		MTHFD2L	1.52179e-05	0.664374	0.304	0.194	0.481845		C11orf96	1.90393e-22	0.938601	0.278	0.045	6.02841e-18		TYROBP	2.02507e-72	0.924983	0.3	0.002	6.41199e-68
RPL36	5.2992e-55	0.535931	0.957	0.831	1.67789e-50		DAB2	1.57792e-24	0.720109	0.42	0.209	4.99616e-20		ARHGEF38	2.14721e-32	0.571825	0.252	0.056	6.7987e-28		TXNIP	2.12944e-05	0.664306	0.429	0.321	0.674246		EIF1B	8.69175e-11	0.927664	0.485	0.247	2.75207e-06		PHIP	0.169797	0.916575	0.35	0.258	1
ELF3	1.76289e-46	0.535263	0.722	0.33	5.58185e-42		TXNRD1	1.08684e-18	0.715458	0.643	0.514	3.44127e-14		GTF3C6	1.62547e-21	0.569099	0.436	0.215	5.14674e-17		GTF2H1	8.15622e-06	0.662771	0.292	0.177	0.25825		WBP5	2.27367e-08	0.910195	0.474	0.269	0.000719912		CSGALNACT2	0.015707	0.915125	0.35	0.177	1
RPL27A	1.37155e-56	0.529891	0.936	0.771	4.34275e-52		CHMP4B	1.23795e-26	0.714829	0.605	0.439	3.91974e-22		WWC1	1.99148e-29	0.562819	0.369	0.13	6.30563e-25		AATF	4.35326e-05	0.660215	0.329	0.229	1		EGR1	5.01673e-09	0.901593	0.763	0.587	0.000158845		CLK1	0.00023633	0.914761	0.7	0.421	1
CSTB	1.11731e-44	0.529593	0.742	0.407	3.53775e-40		ADAMTS4	6.90237e-39	0.710843	0.268	0.052	2.1855e-34		ANXA2	2.53958e-29	0.560999	0.829	0.64	8.04107e-25		ATP2A2	0.000394361	0.657743	0.329	0.251	1		PEA15	3.449e-11	0.901026	0.536	0.283	1.09206e-06		GPATCH2L	0.0619439	0.903163	0.3	0.171	1
EPCAM	7.47384e-32	0.525027	0.464	0.196	2.36644e-27		JAK1	6.1412e-27	0.710529	0.633	0.477	1.94449e-22		COX6C	2.1111e-24	0.559788	0.636	0.4	6.68437e-20		CCT8	1.74006e-09	0.657517	0.54	0.405	5.50956e-05		NR4A2	0.000186083	0.899173	0.33	0.206	1		NCOR1	0.0730856	0.899355	0.45	0.334	1
ANKRD36C	3.87473e-39	0.524493	0.588	0.259	1.22686e-34		MAP4K4	2.44256e-21	0.70688	0.451	0.258	7.73388e-17		PTGR1	5.1669e-24	0.555106	0.324	0.12	1.636e-19		SLC39A14	1.57021e-08	0.654038	0.36	0.202	0.000497176		CALU	4.00265e-13	0.895851	0.567	0.297	1.26736e-08		CXCL3	0.375567	0.888907	0.3	0.501	1
PTPN2	1.1757e-28	0.521533	0.49	0.24	3.72263e-24		CYTH1	8.05014e-21	0.702372	0.324	0.149	2.54892e-16		UGCG	7.4194e-23	0.549444	0.552	0.304	2.3492e-18		CALD1	0.000313255	0.653929	0.398	0.313	1		PGM3	2.14223e-13	0.885176	0.361	0.121	6.78295e-09		RNF149	0.0282534	0.886549	0.35	0.197	1
RPS28	8.42509e-52	0.518591	0.971	0.86	2.66764e-47		PELI1	1.02097e-14	0.697947	0.293	0.154	3.23269e-10		GSTK1	9.91885e-30	0.545121	0.314	0.097	3.1406e-25		TIMM13	2.59166e-05	0.653288	0.304	0.203	0.820596		RASA2	1.13225e-05	0.877775	0.299	0.16	0.358505		ANKRD12	0.00362347	0.88402	0.65	0.541	1
RPL13P12	3.57323e-29	0.517707	0.733	0.511	1.13139e-24		APOL3	1.77898e-24	0.697759	0.258	0.087	5.63277e-20		SH3BGRL	2.92152e-28	0.541899	0.312	0.099	9.2504e-24		RBM8A	2.65066e-12	0.65297	0.677	0.529	8.3928e-08		SNX9	6.52905e-14	0.875595	0.567	0.266	2.06729e-09		USP16	0.054185	0.878735	0.4	0.283	1
LAMB3	2.75424e-29	0.515811	0.431	0.175	8.72075e-25		SLC7A2	6.1514e-10	0.695371	0.287	0.173	1.94772e-05		TMSB4X	4.34313e-29	0.541294	0.864	0.6	1.37516e-24		THBS1	0.0100213	0.650264	0.267	0.21	1		PTRF	1.5945e-08	0.857807	0.433	0.224	0.000504868		SP100	0.011747	0.865563	0.5	0.325	1
PRELID1	3.20906e-30	0.513585	0.472	0.217	1.01608e-25		KDM6B	2.59182e-21	0.687897	0.348	0.166	8.20647e-17		IER3	1.65605e-32	0.540048	0.919	0.711	5.24356e-28		RUVBL1	1.04196e-06	0.647876	0.273	0.147	0.0329915		UGP2	3.35086e-10	0.839448	0.567	0.339	1.06098e-05		QKI	0.00968562	0.864604	0.4	0.212	1
RPS23	1.50713e-58	0.512022	0.941	0.807	4.77202e-54		GJA1	6.99365e-40	0.687814	0.252	0.044	2.2144e-35		CST3	4.48621e-27	0.539347	0.374	0.139	1.42047e-22		HSPD1	1.04049e-24	0.642346	0.95	0.814	3.2945e-20		MAP1B	9.12642e-07	0.832458	0.443	0.265	0.028897		RILPL2	0.0687904	0.862995	0.3	0.173	1
CTSC	6.15601e-26	0.510345	0.281	0.093	1.94918e-21		TPM3	1.06909e-22	0.68251	0.699	0.587	3.38506e-18		S100A10	1.00453e-17	0.538145	0.74	0.555	3.18064e-13		PRNP	1.53558e-07	0.640521	0.36	0.219	0.0048621		ARID5B	3.16311e-09	0.830377	0.711	0.518	0.000100153		VIM	0.00328307	0.860866	0.55	0.326	1
LIF	1.26956e-26	0.509564	0.28	0.089	4.01981e-22		ETS2	1.82274e-19	0.677555	0.482	0.319	5.77134e-15		SPTSSA	4.03764e-15	0.537419	0.426	0.242	1.27844e-10		GAR1	0.000862072	0.639799	0.28	0.201	1		CHIC2	9.5574e-09	0.829464	0.33	0.139	0.000302616		WSB1	0.0682478	0.855177	0.45	0.322	1
DEFB1	5.69902e-31	0.500842	0.32	0.096	1.80448e-26		YES1	4.22691e-16	0.674732	0.408	0.262	1.33837e-11		NFIA	3.29271e-30	0.537138	0.257	0.062	1.04257e-25		GTPBP4	4.61948e-08	0.637716	0.516	0.369	0.00146267		MCL1	7.58456e-08	0.824373	0.546	0.357	0.0024015		MXD1	0.0156388	0.847967	0.35	0.177	1
CLDN3	5.50848e-35	0.500279	0.329	0.096	1.74415e-30		EIF1	4.29367e-31	0.670822	0.844	0.852	1.3595e-26		CD47	7.47503e-22	0.532259	0.436	0.211	2.36682e-17		KDSR	2.00955e-05	0.634827	0.348	0.24	0.636282		REL	0.000403987	0.819631	0.351	0.241	1		PHF3	0.00225352	0.846035	0.6	0.379	1
RPL39	1.00589e-52	0.49645	0.962	0.826	3.18495e-48		TNPO1	5.30997e-16	0.668341	0.363	0.208	1.68129e-11		KYNU	4.28294e-07	0.530418	0.288	0.184	0.0135611		HNRNPA3	1.68835e-14	0.634376	0.764	0.635	5.34581e-10		FNDC3A	1.59603e-09	0.819263	0.402	0.187	5.0535e-05		RPS27	0.172285	0.836753	0.8	0.853	1
RPL29	2.43408e-37	0.496005	0.825	0.581	7.70704e-33		MAP1B	3.29487e-17	0.664917	0.4	0.226	1.04325e-12		TUBA1A	2.90909e-13	0.527407	0.329	0.173	9.21105e-09		SNRPE	1.58594e-05	0.630082	0.422	0.331	0.502155		C1R	1.40449e-09	0.814203	0.289	0.103	4.44703e-05		BTG1	0.00030577	0.830125	0.75	0.489	1
RPL3P4	5.86827e-26	0.495324	0.596	0.358	1.85807e-21		SDCBP	1.61845e-19	0.662773	0.477	0.317	5.12451e-15		SQRDL	1.31092e-21	0.524479	0.376	0.168	4.15075e-17		NOP16	1.10234e-07	0.628027	0.373	0.223	0.00349033		CXCL2	9.80308e-06	0.811443	0.753	0.671	0.310395		KLHL24	0.0191407	0.827122	0.3	0.141	1
RPS6	1.55644e-85	0.495029	0.997	0.982	4.92816e-81		HLA-C	3.92845e-16	0.65412	0.539	0.428	1.24386e-11		MGST1	2.75282e-28	0.521886	0.774	0.479	8.71624e-24		TCP1	1.71677e-05	0.626758	0.447	0.363	0.54358		SEPT11	1.04387e-05	0.797714	0.33	0.182	0.330521		ETS1	0.0724844	0.826015	0.4	0.296	1
MGST1	6.70051e-42	0.488364	0.787	0.421	2.12158e-37		HSPA5	1.49715e-13	0.643053	0.828	0.815	4.74044e-09		RNF213	3.79114e-20	0.516423	0.443	0.226	1.20039e-15		SNRPG	1.0145e-08	0.626305	0.497	0.347	0.000321222		YPEL2	3.52527e-08	0.788472	0.258	0.096	0.00111621		NEMF	0.260071	0.823958	0.35	0.293	1
RPS3A	1.67423e-53	0.483276	0.967	0.86	5.30113e-49		BAZ1A	5.30725e-14	0.637984	0.514	0.392	1.68044e-09		FXYD3	5.9444e-15	0.516045	0.355	0.182	1.88218e-10		GART	1.17679e-06	0.624624	0.286	0.16	0.0372606		C16orf45	1.7905e-08	0.788399	0.268	0.099	0.000566926		RAP1A	0.0182946	0.817072	0.35	0.188	1
RPL34P18	1.4535e-19	0.48271	0.499	0.284	4.60222e-15		KMT2E	1.77358e-15	0.632812	0.52	0.379	5.61568e-11		ENAH	1.87847e-20	0.511115	0.464	0.244	5.94779e-16		LSM7	1.18907e-06	0.622825	0.342	0.212	0.0376494		CMSS1	0.0215193	0.787831	0.289	0.223	1		CD44	0.399803	0.811278	0.4	0.452	1
RPL13A	1.32632e-64	0.480944	0.997	0.955	4.19954e-60		GABARAPL2	8.03071e-11	0.623114	0.34	0.229	2.54276e-06		CCND1	1.58617e-15	0.506747	0.267	0.115	5.02228e-11		RPL7L1	5.29109e-08	0.621912	0.484	0.338	0.00167532		FGFR1	8.08139e-11	0.784799	0.392	0.156	2.55881e-06		NBN	0.0780202	0.808169	0.35	0.225	1
RPL22	2.61337e-32	0.480004	0.771	0.537	8.27471e-28		NEDD9	5.03569e-15	0.617057	0.41	0.253	1.59445e-10		DUSP4	1.53318e-19	0.500449	0.29	0.112	4.85452e-15		NSRP1	0.000354683	0.62051	0.429	0.353	1		CEBPB	1.53628e-08	0.784664	0.423	0.217	0.000486431		IFI16	0.0406427	0.807266	0.5	0.357	1
RPL31	2.22463e-44	0.476909	0.949	0.837	7.04383e-40		LUZP1	3.17012e-19	0.612726	0.303	0.134	1.00376e-14		FKBP5	6.6899e-19	0.49801	0.483	0.275	2.11822e-14		PSMD6	1.82459e-05	0.620499	0.404	0.3	0.57772		FTL	1.55489e-20	0.783553	0.897	0.645	4.92323e-16		GLUL	0.286049	0.804547	0.15	0.288	1
TALDO1	1.03915e-26	0.476305	0.459	0.221	3.29026e-22		RCAN1	2.17957e-13	0.612637	0.324	0.188	6.90116e-09		LONP2	5.04516e-21	0.497563	0.348	0.146	1.59745e-16		RPS7	2.1968e-21	0.620463	0.925	0.874	6.95574e-17		FAM126A	1.38169e-11	0.778723	0.258	0.072	4.37484e-07		MMP14	0.0128964	0.791757	0.3	0.131	1
MFGE8	6.2025e-34	0.47463	0.321	0.092	1.9639e-29		IL32	2.72955e-19	0.610644	0.559	0.399	8.64258e-15		HSBP1	2.1014e-16	0.495163	0.483	0.287	6.65367e-12		OLA1	1.77014e-07	0.618407	0.441	0.305	0.00560479		NRP1	1.45496e-15	0.775214	0.299	0.072	4.60684e-11		NFKBIZ	0.105131	0.790804	0.5	0.527	1
ARRDC3	4.91585e-27	0.471293	0.488	0.24	1.5565e-22		DNAJB4	4.28689e-17	0.605022	0.293	0.136	1.35736e-12		DUSP1	1.7158e-16	0.492405	0.576	0.391	5.43275e-12		YARS	0.000110299	0.615761	0.379	0.288	1		DRAM1	2.73194e-11	0.764108	0.361	0.136	8.65013e-07		DCP2	0.00751471	0.788969	0.3	0.121	1
RPL26	2.14075e-47	0.470058	0.954	0.846	6.77826e-43		ZNF267	8.53889e-17	0.600345	0.307	0.149	2.70367e-12		IFITM3	9.49759e-15	0.492237	0.619	0.464	3.00722e-10		NCL	5.06719e-24	0.610353	0.938	0.874	1.60443e-19		CREG1	2.22534e-08	0.756683	0.309	0.129	0.000704609		IQGAP1	0.0260811	0.780131	0.6	0.523	1
RPS2	4.67419e-39	0.469899	0.916	0.751	1.47999e-34		MBNL1	4.8012e-11	0.600285	0.416	0.3	1.5202e-06		PDLIM1	3.2141e-27	0.490918	0.283	0.085	1.01768e-22		EIF4A1	9.6379e-05	0.604999	0.373	0.284	1		CD63	1.36197e-13	0.755772	0.773	0.559	4.31242e-09		ELF1	0.00113767	0.776501	0.6	0.349	1
RPS15A	4.51102e-37	0.467084	0.927	0.807	1.42832e-32		C4orf32	8.54743e-22	0.596642	0.258	0.093	2.70637e-17		RAD50	3.36811e-15	0.490777	0.405	0.221	1.06644e-10		EIF3I	8.45946e-08	0.603469	0.534	0.427	0.00267852		SRGAP1	1.07157e-09	0.744781	0.351	0.139	3.3929e-05		RBBP7	0.0223836	0.771686	0.35	0.188	1
EEF1B2	1.86591e-34	0.460903	0.831	0.638	5.90804e-30		ECE1	5.23251e-16	0.595725	0.346	0.189	1.65677e-11		REEP5	5.03562e-18	0.488494	0.452	0.25	1.59443e-13		PAICS	2.11904e-05	0.603225	0.28	0.172	0.670953		IER3	1.07291e-07	0.743245	0.845	0.754	0.00339716		DUSP6	0.577096	0.770618	0.3	0.292	1
RPS23P8	4.63038e-20	0.46041	0.447	0.24	1.46612e-15		CHD2	6.63566e-16	0.59527	0.58	0.446	2.10105e-11		ATP1B1	1.69952e-18	0.485954	0.49	0.271	5.38118e-14		KIAA0247	3.43368e-07	0.603011	0.304	0.169	0.010872		SLC7A2	9.42133e-08	0.742565	0.402	0.194	0.00298307		ZCCHC11	0.0908654	0.769557	0.35	0.234	1
RPL13AP5	1.00173e-26	0.457029	0.752	0.537	3.17177e-22		CEP170	5.67912e-23	0.594819	0.26	0.09	1.79818e-18		BAIAP2L1	2.05955e-22	0.485131	0.324	0.124	6.52116e-18		PDIA3	3.2488e-12	0.60062	0.745	0.634	1.02867e-07		TOP1	8.23586e-07	0.741818	0.629	0.511	0.0260772		ODF2L	0.741713	0.768739	0.2	0.286	1
PHLDA1	9.96428e-28	0.454268	0.556	0.279	3.15499e-23		PPFIBP1	1.04531e-10	0.594209	0.254	0.139	3.30975e-06		ZMYND8	1.54421e-19	0.482207	0.421	0.208	4.88942e-15		CYCS	4.70143e-08	0.600564	0.559	0.432	0.00148861		FAT1	1.23859e-08	0.74019	0.258	0.091	0.000392176		TSC22D2	0.0281695	0.768076	0.3	0.148	1
RPL14P1	9.25615e-21	0.452686	0.59	0.362	2.93078e-16		PARP14	5.47784e-20	0.59398	0.32	0.145	1.73445e-15		ELOVL5	2.03775e-19	0.481953	0.331	0.141	6.45213e-15		LYAR	3.10577e-06	0.597887	0.323	0.194	0.098338		MMP14	4.06394e-07	0.732108	0.289	0.125	0.0128676		PTPRE	0.212015	0.765323	0.35	0.281	1
RPS19P3	5.55219e-23	0.451223	0.466	0.24	1.75799e-18		ITSN2	3.24456e-12	0.586942	0.42	0.295	1.02733e-07		PLOD2	1.41796e-09	0.48161	0.331	0.202	4.4897e-05		STK17A	0.000260517	0.597796	0.28	0.188	1		AHI1	4.07229e-07	0.729723	0.433	0.257	0.0128941		MAP3K8	0.0424447	0.759762	0.3	0.162	1
TOMM7	4.52296e-24	0.447976	0.517	0.283	1.4321e-19		DDX21	1.04006e-28	0.586746	0.77	0.628	3.29315e-24		SERF2	7.15237e-23	0.479721	0.779	0.605	2.26466e-18		PDIA6	1.6338e-06	0.594935	0.528	0.441	0.0517309		THBS1	0.0195385	0.728066	0.289	0.211	1		TTC3	0.911404	0.744648	0.2	0.26	1
HIST1H1C	9.15491e-19	0.44405	0.483	0.268	2.89872e-14		KCNQ1OT1	1.85076e-15	0.586175	0.266	0.119	5.86005e-11		FAM214A	5.62037e-21	0.479422	0.264	0.089	1.77958e-16		HERPUD1	1.02571e-05	0.593405	0.416	0.31	0.324772		RAB8B	1.50944e-07	0.727339	0.268	0.106	0.00477933		BDP1	0.0160403	0.740828	0.55	0.399	1
RPL10	3.36919e-35	0.444012	0.906	0.754	1.06679e-30		TIFA	4.51466e-18	0.585548	0.252	0.103	1.42948e-13		VMP1	3.66568e-16	0.476342	0.56	0.357	1.16067e-11		ADK	0.000722774	0.593388	0.335	0.253	1		ATP6V0A1	4.76803e-12	0.724229	0.258	0.071	1.5097e-07		PLK3	0.00203642	0.737573	0.35	0.134	1
SERPINB1	3.6753e-22	0.442206	0.299	0.116	1.16371e-17		SPTBN1	2.26474e-11	0.582373	0.359	0.234	7.17084e-07		DAXX	7.97704e-18	0.473645	0.355	0.166	2.52577e-13		EIF2S1	0.000254706	0.593324	0.354	0.27	1		UFM1	4.19677e-09	0.719039	0.577	0.375	0.000132882		SNX9	0.0061628	0.737567	0.5	0.279	1
TPT1-AS1	5.80031e-35	0.438036	0.289	0.069	1.83655e-30		CREBRF	8.02355e-15	0.582279	0.377	0.222	2.5405e-10		SLC38A2	4.45927e-18	0.466443	0.55	0.338	1.41194e-13		MLTK	0.00028592	0.592723	0.28	0.187	1		TSPYL2	6.01771e-07	0.717939	0.526	0.332	0.0190539		HLA-E	0.000769085	0.73637	0.75	0.515	1
SVIL	1.73007e-24	0.43645	0.566	0.309	5.47792e-20		DIAPH2	2.36497e-18	0.581901	0.252	0.102	7.4882e-14		NDUFC1	3.23411e-14	0.465301	0.388	0.215	1.02402e-09		MAGOH	6.97087e-05	0.590791	0.304	0.206	1		RAP1B	3.78462e-05	0.717047	0.443	0.28	1		HP1BP3	0.0525937	0.731873	0.55	0.479	1
RPL37	2.35342e-40	0.43546	0.919	0.798	7.45163e-36		NFE2L2	1.79754e-20	0.581284	0.658	0.542	5.69156e-16		RBM47	5.5901e-22	0.463018	0.364	0.152	1.76999e-17		CALU	1.74817e-08	0.589232	0.453	0.297	0.000553522		ARFGAP3	2.05813e-06	0.716231	0.443	0.281	0.0651666		RNF213	0.0149683	0.728007	0.45	0.274	1
PABPC1	1.47184e-44	0.432579	0.962	0.875	4.66029e-40		ARID4B	9.82181e-21	0.580258	0.559	0.372	3.10988e-16		GLUL	2.62431e-13	0.462794	0.417	0.247	8.30936e-09		NOP56	5.86946e-06	0.587838	0.516	0.407	0.185845		FER	1.18389e-05	0.711531	0.278	0.136	0.374856		DIAPH1	0.245654	0.726026	0.3	0.237	1
C17orf76-AS1	8.31625e-20	0.4309	0.591	0.386	2.63318e-15		MACF1	2.91449e-17	0.579893	0.553	0.385	9.22816e-13		EZR	6.31319e-20	0.462693	0.643	0.41	1.99895e-15		ESF1	0.00405608	0.581096	0.292	0.227	1		COL6A2	2.95855e-10	0.695649	0.299	0.103	9.36764e-06		TAOK3	0.0138661	0.720256	0.4	0.215	1
RPL37A	9.12171e-51	0.429387	0.976	0.895	2.88821e-46		ELK3	2.39198e-18	0.576562	0.445	0.265	7.57372e-14		IER2	1.64179e-13	0.460411	0.745	0.601	5.19841e-09		NDUFB6	0.000437126	0.577937	0.311	0.227	1		EGFR	1.11872e-07	0.695605	0.34	0.157	0.00354221		BRWD1	0.199879	0.719124	0.1	0.252	1
RPL30	1.36845e-33	0.42903	0.884	0.715	4.33291e-29		DUSP6	6.24964e-17	0.5755	0.412	0.246	1.97882e-12		GNAS	3.94472e-15	0.45985	0.66	0.472	1.24902e-10		RPF2	2.32643e-05	0.577171	0.348	0.24	0.736619		VIMP	4.29417e-08	0.69219	0.619	0.442	0.00135966		CTC-425F1.4	0.209919	0.710468	0.35	0.302	1
NFKBIZ	8.47863e-24	0.428759	0.674	0.45	2.68459e-19		TNIP1	3.54493e-13	0.562423	0.445	0.318	1.12243e-08		ZFP36L1	3.22312e-19	0.459043	0.833	0.672	1.02054e-14		NDUFAF2	0.00103255	0.576662	0.311	0.232	1		EFNB2	0.000855664	0.685595	0.278	0.165	1		AKR1B1	0.00237083	0.708543	0.3	0.103	1
SOX9	8.09278e-25	0.424694	0.474	0.219	2.56242e-20		MGLL	2.87815e-23	0.561495	0.27	0.093	9.11309e-19		ZNF292	1.18804e-12	0.458972	0.362	0.199	3.76169e-08		PSMB6	0.00510587	0.575603	0.323	0.266	1		VEGFA	0.0062905	0.684417	0.34	0.251	1		ACTR2	0.0825419	0.707884	0.45	0.384	1
SESTD1	1.54812e-27	0.424119	0.399	0.162	4.9018e-23		SLC4A7	2.56659e-13	0.554343	0.406	0.258	8.12658e-09		TRPS1	1.79066e-17	0.458878	0.49	0.276	5.66977e-13		MRFAP1	1.25763e-05	0.575203	0.478	0.382	0.398205		CD55	6.89174e-13	0.682168	0.753	0.479	2.18213e-08		ITSN2	0.157333	0.706719	0.4	0.329	1
RPS8	1.3125e-51	0.424012	0.992	0.955	4.15577e-47		ABL2	4.10628e-16	0.553033	0.338	0.178	1.30017e-11		SEPP1	1.90517e-13	0.453999	0.283	0.134	6.03235e-09		TMED9	6.36253e-07	0.575014	0.379	0.241	0.0201457		ELK3	2.19966e-07	0.677438	0.515	0.304	0.0069648		OSBPL8	0.32055	0.70501	0.3	0.247	1
AC016708.2	9.94736e-23	0.423201	0.583	0.342	3.14963e-18		DNTTIP2	1.91947e-15	0.548825	0.619	0.515	6.07761e-11		COX7C	1.17416e-16	0.453051	0.664	0.483	3.71774e-12		LTV1	0.0031519	0.574555	0.261	0.19	1		PRDM1	7.34233e-08	0.670682	0.258	0.098	0.0023248		DUSP1	0.0425027	0.703519	0.55	0.432	1
SMS	2.89004e-18	0.422911	0.388	0.196	9.15073e-14		ERBB2IP	8.31473e-14	0.547474	0.338	0.197	2.63269e-09		ERBB3	2.63795e-20	0.451247	0.274	0.099	8.35253e-16		MYO1B	2.41667e-05	0.573915	0.478	0.375	0.765192		LGALS1	3.80868e-09	0.670582	0.495	0.249	0.000120594		HNRNPUL1	0.175952	0.703386	0.3	0.23	1
RPL32	3.07043e-50	0.421313	0.975	0.915	9.72189e-46		RAP1B	1.97929e-20	0.547336	0.422	0.237	6.26702e-16		DHRS7	7.37382e-16	0.448751	0.421	0.226	2.33477e-11		CCT3	1.21502e-08	0.573895	0.634	0.516	0.000384711		ASAP1	3.53799e-10	0.66343	0.412	0.174	1.12024e-05		THBS1	0.21937	0.70225	0.3	0.214	1
MT-CO2	1.47892e-41	0.417483	0.963	0.813	4.6827e-37		JMJD1C	1.45863e-13	0.544521	0.51	0.383	4.61845e-09		TMSB4XP8	1.35938e-15	0.447399	0.617	0.407	4.30421e-11		CHCHD2	6.73514e-06	0.572792	0.547	0.458	0.213255		RNF149	0.00149822	0.657951	0.299	0.193	1		BBX	0.0986035	0.70138	0.35	0.253	1
MAP3K13	1.28559e-21	0.417433	0.348	0.15	4.07058e-17		NFKB1	3.8068e-16	0.544167	0.359	0.199	1.20535e-11		GSTM3	5.53264e-26	0.447209	0.252	0.069	1.7518e-21		WBSCR22	0.000190363	0.572361	0.317	0.223	1		SMARCA1	0.00251232	0.6471	0.258	0.162	1		TMCO1	0.106311	0.70026	0.4	0.323	1
RPL18A	2.91187e-26	0.412071	0.849	0.67	9.21984e-22		ZBTB21	1.51454e-15	0.541728	0.318	0.165	4.79548e-11		ANKRD36C	1.90978e-11	0.447181	0.502	0.333	6.04693e-07		HSPA9	1.08735e-12	0.569626	0.689	0.523	3.44289e-08		ITSN1	0.000310013	0.641747	0.258	0.144	1		CDC42SE1	0.0681577	0.69525	0.35	0.233	1
RPL28	3.4146e-31	0.409741	0.893	0.745	1.08117e-26		PICALM	5.72303e-11	0.540511	0.344	0.225	1.81208e-06		TCEAL4	6.23832e-14	0.445923	0.51	0.326	1.97524e-09		CCDC47	0.000286361	0.566329	0.522	0.474	1		C1S	5.13419e-08	0.641076	0.289	0.114	0.00162564		PSPC1	0.206541	0.69254	0.3	0.227	1
RPS5	1.17395e-29	0.407523	0.857	0.64	3.71707e-25		ANXA5	3.54176e-25	0.538548	0.742	0.637	1.12143e-20		ATP5H	2.32629e-16	0.445902	0.46	0.264	7.36572e-12		PTPN11	0.00164487	0.565204	0.441	0.399	1		MAP4K4	2.60793e-07	0.63166	0.505	0.301	0.0082575		GPBP1	0.306765	0.68839	0.45	0.431	1
MT-CO1	1.00529e-47	0.405677	0.994	0.919	3.18306e-43		ITGAV	2.08052e-12	0.537932	0.291	0.162	6.58754e-08		PKM	2.23161e-15	0.444556	0.602	0.407	7.06594e-11		STIP1	9.02782e-07	0.56183	0.547	0.439	0.0285848		MT2A	2.21711e-11	0.628923	0.907	0.781	7.02003e-07		ROCK1	0.0478947	0.688026	0.5	0.357	1
RPLP2	5.0208e-45	0.404837	0.981	0.906	1.58974e-40		MANF	3.79744e-08	0.535741	0.369	0.274	0.00120238		KIAA1217	1.17507e-13	0.441685	0.386	0.209	3.72063e-09		PEBP1	0.00103711	0.561456	0.379	0.312	1		FMNL2	9.83325e-09	0.628786	0.34	0.141	0.00031135		PGK1	0.0423343	0.683123	0.4	0.249	1
RPS24	1.1483e-50	0.400907	0.987	0.93	3.63587e-46		RAPH1	1.2913e-14	0.534565	0.33	0.181	4.08863e-10		CBX3	2.5356e-16	0.441475	0.64	0.428	8.02847e-12		ABCF2	1.85823e-05	0.559339	0.255	0.145	0.588372		PHF10	1.23885e-05	0.628703	0.258	0.122	0.392257		ARPC5	0.174481	0.680157	0.35	0.284	1
ACTG1	1.79128e-27	0.398977	0.766	0.501	5.67174e-23		FOSL1	5.8225e-19	0.533614	0.268	0.108	1.84358e-14		EMP3	6.35807e-17	0.440767	0.352	0.165	2.01316e-12		NAP1L1	2.07876e-12	0.558468	0.795	0.712	6.58198e-08		ANKRD28	0.000107845	0.615519	0.268	0.144	1		AUP1	0.0782872	0.665854	0.35	0.232	1
RPS3AP26	9.24203e-19	0.396776	0.56	0.348	2.9263e-14		LAMC1	4.24066e-13	0.529222	0.311	0.172	1.34272e-08		TACC2	1.01317e-14	0.439623	0.252	0.108	3.208e-10		MKI67IP	0.00551154	0.553883	0.329	0.271	1		PEAK1	5.2473e-08	0.613183	0.258	0.093	0.00166145		BRD2	0.0700684	0.665456	0.55	0.504	1
RPS3	2.55284e-36	0.39657	0.943	0.807	8.08305e-32		KLF9	1.17442e-08	0.528931	0.369	0.271	0.000371856		MAP7	2.42788e-12	0.437477	0.379	0.217	7.68741e-08		RANBP1	4.81597e-05	0.553565	0.373	0.272	1		MIS18BP1	0.00772813	0.610623	0.278	0.192	1		GCC2	0.731913	0.664434	0.35	0.394	1
PNRC1	3.15463e-22	0.396063	0.73	0.498	9.9885e-18		ATP1A1	5.37112e-13	0.526604	0.617	0.538	1.70066e-08		CTB-89H12.4	2.08595e-14	0.436972	0.333	0.17	6.60476e-10		MYC	0.00142417	0.553415	0.292	0.212	1		CREM	1.50525e-10	0.607884	0.402	0.16	4.76609e-06		TIAL1	0.141887	0.663414	0.3	0.205	1
SLC25A6	3.04808e-21	0.393951	0.56	0.322	9.65115e-17		PTPRE	9.32724e-09	0.521536	0.363	0.251	0.000295328		CD99	1.01588e-20	0.434643	0.376	0.159	3.21657e-16		PGK1	9.979e-06	0.553355	0.36	0.24	0.315965		TXN	2.17231e-11	0.607407	0.876	0.729	6.87818e-07		VCP	0.472282	0.660631	0.4	0.43	1
CD74	1.01665e-17	0.391591	0.347	0.168	3.21901e-13		HIF1A	3.52297e-15	0.520838	0.584	0.46	1.11548e-10		PIK3R3	3.9715e-14	0.431107	0.321	0.163	1.2575e-09		MTHFD2	0.000128897	0.552786	0.354	0.251	1		MKI67IP	1.52113e-07	0.60698	0.464	0.265	0.00481634		ZFC3H1	0.0886827	0.654863	0.4	0.287	1
CARHSP1	7.45696e-22	0.391445	0.413	0.194	2.3611e-17		TNIP2	3.02599e-13	0.519947	0.295	0.161	9.58118e-09		UQCR10	1.41091e-15	0.430038	0.419	0.23	4.46736e-11		MINOS1	1.21928e-05	0.551555	0.373	0.261	0.38606		ATP1B3	6.197e-07	0.606789	0.536	0.347	0.0196215		RLF	0.133403	0.651925	0.3	0.192	1
RPS27	4.15944e-34	0.389808	0.94	0.807	1.317e-29		CFLAR	2.34074e-09	0.5189	0.49	0.406	7.4115e-05		ATP5I	1.19802e-16	0.430026	0.538	0.334	3.79328e-12		HINT1	2.85697e-08	0.551516	0.596	0.499	0.000904603		NFKB1	0.000660491	0.601623	0.351	0.238	1		PPP1R12A	0.0683327	0.650769	0.45	0.345	1
ERRFI1	1.45614e-23	0.389006	0.626	0.37	4.61056e-19		PTPN1	7.97498e-15	0.51709	0.381	0.225	2.52512e-10		DLG5	4.28323e-11	0.429342	0.257	0.128	1.3562e-06		SDF2L1	0.000406937	0.551274	0.261	0.172	1		IPO5	3.46154e-05	0.595158	0.33	0.191	1		BPTF	0.626757	0.649217	0.4	0.43	1
MT-CO3	2.914e-43	0.386099	0.97	0.848	9.22661e-39		HIVEP2	5.39357e-18	0.516321	0.268	0.11	1.70777e-13		HMGN1	3.47501e-15	0.426129	0.612	0.432	1.10029e-10		SF3B14	5.40179e-05	0.549305	0.373	0.269	1		EEA1	0.00283716	0.59074	0.299	0.197	1		GGNBP2	0.457893	0.647192	0.15	0.262	1
GLTSCR2	1.49425e-18	0.385543	0.596	0.39	4.73124e-14		NQO1	8.09315e-08	0.508914	0.309	0.213	0.00256253		SEPW1	5.50852e-18	0.425366	0.379	0.18	1.74416e-13		C1QBP	0.00075429	0.548477	0.348	0.27	1		DNAJB9	0.000738446	0.589927	0.278	0.167	1		TIPARP	0.276888	0.644622	0.35	0.301	1
RPS27A	4.25841e-49	0.384554	0.984	0.919	1.34834e-44		KLF6	1.75212e-25	0.502696	0.852	0.754	5.54775e-21		JUND	3.28193e-15	0.424827	0.545	0.343	1.03916e-10		CD44	5.0725e-07	0.545736	0.559	0.442	0.0160611		HIVEP2	2.63309e-05	0.581625	0.289	0.146	0.833716		SEC14L1	0.0745033	0.644376	0.3	0.176	1
RPL10AP6	1.14178e-21	0.384202	0.439	0.221	3.61522e-17		CDC37	8.36767e-16	0.500592	0.584	0.462	2.64946e-11		NEAT1	1.73038e-15	0.424538	0.857	0.709	5.47889e-11		BCCIP	0.00962048	0.54555	0.348	0.311	1		ARMCX3	0.00078226	0.572365	0.268	0.158	1		FAM50A	0.068916	0.643794	0.35	0.229	1
RNF145	1.8705e-20	0.382057	0.374	0.174	5.92258e-16		BAG3	1.84322e-14	0.494448	0.314	0.167	5.83618e-10		ODF2L	6.57486e-16	0.422866	0.436	0.24	2.0818e-11		AK2	0.0644278	0.544775	0.304	0.281	1		ATP6V1C1	4.82004e-05	0.572079	0.299	0.161	1		TERF2IP	0.155546	0.642267	0.35	0.27	1
DUSP23	5.1824e-23	0.379629	0.256	0.085	1.6409e-18		ANKRD12	1.89344e-14	0.49145	0.631	0.508	5.99521e-10		IRX3	9.55228e-14	0.421487	0.314	0.155	3.02454e-09		TCERG1	0.0578472	0.544712	0.342	0.322	1		PRDX6	0.00560277	0.571321	0.351	0.27	1		DDX3X	0.0854147	0.635992	0.55	0.495	1
RPL34P27	3.57389e-11	0.379385	0.3	0.168	1.1316e-06		MORC3	1.02705e-13	0.488339	0.338	0.191	3.25194e-09		CLDN4	1.00507e-19	0.415569	0.576	0.318	3.18236e-15		RUNX1	0.0653008	0.544556	0.255	0.229	1		GLS	0.00221934	0.569033	0.268	0.163	1		ATF7IP	0.0683772	0.621868	0.3	0.178	1
KYNU	7.4087e-27	0.37705	0.355	0.131	2.34582e-22		HSP90B1	3.68048e-17	0.488268	0.891	0.874	1.16535e-12		ATPIF1	5.09393e-16	0.412095	0.371	0.19	1.61289e-11		NPM1P27	0.000995988	0.543375	0.354	0.285	1		ZNF638	0.00121055	0.562912	0.474	0.383	1		MAGT1	0.064535	0.62053	0.3	0.169	1
RPS11	4.70589e-32	0.37385	0.938	0.819	1.49003e-27		NFKBIB	3.97636e-15	0.487018	0.334	0.179	1.25903e-10		MRP63	2.79191e-12	0.411701	0.295	0.151	8.84002e-08		HNRNPA2B1	8.67975e-25	0.542096	0.981	0.902	2.74827e-20		GTPBP4	9.21439e-05	0.562493	0.505	0.375	1		SMEK1	0.246385	0.617495	0.3	0.223	1
CCL2	5.55083e-14	0.373345	0.434	0.255	1.75756e-09		TNFAIP3	3.26766e-08	0.486156	0.508	0.421	0.00103464		CDH1	2.12424e-15	0.410642	0.262	0.11	6.72598e-11		HSPE1	2.29916e-05	0.540828	0.54	0.481	0.727982		PLAUR	0.000465076	0.561665	0.278	0.16	1		CLEC2B	0.0125812	0.617197	0.3	0.128	1
RPL35A	4.86104e-36	0.373016	0.96	0.879	1.53915e-31		PCF11	2.58122e-11	0.483567	0.34	0.209	8.17292e-07		ATP5G2	1.05118e-11	0.410054	0.407	0.247	3.32834e-07		CANX	4.3619e-11	0.540751	0.801	0.729	1.38111e-06		ITGB1	1.41064e-11	0.560492	0.784	0.569	4.46652e-07		MIA3	0.394081	0.616551	0.3	0.253	1
FXYD3	2.13529e-23	0.369373	0.361	0.149	6.76097e-19		FKBP1A	1.1153e-06	0.482477	0.318	0.237	0.0353137		ZFP36	2.48182e-12	0.408251	0.667	0.517	7.85818e-08		BRIX1	0.00190759	0.539497	0.273	0.199	1		LAPTM4A	7.24041e-05	0.5569	0.423	0.281	1		GOLGB1	0.423652	0.614406	0.55	0.616	1
RPL41	9.91933e-31	0.368633	0.959	0.848	3.14076e-26		SNX9	2.06871e-12	0.480225	0.381	0.243	6.55017e-08		FOS	5.03463e-18	0.400541	0.948	0.817	1.59411e-13		NDUFA4	8.41554e-05	0.536148	0.466	0.377	1		BNIP3	0.00118422	0.556854	0.299	0.193	1		SPTY2D1	0.254615	0.609933	0.3	0.227	1
ARL6IP5	4.42757e-20	0.367387	0.396	0.191	1.4019e-15		TNFAIP8	9.38049e-05	0.479629	0.271	0.201	1		TRIO	1.70687e-14	0.400035	0.407	0.223	5.40448e-10		SEC61G	3.5537e-05	0.535522	0.441	0.341	1		ADAM17	0.00101322	0.550637	0.289	0.18	1		C10orf118	0.0373351	0.608053	0.45	0.305	1
CD82	8.00643e-24	0.365536	0.334	0.127	2.53508e-19		CD99	4.14446e-08	0.478902	0.285	0.179	0.00131226		MEAF6	1.20544e-13	0.399668	0.281	0.132	3.81678e-09		TMED2	0.000657002	0.53439	0.404	0.331	1		AATF	0.00213676	0.548392	0.34	0.232	1		FNBP4	0.107207	0.605048	0.55	0.505	1
LDHB	2.84606e-15	0.363489	0.469	0.276	9.0115e-11		GLS	2.12674e-17	0.475781	0.283	0.124	6.73391e-13		HIST1H1E	2.74371e-05	0.398744	0.364	0.274	0.86874		USP47	0.00413429	0.531813	0.373	0.313	1		PDIA3	2.388e-08	0.543662	0.804	0.635	0.000756113		SETX	0.0383798	0.601132	0.45	0.284	1
NPC2	4.54567e-15	0.362444	0.334	0.172	1.43929e-10		PTPN12	4.34017e-09	0.475415	0.42	0.32	0.000137423		COX6B1	1.10936e-13	0.398002	0.469	0.289	3.51257e-09		SERBP1	3.10686e-13	0.530476	0.789	0.649	9.83725e-09		RBMS1	0.118036	0.540706	0.268	0.228	1		BMS1	0.386351	0.598	0.15	0.277	1
RPL7	4.05487e-36	0.358869	0.962	0.898	1.28389e-31		TSPYL2	1.3742e-10	0.473689	0.43	0.308	4.35112e-06		SELM	1.76608e-11	0.396701	0.405	0.246	5.59195e-07		TXN	5.15373e-18	0.529455	0.882	0.723	1.63182e-13		HSPA5	3.83092e-05	0.540331	0.897	0.815	1		NRD1	0.126564	0.596906	0.45	0.352	1
RPL13AP25	4.34377e-14	0.356331	0.62	0.427	1.37537e-09		HSPB1	1.26543e-18	0.472284	0.584	0.394	4.00672e-14		NFIC	1.66788e-13	0.396356	0.44	0.268	5.28101e-09		NUDC	5.02397e-07	0.526964	0.615	0.527	0.0159074		TERF2IP	0.178483	0.539809	0.299	0.27	1		PAK2	0.539363	0.595112	0.35	0.363	1
ENO1	6.17519e-21	0.355164	0.843	0.694	1.95525e-16		CHD1	5.03383e-07	0.47109	0.477	0.411	0.0159386		JUN	4.2187e-22	0.394448	0.964	0.886	1.33577e-17		PSMD8	0.00936279	0.525617	0.317	0.265	1		FYTTD1	0.00425007	0.538033	0.32	0.227	1		C6orf62	0.252038	0.578798	0.4	0.34	1
RPS20	3.46839e-31	0.354897	0.933	0.812	1.0982e-26		PITPNB	1.0092e-10	0.46976	0.367	0.245	3.19543e-06		LIMA1	1.32253e-21	0.39153	0.426	0.195	4.18752e-17		HNRNPAB	0.000436075	0.525369	0.342	0.263	1		EMP1	9.4027e-05	0.536878	0.649	0.521	1		TSIX	0.197601	0.575845	0.35	0.268	1
RPL14	2.88445e-35	0.354353	0.976	0.904	9.13303e-31		PPAP2B	3.31406e-14	0.469393	0.377	0.219	1.04933e-09		GTF3A	3.64557e-14	0.390936	0.369	0.194	1.1543e-09		ETF1	7.47989e-05	0.522949	0.447	0.371	1		MPZL1	0.00475598	0.534887	0.412	0.335	1		CDK11B	0.037699	0.575318	0.3	0.156	1
FAM211A	2.37925e-11	0.354128	0.445	0.29	7.53343e-07		PPP1R15A	7.12802e-18	0.463653	0.855	0.824	2.25695e-13		EIF4EBP1	5.18363e-13	0.390334	0.321	0.163	1.64129e-08		NPM1P39	0.00155571	0.522492	0.292	0.222	1		SAMD8	2.55883e-06	0.532982	0.268	0.119	0.0810204		CYLD	0.236035	0.574747	0.3	0.219	1
S100A11	2.01528e-15	0.351844	0.746	0.568	6.38097e-11		CYLD	1.06031e-08	0.462463	0.299	0.19	0.000335727		PON2	3.83986e-17	0.387617	0.29	0.121	1.21582e-12		YWHAQ	0.000204024	0.520285	0.385	0.302	1		SLC39A14	0.00724018	0.531563	0.299	0.211	1		PRDM2	0.108308	0.571969	0.35	0.252	1
RPL11	1.0164e-35	0.351425	0.968	0.931	3.21823e-31		HNRNPH3	1.02981e-09	0.457178	0.518	0.421	3.26068e-05		SOX9	5.52727e-12	0.387595	0.436	0.268	1.7501e-07		ILF2	0.000222329	0.519899	0.435	0.355	1		QKI	0.0115724	0.530884	0.289	0.21	1		FTL	0.346325	0.571598	0.6	0.659	1
BIRC3	1.29967e-16	0.349239	0.666	0.453	4.11514e-12		PMAIP1	8.74548e-07	0.454421	0.342	0.256	0.0276908		ZKSCAN1	1.10658e-11	0.38272	0.443	0.273	3.50375e-07		PSMA5	7.33842e-05	0.519559	0.311	0.208	1		TMED5	0.0247207	0.528637	0.299	0.233	1		CALM1	0.043946	0.570484	0.6	0.501	1
TPM1	4.19938e-18	0.348738	0.7	0.451	1.32965e-13		NEAT1	4.11837e-10	0.454378	0.797	0.722	1.304e-05		PTP4A2	8.90847e-13	0.38122	0.529	0.34	2.82069e-08		RPS5	2.07408e-10	0.518955	0.783	0.708	6.56715e-06		RAB7A	0.000248794	0.527707	0.505	0.383	1		NAP1L4	0.162554	0.568872	0.35	0.259	1
AC004453.8	4.96763e-14	0.346714	0.501	0.318	1.5729e-09		UVRAG	3.21627e-07	0.454228	0.266	0.176	0.0101837		IRF1	1.05918e-09	0.380484	0.545	0.4	3.35369e-05		PSMD1	0.000341489	0.518736	0.416	0.337	1		TXNRD1	2.90844e-05	0.52637	0.66	0.544	0.9209		SMNDC1	0.805765	0.562255	0.2	0.267	1
RP11-475C16.1	1.29117e-17	0.344915	0.372	0.184	4.08822e-13		ANKRD11	4.24204e-11	0.450667	0.518	0.401	1.34316e-06		MIR205HG	2.70595e-08	0.378855	0.314	0.191	0.000856786		PLS3	1.47759e-06	0.517972	0.261	0.132	0.0467849		COQ10B	0.0373881	0.524035	0.258	0.199	1		SDCBP	0.132011	0.555829	0.45	0.36	1
RPL19	5.54351e-35	0.343468	0.968	0.891	1.75524e-30		G3BP1	1.20476e-11	0.445396	0.502	0.379	3.81463e-07		H2AFJ	6.40484e-14	0.378791	0.34	0.175	2.02797e-09		YBX3	4.11354e-09	0.51699	0.727	0.635	0.000130247		MORF4L2	1.44692e-05	0.521086	0.722	0.612	0.45814		CCAR1	0.856928	0.55125	0.25	0.347	1
RPLP1	9.52634e-40	0.342103	0.983	0.951	3.01633e-35		ROCK2	2.0998e-07	0.445365	0.432	0.343	0.00664858		CHMP2A	3.62979e-14	0.378767	0.471	0.275	1.1493e-09		YBX1	1.47684e-16	0.516143	0.894	0.772	4.67613e-12		SEC11A	0.00131458	0.520099	0.34	0.231	1		SERP1	0.0513558	0.550199	0.5	0.358	1
RPS14P3	6.29761e-18	0.341049	0.347	0.167	1.99401e-13		TMSB4X	3.0987e-16	0.441305	0.738	0.631	9.81141e-12		ARL6IP5	8.72639e-12	0.378134	0.386	0.224	2.76304e-07		BMS1	0.000458638	0.515611	0.354	0.268	1		DAB2	0.00313426	0.519582	0.371	0.262	1		RGS2	0.17914	0.549808	0.3	0.211	1
RGS10	4.8095e-26	0.339627	0.264	0.079	1.52283e-21		TMOD3	1.10541e-11	0.43768	0.438	0.304	3.50006e-07		PHF11	1.75978e-11	0.374643	0.324	0.178	5.57201e-07		ILF3	1.1145e-06	0.515418	0.634	0.566	0.0352885		MRPL32	0.00749285	0.517694	0.278	0.193	1		ABL2	0.258144	0.547025	0.3	0.222	1
RPL23A	3.14366e-23	0.339206	0.905	0.78	9.95376e-19		MIR22HG	3.38463e-11	0.436388	0.281	0.154	1.07168e-06		LDLR	7.70682e-11	0.37425	0.486	0.323	2.44021e-06		PSMB2	0.00244345	0.51439	0.311	0.241	1		CUL1	0.00460919	0.517156	0.278	0.184	1		MYEOV2	0.186097	0.54333	0.3	0.217	1
NUB1	2.87079e-12	0.338839	0.455	0.284	9.08978e-08		HSPH1	1.51496e-16	0.436182	0.736	0.632	4.79682e-12		PAWR	2.96053e-11	0.373142	0.479	0.316	9.37391e-07		KRR1	0.00112771	0.513086	0.348	0.278	1		PNO1	6.9167e-05	0.515463	0.392	0.243	1		USP48	0.0893532	0.541409	0.3	0.177	1
FNBP1L	4.41446e-19	0.337345	0.436	0.228	1.39775e-14		YTHDC1	1.13324e-15	0.435211	0.684	0.571	3.58818e-11		MRPS21	2.46743e-14	0.371756	0.35	0.178	7.81262e-10		GNL3	0.000120255	0.511957	0.559	0.514	1		GSPT1	0.0012066	0.510533	0.557	0.463	1		B2M	0.00227431	0.538934	0.85	0.827	1
RP11-466H18.1	3.56991e-14	0.336664	0.569	0.375	1.13034e-09		CDV3	6.58314e-09	0.433967	0.352	0.241	0.000208442		FBXO9	1.40231e-13	0.371082	0.41	0.225	4.44012e-09		SLIRP	4.51007e-06	0.51136	0.466	0.358	0.142803		HNRNPC	2.76501e-09	0.504977	0.866	0.752	8.75485e-05		RBM5	0.72154	0.538862	0.25	0.264	1
HIST1H2AC	1.19809e-15	0.335613	0.339	0.167	3.79352e-11		CHD7	4.83164e-08	0.432668	0.275	0.174	0.00152984		SEMA3C	1.66913e-21	0.368658	0.288	0.098	5.28497e-17		PSMB3	0.000556865	0.511308	0.329	0.247	1		TAF13	0.00060742	0.504739	0.392	0.263	1		ZC3H13	0.771221	0.533953	0.4	0.458	1
RPL7A	4.5813e-23	0.334061	0.886	0.746	1.45058e-18		SNW1	3.11081e-08	0.431863	0.471	0.386	0.000984975		GCC2	2.88956e-12	0.367948	0.538	0.35	9.14921e-08		PARP1	0.000133603	0.51041	0.447	0.359	1		RNF10	0.0031408	0.503836	0.33	0.234	1		TMA7	0.340609	0.520371	0.45	0.444	1
RPS13	1.03904e-24	0.333407	0.898	0.771	3.28991e-20		ELL2	3.36961e-10	0.428697	0.586	0.487	1.06692e-05		CALM2	2.85834e-12	0.363544	0.857	0.761	9.05037e-08		ANP32B	1.62307e-05	0.508761	0.547	0.475	0.513912		USP47	0.0176325	0.501875	0.381	0.315	1		HSPA1B	0.990802	0.518936	0.4	0.461	1
TRPS1	5.16888e-18	0.33274	0.469	0.25	1.63662e-13		OPTN	1.55831e-07	0.427057	0.488	0.411	0.00493408		CARHSP1	1.1268e-13	0.363492	0.41	0.228	3.56778e-09		VDAC1	1.52983e-05	0.507609	0.441	0.334	0.484391		UBE2Z	3.54743e-05	0.499919	0.278	0.142	1		MORF4L1P1	0.908691	0.518207	0.25	0.302	1
AC016739.2	1.64528e-14	0.33167	0.634	0.439	5.20944e-10		NASP	1.52498e-05	0.424745	0.447	0.399	0.482855		MARCKS	4.47329e-09	0.363378	0.51	0.361	0.000141638		KPNB1	5.64435e-06	0.507309	0.559	0.49	0.178717		HP1BP3	0.0181512	0.496121	0.505	0.478	1		SNHG6	0.295429	0.51205	0.4	0.39	1
RPS19P1	1.76052e-19	0.330666	0.266	0.102	5.57434e-15		IL6ST	4.41769e-10	0.422941	0.518	0.414	1.39877e-05		BAZ2B	5.96215e-10	0.362726	0.455	0.294	1.8878e-05		ABCE1	0.00138044	0.507121	0.317	0.234	1		MAP4K5	0.153399	0.495584	0.258	0.229	1		TOB1	0.68808	0.508729	0.25	0.253	1
RPL4	4.6001e-25	0.327796	0.917	0.822	1.45653e-20		NFAT5	3.15329e-09	0.422007	0.324	0.207	9.98425e-05		CASP4	4.24758e-12	0.360771	0.386	0.219	1.34491e-07		RBM19	0.0819606	0.506512	0.255	0.227	1		KDM6B	1.92567e-06	0.495346	0.402	0.206	0.0609724		RBM25	0.346027	0.508653	0.55	0.561	1
EEF2	9.60946e-20	0.326683	0.863	0.735	3.04264e-15		FGFR1	1.0033e-15	0.418101	0.281	0.124	3.17675e-11		RSRC1	5.81664e-11	0.359223	0.262	0.13	1.84172e-06		CCT6A	3.20877e-06	0.506272	0.596	0.539	0.101599		FOXO3	0.00771119	0.490719	0.278	0.191	1		NIPBL	0.113628	0.505554	0.55	0.457	1
CTD-2031P19.4	3.51563e-13	0.325868	0.444	0.265	1.11316e-08		VIMP	9.50022e-08	0.417757	0.508	0.43	0.00300805		DDRGK1	3.18598e-15	0.356789	0.34	0.163	1.00878e-10		TXLNG	0.00708712	0.505649	0.28	0.219	1		ATP6AP2	0.00337297	0.485866	0.268	0.168	1		FAM177A1	0.508568	0.500518	0.35	0.329	1
RP4-765C7.2	1.20884e-13	0.323603	0.296	0.149	3.82755e-09		PRRC2C	9.65582e-19	0.416203	0.814	0.74	3.05732e-14		BZW1	1.57928e-10	0.356783	0.533	0.383	5.00048e-06		SERP1	1.37362e-05	0.505552	0.453	0.351	0.434929		NUDC	4.30144e-05	0.484783	0.66	0.528	1		YWHAZ	0.0280389	0.498409	0.65	0.647	1
RPL6P27	2.22466e-15	0.319039	0.547	0.349	7.04393e-11		CXCL1	0.455041	0.415674	0.514	0.548	1		TUBB	1.5277e-11	0.355507	0.402	0.236	4.83717e-07		RPL35	2.98315e-16	0.504719	0.919	0.835	9.44554e-12		SELK	2.54019e-05	0.484577	0.557	0.396	0.804299		KMT2E	0.314116	0.494153	0.45	0.418	1
SNHG5	2.45192e-13	0.31881	0.63	0.44	7.76351e-09		SBDS	2.10638e-09	0.414899	0.549	0.46	6.66942e-05		TMEM59	1.03926e-11	0.354518	0.352	0.199	3.2906e-07		HSP90AB1	7.41265e-24	0.504433	0.981	0.976	2.34707e-19		UTP11L	0.011498	0.4816	0.351	0.265	1		EMP3	0.208841	0.488663	0.3	0.207	1
RP11-112J1.1	5.06037e-12	0.318432	0.391	0.234	1.60226e-07		PPP1R12A	6.57044e-11	0.414184	0.441	0.31	2.0804e-06		CEP290	8.7426e-09	0.353434	0.255	0.136	0.000276817		PSMB4	0.00960983	0.504146	0.329	0.285	1		DDX21	1.1903e-09	0.481598	0.845	0.657	3.76884e-05		BOD1L1	0.119031	0.487695	0.45	0.354	1
CTD-3035D6.1	6.50502e-16	0.318371	0.391	0.209	2.05968e-11		RYBP	3.14215e-11	0.414133	0.307	0.181	9.94898e-07		ADAM10	5.76785e-12	0.35301	0.271	0.132	1.82627e-07		UBL5	0.00212618	0.503999	0.441	0.396	1		TTC17	0.0161506	0.480442	0.289	0.214	1		SETD2	0.802076	0.487569	0.3	0.313	1
TNF	3.54534e-19	0.316222	0.285	0.112	1.12256e-14		CEBPZ	9.33025e-08	0.413531	0.459	0.375	0.00295424		PARK7	7.1275e-11	0.350829	0.538	0.381	2.25678e-06		NEDD9	3.43967e-05	0.503614	0.404	0.287	1		IL6ST	4.7277e-05	0.479808	0.577	0.435	1		PCM1	0.20757	0.482889	0.45	0.397	1
RP11-146N23.1	2.25077e-13	0.31565	0.285	0.141	7.12661e-09		BIRC2	4.64832e-07	0.412352	0.264	0.173	0.014718		TCEB2	3.69203e-10	0.350111	0.533	0.377	1.16901e-05		ANXA5	1.73022e-12	0.503196	0.807	0.653	5.4784e-08		TPP2	0.00885141	0.479666	0.289	0.201	1		TCF25	0.290135	0.480515	0.45	0.415	1
CTSB	9.42424e-15	0.315519	0.38	0.212	2.984e-10		WWTR1	4.11879e-06	0.410113	0.402	0.321	0.130413		MTUS1	6.28452e-10	0.349418	0.381	0.232	1.98987e-05		SEC11C	0.00280845	0.502847	0.286	0.213	1		COPS2	0.00687768	0.476107	0.392	0.309	1		LSM14A	0.807292	0.47786	0.25	0.275	1
CD46	3.10783e-13	0.313467	0.458	0.277	9.84032e-09		IQGAP1	1.60297e-08	0.402562	0.57	0.506	0.000507549		PSME1	7.50112e-12	0.344716	0.6	0.435	2.37508e-07		ACSL4	8.11761e-06	0.502389	0.391	0.258	0.257028		C11orf58	0.000175429	0.476086	0.67	0.58	1		BCLAF1	0.12525	0.469535	0.55	0.487	1
RPL36A	7.62718e-21	0.312568	0.878	0.726	2.41499e-16		RB1CC1	1.04545e-06	0.402015	0.463	0.375	0.0331019		ZNHIT1	6.01353e-08	0.343851	0.324	0.204	0.00190407		SNRNP70	0.0348531	0.502356	0.379	0.364	1		UTP3	0.00823792	0.47607	0.289	0.204	1		ZFP36	0.603432	0.468206	0.5	0.551	1
OSMR	3.25358e-14	0.311866	0.288	0.14	1.03018e-09		TBC1D15	5.14524e-08	0.401008	0.359	0.257	0.00162914		PEBP1	2.37356e-11	0.342849	0.45	0.278	7.5154e-07		G3BP1	5.24737e-05	0.499601	0.484	0.406	1		BACH1	0.000169016	0.474929	0.299	0.167	1		ANXA1	0.124291	0.464553	0.6	0.515	1
MT-ATP8	3.3938e-27	0.310243	0.9	0.693	1.07458e-22		BAZ1B	6.48342e-07	0.400605	0.389	0.298	0.0205284		PRDX2	1.01897e-11	0.342518	0.257	0.125	3.22636e-07		PAIP2	0.000712274	0.498073	0.466	0.42	1		DNAJA2	0.000202723	0.474394	0.423	0.288	1		ZBTB38	0.747967	0.462162	0.25	0.266	1
MT-ATP6	2.11699e-37	0.308866	0.981	0.912	6.70303e-33		PPP1R15B	7.70321e-09	0.399975	0.268	0.161	0.000243907		EDF1	1.16085e-09	0.341612	0.614	0.474	3.6756e-05		PSMB7	2.07328e-05	0.495069	0.416	0.306	0.656462		SSR2	0.0734235	0.47354	0.371	0.335	1		CREBBP	0.369025	0.457863	0.3	0.25	1
ATP1B1	3.53788e-17	0.307066	0.463	0.248	1.1202e-12		WBP5	1.82886e-09	0.398679	0.365	0.247	5.79072e-05		UTRN	1.8599e-12	0.340135	0.314	0.159	5.88901e-08		DDX27	0.000211736	0.492791	0.398	0.305	1		CCDC47	7.40922e-06	0.473225	0.619	0.471	0.234598		HLA-B	0.0175014	0.455237	0.75	0.62	1
AD000092.3	2.36491e-15	0.30459	0.291	0.136	7.48801e-11		C8orf33	0.000107838	0.395904	0.271	0.208	1		NDUFV2	8.08081e-15	0.339852	0.255	0.106	2.55863e-10		EIF5B	3.73501e-06	0.492112	0.689	0.648	0.118262		PURB	0.00372448	0.471337	0.268	0.169	1		SRSF7	0.29597	0.454279	0.35	0.288	1
AB019441.29	6.35597e-12	0.303902	0.445	0.279	2.01249e-07		NDRG1	2.06834e-10	0.394136	0.277	0.157	6.54897e-06		TCEAL3	8.69027e-09	0.339042	0.262	0.144	0.00027516		RPL18	1.96396e-10	0.490853	0.795	0.733	6.21848e-06		CYLD	0.00217467	0.470932	0.32	0.215	1		MIR4426	0.268028	0.453724	0.3	0.23	1
RP11-36C20.1	2.75945e-12	0.298364	0.444	0.279	8.73725e-08		KIAA1551	9.42648e-09	0.388405	0.314	0.198	0.000298471		CD2AP	2.55287e-07	0.336701	0.367	0.247	0.00808317		C8orf33	0.0410346	0.49031	0.267	0.222	1		LYAR	0.0406768	0.469109	0.268	0.202	1		UBE3A	0.829188	0.450753	0.25	0.277	1
ATP5L	2.59671e-12	0.298223	0.556	0.366	8.22197e-08		CCDC50	0.000163505	0.388083	0.377	0.317	1		ACTB	0.000103296	0.33652	0.71	0.632	1		SSRP1	0.00202625	0.489033	0.354	0.278	1		SEC62	0.0176083	0.468426	0.515	0.478	1		PRPF4B	0.204389	0.450639	0.5	0.48	1
RPL21	2.9953e-21	0.292661	0.952	0.859	9.48402e-17		CAPZA2	1.83282e-06	0.385284	0.289	0.201	0.0580327		CD151	2.30448e-13	0.335403	0.31	0.153	7.29666e-09		COX6A1	8.45161e-06	0.487206	0.534	0.44	0.267603		TPM4	0.00441345	0.466493	0.619	0.576	1		RAB10	0.845561	0.450382	0.3	0.338	1
PERP	3.70169e-15	0.292612	0.491	0.285	1.17207e-10		DNAJB9	1.76386e-10	0.380365	0.26	0.139	5.5849e-06		ICA1	8.04514e-11	0.335087	0.264	0.131	2.54733e-06		SBDS	1.47141e-05	0.486528	0.559	0.477	0.465891		ATP2A2	0.00645669	0.46536	0.351	0.253	1		SRRM1	0.990015	0.444292	0.4	0.489	1
CTD-2192J16.15	1.3567e-12	0.292605	0.426	0.259	4.2957e-08		PLK2	9.75818e-05	0.380008	0.377	0.311	1		TAPBP	1.86406e-10	0.334522	0.355	0.21	5.90219e-06		MIF	1.11358e-05	0.48583	0.497	0.383	0.352593		NRIP1	0.0484927	0.464549	0.351	0.289	1		SMARCA2	0.841924	0.443607	0.2	0.261	1
EIF3L	7.15e-13	0.291304	0.302	0.155	2.2639e-08		RHOC	7.33674e-06	0.378239	0.254	0.173	0.232303		RBM6	8.56561e-12	0.334492	0.514	0.333	2.71213e-07		HSPA4	0.000434323	0.485302	0.447	0.386	1		ITGAV	0.00350207	0.462879	0.289	0.193	1		MPHOSPH10	0.412946	0.442066	0.3	0.257	1
RPL6	1.23773e-29	0.29004	0.987	0.94	3.91901e-25		RSRC2	1.65787e-10	0.377116	0.684	0.632	5.24931e-06		INADL	2.03233e-11	0.334335	0.381	0.22	6.43498e-07		FOXP1	0.033129	0.485059	0.273	0.227	1		PSMD1	0.0253807	0.462698	0.392	0.342	1		PNRC1	0.0218892	0.439991	0.7	0.576	1
TLR2	3.42951e-19	0.288882	0.254	0.093	1.08588e-14		OTUD4	2.46775e-11	0.376733	0.252	0.129	7.81364e-07		SYNE2	1.59778e-08	0.333766	0.64	0.517	0.000505904		CNBP	0.000755473	0.484827	0.509	0.474	1		HSPA4	0.00192955	0.461625	0.495	0.386	1		SMARCA5	0.818203	0.438462	0.4	0.443	1
SLC11A2	9.87014e-16	0.288223	0.285	0.128	3.12518e-11		NRIP1	2.07789e-08	0.376724	0.375	0.261	0.000657921		RASD1	2.23649e-06	0.333226	0.3	0.198	0.0708139		MCFD2	0.0214513	0.483777	0.292	0.246	1		ARL8B	0.00153068	0.459582	0.361	0.243	1		WBP11	0.538968	0.437906	0.35	0.341	1
CD24P4	1.2512e-19	0.285797	0.359	0.16	3.96166e-15		TCEB1	1.03731e-06	0.375693	0.43	0.346	0.0328444		NRIP1	5.28731e-09	0.331579	0.402	0.26	0.000167412		SEC61B	7.55877e-05	0.482396	0.516	0.447	1		NAMPT	0.000226986	0.458587	0.732	0.638	1		TAF7	0.75136	0.437643	0.3	0.372	1
RPL18AP3	2.06707e-11	0.285593	0.507	0.337	6.54496e-07		MAPRE1	8.23575e-08	0.374923	0.264	0.167	0.00260769		RERE	1.82408e-09	0.330094	0.329	0.19	5.77558e-05		PPIA	1.24757e-12	0.481978	0.832	0.719	3.95019e-08		SMNDC1	0.00236272	0.457423	0.361	0.261	1		PRRC2C	0.071196	0.435073	0.8	0.76	1
MT-ND4L	1.67453e-20	0.285276	0.874	0.725	5.30207e-16		ACTR3	2.52455e-05	0.374333	0.434	0.373	0.79935		CAPN2	4.77835e-10	0.329541	0.417	0.259	1.51297e-05		TUBA1B	0.0150883	0.481142	0.36	0.318	1		NOLC1	0.00193279	0.456802	0.474	0.381	1		DDX24	0.654026	0.434417	0.4	0.428	1
MT-ND4	6.00448e-33	0.284614	0.989	0.93	1.9012e-28		CCDC47	5.59166e-08	0.371598	0.533	0.457	0.00177049		TMSB10	2.56208e-14	0.326738	0.955	0.868	8.11233e-10		TPM1	9.7039e-06	0.4809	0.621	0.528	0.307255		RAN	0.000139848	0.455467	0.567	0.458	1		SRSF5	0.170472	0.434217	0.55	0.531	1
C7orf73	2.15775e-17	0.284437	0.285	0.121	6.83207e-13		CRIM1	2.54448e-10	0.37084	0.27	0.15	8.0566e-06		JUNB	1.72169e-12	0.326593	0.705	0.524	5.45138e-08		RIF1	0.0276773	0.480654	0.36	0.336	1		ATP6V1E1	0.0358599	0.454142	0.258	0.197	1		TRA2A	0.644688	0.433545	0.3	0.311	1
PFDN4	3.94389e-12	0.282154	0.337	0.186	1.24875e-07		SAP30BP	5.1046e-06	0.370528	0.373	0.301	0.161627		CLDN7	1.64228e-14	0.326256	0.429	0.229	5.19995e-10		XRCC6	0.00339382	0.480523	0.447	0.404	1		CCDC93	0.0104981	0.452963	0.32	0.238	1		HNRNPH1	0.322776	0.425968	0.6	0.62	1
C15orf48	9.74069e-11	0.28023	0.261	0.133	3.08419e-06		CHORDC1	0.00115898	0.369166	0.398	0.355	1		MYL12B	2.85414e-10	0.325591	0.674	0.527	9.03706e-06		PRKDC	0.015228	0.477806	0.273	0.222	1		PHLDA1	0.0349482	0.452912	0.423	0.371	1		SNRPD2	0.3597	0.423274	0.4	0.395	1
GNB2L1	9.05545e-17	0.279841	0.886	0.754	2.86723e-12		NIPBL	4.28535e-09	0.368125	0.533	0.43	0.000135687		CTNND1	7.89662e-10	0.325459	0.293	0.16	2.50031e-05		ETS1	7.50926e-08	0.477689	0.466	0.281	0.00237766		TGIF1	0.00632431	0.451937	0.268	0.183	1		CWC25	0.959814	0.422745	0.25	0.306	1
SGK1	2.7151e-15	0.27984	0.356	0.179	8.59682e-11		NAV2	1.99877e-10	0.366923	0.252	0.134	6.32872e-06		CCAR1	1.58117e-11	0.324196	0.481	0.307	5.00645e-07		SNRPD2	0.00134063	0.477314	0.441	0.39	1		DNAJC3	2.95829e-05	0.451312	0.557	0.393	0.936683		RSL24D1	0.76436	0.421272	0.35	0.46	1
COMMD6	6.68308e-15	0.27978	0.331	0.168	2.11606e-10		BCAP29	4.67961e-05	0.365689	0.322	0.249	1		LARP7	1.71281e-08	0.323673	0.364	0.229	0.000542327		SUPT16H	0.00742767	0.476806	0.379	0.341	1		KDSR	0.089107	0.449377	0.289	0.247	1		CHD9	0.346868	0.419519	0.35	0.288	1
AC022431.1	5.28533e-13	0.278863	0.39	0.225	1.6735e-08		MAFF	8.7747e-07	0.364422	0.504	0.435	0.0277833		LMNA	1.41817e-09	0.322404	0.619	0.459	4.49036e-05		PSMD2	0.00624173	0.47651	0.292	0.228	1		TAOK1	0.00873017	0.447417	0.34	0.251	1		DDX27	0.212162	0.41939	0.4	0.312	1
TCF7L2	1.35838e-11	0.276588	0.272	0.14	4.30104e-07		KPNA4	1.90705e-07	0.363678	0.324	0.222	0.00603829		MBNL2	2.13663e-10	0.321981	0.338	0.19	6.7652e-06		KRT6B	1.62898e-06	0.475149	0.379	0.223	0.0515785		METAP2	0.00194428	0.444708	0.546	0.467	1		USP47	0.0683163	0.41931	0.45	0.317	1
TC2N	1.2624e-12	0.276314	0.273	0.131	3.99715e-08		MAP4	7.6299e-08	0.363611	0.5	0.415	0.00241585		PERP	9.62742e-11	0.320558	0.493	0.315	3.04833e-06		SEL1L	0.000986814	0.474595	0.28	0.197	1		LIF	0.000521915	0.444015	0.268	0.148	1		AHR	0.785748	0.41737	0.25	0.267	1
RPL23	6.91304e-21	0.27627	0.967	0.905	2.18888e-16		SPG20	1.38575e-09	0.363203	0.457	0.338	4.38769e-05		ABRACL	2.28852e-12	0.320402	0.252	0.116	7.24615e-08		SNRPB	6.83521e-06	0.473995	0.466	0.354	0.216423		SELM	0.00475621	0.443602	0.371	0.277	1		FOXP1	0.315038	0.416624	0.3	0.23	1
HEBP2	1.43855e-16	0.274955	0.469	0.26	4.55489e-12		HNRNPU	6.51507e-18	0.362764	0.859	0.806	2.06287e-13		ARPC3	2.99862e-10	0.317731	0.474	0.315	9.49453e-06		PSMD11	0.0134362	0.47368	0.298	0.251	1		AKIRIN1	0.0334364	0.443498	0.278	0.211	1		CACYBP	0.863523	0.416159	0.3	0.346	1
UGP2	9.62397e-15	0.27152	0.475	0.286	3.04724e-10		PAK2	1.22088e-08	0.361579	0.439	0.333	0.000386566		ANP32A	4.52947e-11	0.317653	0.419	0.25	1.43416e-06		NDUFB9	0.0138997	0.472937	0.379	0.342	1		MCFD2	0.00972757	0.438096	0.33	0.246	1		CAPZB	0.273974	0.41453	0.4	0.351	1
ITPR2	4.93448e-15	0.271145	0.374	0.198	1.5624e-10		ELF1	4.06895e-06	0.360272	0.402	0.332	0.128835		DBI	3.44206e-08	0.315683	0.557	0.424	0.00108986		SLC39A6	0.00632363	0.471625	0.292	0.228	1		HSP90B1	6.85215e-07	0.437841	0.938	0.875	0.0216959		OCIAD1	0.853703	0.413548	0.25	0.282	1
RPS15	5.5719e-17	0.27019	0.922	0.81	1.76423e-12		RBBP6	0.000346512	0.358951	0.359	0.298	1		DDX17	2.3809e-10	0.31521	0.638	0.478	7.53865e-06		EIF6	0.00357949	0.470963	0.255	0.185	1		ALCAM	0.00944614	0.433956	0.371	0.263	1		STAT3	0.392909	0.412885	0.4	0.394	1
RPS25	8.24401e-22	0.266554	0.946	0.891	2.6103e-17		SFPQ	6.11191e-11	0.358823	0.646	0.561	1.93521e-06		AC013394.2	4.20984e-08	0.313909	0.295	0.175	0.00133296		CTC-425F1.4	0.00377582	0.470432	0.36	0.297	1		HNRNPH3	0.000715411	0.433891	0.546	0.443	1		RPL34P18	0.90253	0.410735	0.3	0.358	1
TSPO	7.35465e-17	0.266444	0.286	0.125	2.3287e-12		ASAP1	7.86272e-11	0.355505	0.277	0.151	2.48957e-06		TIA1	7.92498e-10	0.313603	0.333	0.19	2.50929e-05		RPL27	1.27482e-12	0.470082	0.839	0.788	4.03646e-08		TAF1D	0.000239031	0.431958	0.608	0.479	1		HSPA8	0.129009	0.410606	0.65	0.599	1
S100A6	2.98051e-26	0.26613	0.868	0.687	9.43719e-22		GABARAPL1	1.99147e-06	0.353669	0.283	0.197	0.063056		HIGD1A	5.41908e-11	0.313368	0.264	0.131	1.71584e-06		EIF4G2	2.24217e-06	0.468474	0.602	0.52	0.0709939		SLC4A7	0.000494093	0.431476	0.433	0.292	1		JAK1	0.151392	0.410298	0.55	0.52	1
RPS27L	1.07194e-10	0.265488	0.348	0.204	3.39409e-06		FBXO11	5.58818e-10	0.352703	0.275	0.157	1.76939e-05		BBX	5.9948e-08	0.312297	0.352	0.225	0.00189813		CCT7	0.0342896	0.466324	0.28	0.243	1		IFNAR1	0.688685	0.430872	0.309	0.35	1		RPL17	0.66071	0.400008	0.3	0.306	1
DSG2	1.63791e-15	0.264579	0.315	0.149	5.1861e-11		MEDAG	3.34102e-35	0.35127	0.307	0.074	1.05787e-30		SPCS1	6.10707e-08	0.311909	0.371	0.241	0.00193368		PFDN2	0.00116934	0.465379	0.398	0.324	1		EID1	0.00610657	0.429615	0.34	0.242	1		RRBP1	0.605601	0.399168	0.3	0.469	1
PLSCR1	1.27546e-16	0.261954	0.28	0.121	4.03848e-12		ARPC5L	0.000273573	0.35125	0.295	0.234	1		WHSC1L1	7.42948e-07	0.311788	0.348	0.231	0.0235239		PPIB	1.36397e-06	0.465142	0.665	0.612	0.0431875		PPIB	0.0376254	0.428179	0.608	0.617	1		MINOS1	0.754875	0.396042	0.2	0.272	1
PFDN5	1.70902e-11	0.261851	0.521	0.345	5.41127e-07		TMSB4XP8	1.41689e-08	0.350582	0.537	0.424	0.000448631		PPCS	3.70283e-15	0.310535	0.252	0.102	1.17243e-10		KRT7	1.04884e-07	0.464854	0.621	0.449	0.00332095		SDCBP	0.0169709	0.42536	0.433	0.357	1		BEST1	0.71442	0.395074	0.45	0.537	1
RPS10	6.44125e-13	0.261697	0.766	0.608	2.03949e-08		ATP1B3	4.40326e-05	0.349045	0.404	0.339	1		KIAA1430	6.98209e-11	0.309694	0.35	0.197	2.21074e-06		SRSF3	1.57374e-06	0.464513	0.652	0.594	0.0498293		SPG20	0.0403307	0.424361	0.412	0.369	1		CTNNB1	0.414223	0.394022	0.35	0.335	1
ANP32A	2.09772e-09	0.261174	0.382	0.24	6.64202e-05		ATF6	1.28508e-05	0.346872	0.385	0.312	0.406895		RPS27L	9.1345e-08	0.308311	0.35	0.225	0.00289226		PTGES3	0.000408422	0.462253	0.559	0.515	1		UGDH	0.000149743	0.423077	0.33	0.187	1		ARID4B	0.809182	0.393166	0.35	0.425	1
HNRNPA1	3.86106e-13	0.258165	0.846	0.751	1.22253e-08		CALD1	0.0424237	0.344841	0.34	0.313	1		MIDN	1.31165e-08	0.307821	0.326	0.197	0.000415308		MRPL52	0.0017961	0.462138	0.317	0.239	1		FNBP4	0.010455	0.418848	0.567	0.502	1		ASH1L	0.461947	0.392199	0.4	0.399	1
RP11-159C21.4	2.22172e-13	0.257959	0.518	0.328	7.03464e-09		HMGA1	5.27225e-05	0.344779	0.414	0.338	1		VPS36	7.05415e-07	0.307009	0.252	0.149	0.0223356		MANF	0.000466584	0.461568	0.379	0.293	1		PDIA3P	0.00117537	0.418182	0.278	0.165	1		PNN	0.868696	0.392027	0.45	0.53	1
PSME1	1.05512e-08	0.254705	0.577	0.418	0.000334083		RAB7A	1.92051e-07	0.342671	0.449	0.366	0.0060809		PLIN3	5.33078e-10	0.305335	0.255	0.132	1.68789e-05		SRRT	0.0123702	0.459029	0.329	0.278	1		ELL2	0.00101092	0.417419	0.588	0.51	1		RANBP2	0.579901	0.391584	0.2	0.31	1
FBXO9	2.15261e-11	0.254493	0.37	0.213	6.81582e-07		HSPA8	3.30322e-06	0.338915	0.617	0.593	0.10459		TBL1XR1	2.2054e-07	0.305185	0.314	0.197	0.00698295		SF3B2	0.00243642	0.458514	0.484	0.431	1		PSMB7	0.377111	0.417062	0.309	0.316	1		USP53	0.833873	0.388795	0.3	0.341	1
HIST1H2BK	8.63893e-09	0.253045	0.32	0.195	0.000273534		PNPLA8	2.83604e-05	0.337354	0.396	0.325	0.897976		SLC7A2	5.96137e-24	0.303581	0.393	0.149	1.88755e-19		CAP1	0.0217008	0.456782	0.373	0.341	1		TBC1D15	0.0418797	0.415027	0.34	0.282	1		CCNL1	0.0586464	0.386575	0.75	0.673	1
RPL27	1.21335e-15	0.250875	0.868	0.754	3.84184e-11		SP100	0.00073129	0.337124	0.363	0.313	1		LGALS3	4.35977e-09	0.302503	0.619	0.462	0.000138043		NDUFA6	0.032761	0.456646	0.311	0.271	1		PFDN2	0.018613	0.413883	0.392	0.327	1		ITM2B	0.474128	0.383957	0.4	0.375	1
RP11-51O6.1	7.05013e-12	0.250643	0.552	0.368	2.23228e-07		BTG3	1.03467e-05	0.336607	0.52	0.466	0.327608		MT-CO1	1.3471e-22	0.302066	0.988	0.932	4.26532e-18		XRCC5	1.1322e-05	0.455461	0.59	0.515	0.358488		UBE2B	0.112622	0.41233	0.371	0.345	1		TPM3	0.141675	0.382908	0.6	0.618	1
HMGA1	3.00971e-11	0.250615	0.471	0.301	9.52964e-07		SNHG8	0.00491332	0.335436	0.348	0.311	1		TOB1	2.69312e-07	0.301898	0.343	0.227	0.00852722		COX7B	0.00127292	0.454989	0.441	0.398	1		MAPK6	0.00366982	0.412072	0.32	0.217	1		TCEA1	0.577177	0.379064	0.3	0.28	1
TNPO1	0.734789	-0.250106	0.261	0.246	1		WAC	6.03197e-06	0.335223	0.404	0.327	0.19099		TPM1	4.53816e-13	0.301706	0.69	0.49	1.43692e-08		DNAJB6	0.000698964	0.453581	0.491	0.443	1		PDS5B	0.00650548	0.411539	0.268	0.176	1		PICALM	0.715221	0.378791	0.25	0.258	1
YWHAE	6.71172e-10	-0.25146	0.822	0.816	2.12513e-05		RLF	1.44451e-06	0.33502	0.258	0.169	0.0457376		MIF	9.65242e-08	0.300143	0.495	0.363	0.00305624		HNRNPC	2.53641e-12	0.452964	0.814	0.753	8.03103e-08		LAMP2	0.0415986	0.409987	0.33	0.282	1		NUCB2	0.644816	0.373314	0.3	0.288	1
CNBP	0.00144605	-0.251638	0.466	0.483	1		YBX3	9.36563e-11	0.334332	0.697	0.622	2.96544e-06		FKBP3	2.06721e-08	0.299509	0.319	0.192	0.000654542		DDX21	8.89569e-09	0.451867	0.776	0.657	0.000281664		UBE2D3	1.93166e-05	0.409669	0.711	0.581	0.611621		TUBB	0.720707	0.370564	0.2	0.275	1
PHF3	0.634396	-0.252043	0.405	0.369	1		PAFAH1B1	0.000100959	0.334284	0.381	0.31	1		SPATS2L	4.67991e-05	0.29933	0.262	0.178	1		RP11-51O6.1	0.000813307	0.44994	0.491	0.425	1		CWC22	0.092334	0.409354	0.258	0.209	1		EIF5	0.296439	0.370339	0.45	0.458	1
HNRNPC	3.31377e-05	-0.252284	0.779	0.747	1		DNAJB1	3.91613e-05	0.333223	0.531	0.485	1		CLIP1	1.34561e-05	0.299267	0.498	0.385	0.426059		PSMC5	0.00493284	0.44965	0.323	0.261	1		NOP14	0.398185	0.406384	0.258	0.237	1		MBNL1	0.886502	0.369523	0.3	0.333	1
RAN	0.0321107	-0.252933	0.467	0.462	1		HSP90AB1	1.33805e-17	0.327825	0.979	0.976	4.23668e-13		ATP6V1G1	4.152e-08	0.299147	0.6	0.477	0.00131465		VIMP	2.87594e-06	0.449568	0.553	0.442	0.0910609		SON	5.35577e-06	0.40405	0.794	0.713	0.16958		KPNA4	0.195423	0.365225	0.1	0.252	1
VMP1	0.0469083	-0.253673	0.401	0.404	1		NFKBIA	1.97765e-08	0.32655	0.854	0.81	0.000626182		CFL1	3.28626e-11	0.298937	0.75	0.61	1.04053e-06		EID1	0.00749146	0.449567	0.304	0.241	1		ANKLE2	0.0128655	0.403948	0.433	0.355	1		HSPH1	0.834931	0.363311	0.55	0.662	1
TPR	0.0187295	-0.254314	0.504	0.498	1		ARID5B	0.00291774	0.325853	0.541	0.524	1		PDCD4	6.24228e-05	0.298732	0.419	0.323	1		LRRC59	0.0127509	0.4494	0.335	0.288	1		GFPT1	0.104045	0.402239	0.258	0.211	1		PABPC1	0.138987	0.35688	0.95	0.904	1
DHX36	0.0315941	-0.255391	0.372	0.382	1		ATF4	2.82079e-10	0.324885	0.699	0.662	8.93147e-06		ETFA	2.39365e-08	0.298686	0.305	0.18	0.000757902		ATP6V0B	0.0303037	0.448984	0.255	0.213	1		ATP6V1D	0.0130644	0.400531	0.258	0.177	1		KMT2C	0.861901	0.354709	0.25	0.281	1
PNN	0.0109878	-0.255702	0.533	0.527	1		CDC5L	8.80018e-05	0.323113	0.373	0.305	1		NEU1	5.58228e-07	0.297827	0.279	0.17	0.0176752		HSP90AB3P	0.0232669	0.448633	0.342	0.302	1		HERPUD1	0.490088	0.400496	0.299	0.321	1		ANKLE2	0.952201	0.353494	0.3	0.36	1
PPP2R2A	0.0291037	-0.255747	0.334	0.35	1		TJP1	3.4952e-06	0.322499	0.264	0.178	0.110669		KRT7	6.36541e-11	0.297424	0.633	0.414	2.01548e-06		DRAP1	0.279302	0.442244	0.261	0.259	1		NOC3L	0.0585803	0.399838	0.268	0.206	1		WDR45B	0.88549	0.35157	0.2	0.258	1
NNMT	0.514761	-0.25613	0.49	0.438	1		TACC1	9.43148e-07	0.322222	0.264	0.169	0.0298629		NDUFB1	1.58873e-07	0.296982	0.336	0.215	0.00503039		KPNA4	0.0212438	0.440963	0.298	0.246	1		PTP4A1	0.0175621	0.399021	0.34	0.253	1		IK	0.550413	0.351049	0.4	0.457	1
NCBP2	0.00864249	-0.25731	0.213	0.252	1		SMARCA2	0.000838074	0.321636	0.299	0.246	1		PET100	6.71613e-13	0.294522	0.305	0.149	2.12653e-08		SVIL	0.00109016	0.437557	0.46	0.391	1		RAB1A	0.00125912	0.398944	0.464	0.352	1		HIF1A	0.645028	0.344061	0.45	0.495	1
DNAJC2	0.0695739	-0.257481	0.299	0.317	1		LUC7L	3.12526e-05	0.321563	0.387	0.315	0.989551		TC2N	9.98425e-11	0.293781	0.286	0.149	3.16131e-06		TXNRD1	5.35875e-09	0.434338	0.708	0.535	0.000169674		TXLNG	0.0557814	0.39812	0.278	0.221	1		PDCD4	0.850062	0.342189	0.3	0.345	1
SMCHD1	0.511492	-0.258353	0.281	0.275	1		ASPH	0.00113179	0.320497	0.377	0.324	1		COX17	2.53873e-09	0.293717	0.433	0.285	8.03839e-05		BUD31	0.000198116	0.434312	0.435	0.353	1		HOOK3	0.00630798	0.395682	0.309	0.212	1		TOMM7	0.998627	0.340729	0.3	0.363	1
CXCL2	0.634773	-0.2586	0.731	0.646	1		BPTF	1.74248e-05	0.317595	0.475	0.412	0.551723		ATP5G1	6.01647e-10	0.293169	0.255	0.13	1.905e-05		SSB	0.00384331	0.434069	0.528	0.496	1		RPL36AL	0.000250636	0.394024	0.711	0.642	1		ZMYND8	0.822594	0.338889	0.2	0.257	1
ZFP36L1	0.00023451	-0.261457	0.711	0.708	1		GOLGA4	1.28907e-08	0.316829	0.678	0.595	0.000408159		OST4	1.79211e-07	0.292989	0.493	0.353	0.00567437		PTRF	0.00774603	0.432421	0.292	0.229	1		RBM8A	0.00791071	0.391721	0.619	0.538	1		PPIG	0.708396	0.337461	0.35	0.371	1
APLP2	0.00396467	-0.261718	0.374	0.402	1		STX12	5.32606e-07	0.315184	0.252	0.159	0.0168639		COX5B	1.88106e-07	0.291649	0.36	0.236	0.00595599		RPL8	4.17228e-13	0.432421	0.894	0.787	1.32107e-08		PCM1	0.0302811	0.389861	0.454	0.394	1		HADHA	0.627187	0.335554	0.35	0.352	1
IER3	0.267338	-0.261742	0.798	0.738	1		KMT2A	8.94813e-07	0.315049	0.41	0.312	0.0283325		BRWD1	4.50524e-09	0.291591	0.36	0.218	0.00014265		UBE2N	0.0980165	0.431987	0.261	0.238	1		VPS26A	0.0202143	0.389011	0.361	0.29	1		WNK1	0.816086	0.335038	0.25	0.257	1
PTPN12	0.0168395	-0.26233	0.337	0.354	1		NCL	1.92506e-11	0.314742	0.873	0.882	6.09533e-07		ZNF91	1.27789e-12	0.291215	0.29	0.139	4.04619e-08		NDUFC2	0.0211438	0.43129	0.317	0.271	1		SEC61B	0.00458445	0.388266	0.536	0.448	1		SKP1	0.855878	0.334369	0.4	0.538	1
ARHGAP29	0.175376	-0.262675	0.291	0.298	1		STAG2	0.000343132	0.31379	0.367	0.308	1		EMC3	3.62429e-11	0.288833	0.34	0.185	1.14756e-06		LAMP2	0.0287963	0.430727	0.323	0.281	1		B4GALT1	0.101305	0.386183	0.33	0.282	1		TROVE2	0.722234	0.333586	0.25	0.256	1
DKC1	0.0577065	-0.26354	0.259	0.283	1		RALA	0.000793164	0.312825	0.252	0.194	1		SH3YL1	1.25273e-08	0.288097	0.286	0.159	0.000396652		MYL12A	0.00245138	0.429807	0.509	0.475	1		SRP72	0.0743915	0.385806	0.402	0.362	1		ATP5E	0.936785	0.332711	0.5	0.644	1
MAP4	0.00270127	-0.264302	0.423	0.447	1		CXCL2	0.0079965	0.312255	0.686	0.671	1		COX16	1.04786e-06	0.287823	0.302	0.195	0.0331785		SEC63	0.0975399	0.423955	0.385	0.387	1		TIMM17A	0.0779631	0.38499	0.268	0.211	1		SLMAP	0.238792	0.332522	0.35	0.269	1
PRDM2	0.055919	-0.264691	0.238	0.261	1		CDC42	5.27851e-05	0.307977	0.521	0.485	1		NDUFB4	1.97914e-08	0.286788	0.405	0.269	0.000626656		MARS	0.0104653	0.422963	0.286	0.225	1		MIA3	0.163644	0.383455	0.289	0.251	1		RIF1	0.990374	0.330669	0.3	0.338	1
WSB1	0.0309083	-0.265148	0.312	0.329	1		ARPC2	1.03735e-05	0.307281	0.543	0.504	0.328455		FDPS	2.13095e-07	0.28591	0.286	0.174	0.00674724		RPS10	4.49391e-06	0.422789	0.696	0.659	0.142291		PKM	0.000547986	0.382496	0.567	0.445	1		HERPUD1	0.838087	0.327787	0.3	0.32	1
PLK2	0.127634	-0.265453	0.326	0.331	1		MLLT4	0.00277045	0.306026	0.324	0.275	1		FAM192A	3.50415e-08	0.285576	0.252	0.14	0.00110952		BZW2	0.0372593	0.422375	0.255	0.212	1		KIAA0368	0.0501265	0.380726	0.33	0.269	1		GNAS	0.263626	0.327746	0.55	0.515	1
TMSB10	7.73289e-06	-0.26636	0.903	0.879	0.244846		STIP1	0.000323765	0.305829	0.48	0.436	1		PHLDB2	4.53172e-09	0.28536	0.295	0.166	0.000143488		HNRNPR	1.32062e-05	0.422052	0.547	0.459	0.418148		MRFAP1	0.041383	0.379752	0.433	0.388	1		U2SURP	0.988619	0.325386	0.35	0.409	1
HSPA4	0.00324397	-0.267233	0.37	0.402	1		MED13	0.000144827	0.305655	0.258	0.188	1		MBD2	1.43555e-06	0.285164	0.262	0.163	0.0454537		ATP5B	0.198373	0.421896	0.261	0.25	1		HNRNPA0	0.0280963	0.379628	0.381	0.316	1		CFLAR	0.666516	0.323908	0.4	0.43	1
CWC25	0.0285583	-0.267909	0.289	0.313	1		EIF5	6.269e-06	0.30471	0.502	0.441	0.198495		ISCU	8.99919e-10	0.284218	0.317	0.18	2.84941e-05		RSL1D1	0.00012145	0.421666	0.683	0.676	1		TAF7	0.00919781	0.378077	0.443	0.367	1		ARPC2	0.34759	0.321349	0.5	0.515	1
SRP14	2.87687e-09	-0.269029	0.762	0.77	9.10903e-05		CLIC4	1.32701e-05	0.302668	0.508	0.456	0.42017		HIST1H2AC	8.74489e-10	0.283975	0.333	0.194	2.76889e-05		VCP	0.00817881	0.421495	0.46	0.427	1		XRCC5	0.000689769	0.377412	0.608	0.517	1		SRSF4	0.40926	0.320626	0.45	0.44	1
HNRNPF	0.0231249	-0.27	0.337	0.351	1		SPEN	2.21443e-06	0.302644	0.518	0.431	0.0701156		BSG	4.70818e-09	0.283274	0.298	0.17	0.000149075		GNG12	0.0671429	0.421406	0.36	0.346	1		STIP1	0.00141175	0.376877	0.557	0.443	1		RP11-290D2.6	0.896717	0.320206	0.3	0.339	1
YWHAG	0.00329279	-0.270105	0.235	0.281	1		CTNNA1	0.000141458	0.302284	0.523	0.491	1		MSI2	2.6193e-15	0.282446	0.271	0.113	8.29349e-11		CACYBP	0.0121543	0.419459	0.385	0.342	1		WDR43	0.000819304	0.375051	0.546	0.441	1		YY1	0.840161	0.317708	0.25	0.298	1
HNRNPH1	0.000711861	-0.270822	0.628	0.615	1		TAGLN2	0.000937317	0.301522	0.439	0.405	1		ATP5F1	1.0448e-05	0.281699	0.302	0.204	0.330815		WWTR1	0.106219	0.419131	0.348	0.343	1		CFLAR	0.0418364	0.374217	0.474	0.427	1		CAMLG	0.40032	0.315045	0.15	0.27	1
PRRC2C	3.68845e-07	-0.271294	0.752	0.765	0.0116788		SYNE2	3.77342e-05	0.301453	0.598	0.525	1		IFNGR1	0.000198015	0.281595	0.429	0.346	1		PSMA7	5.81402e-07	0.417813	0.702	0.6	0.0184089		CYCS	0.0657545	0.37393	0.474	0.441	1		ZNF326	0.202165	0.314782	0.15	0.322	1
BNIP2	0.0691928	-0.273371	0.251	0.268	1		NUFIP2	0.00014242	0.300022	0.395	0.33	1		CHMP3	4.23664e-07	0.281293	0.281	0.175	0.0134145		PPP1CB	0.286112	0.417802	0.329	0.35	1		PRPF4B	0.325642	0.373895	0.474	0.48	1		NBPF10	0.827225	0.312347	0.2	0.255	1
LIMA1	0.0822126	-0.273755	0.235	0.254	1		MT-RNR2	0.00826762	0.29883	1	1	1		SSR4	5.10031e-11	0.28104	0.41	0.244	1.61491e-06		MPHOSPH10	0.131978	0.417256	0.28	0.255	1		PTRH2	0.0166565	0.373659	0.289	0.21	1		KIAA0368	0.492869	0.309683	0.3	0.272	1
HSPA8	0.0130066	-0.275069	0.623	0.588	1		ZNF644	0.00134355	0.298756	0.297	0.239	1		PTTG1IP	2.70986e-07	0.280053	0.648	0.533	0.00858024		SSBP1	0.00138385	0.415074	0.503	0.458	1		FKBP1A	0.000237417	0.37297	0.392	0.252	1		RAB5A	0.647194	0.305739	0.2	0.286	1
RPF2	0.00792026	-0.275196	0.223	0.264	1		H2AFZ	0.0488807	0.29819	0.303	0.286	1		DICER1	4.06453e-08	0.279757	0.288	0.166	0.00128695		NAA15	0.0258144	0.413539	0.311	0.265	1		SF3B2	0.00647537	0.371853	0.505	0.432	1		IER2	0.739618	0.304651	0.45	0.636	1
EIF3A	1.40006e-05	-0.275678	0.715	0.721	0.443302		QKI	1.12073e-08	0.297379	0.295	0.183	0.000354856		MRPS15	1.62515e-06	0.278827	0.281	0.176	0.0514572		SAP30BP	0.23323	0.41334	0.317	0.321	1		RSF1	0.349678	0.369546	0.361	0.36	1		FOSB	0.17715	0.303095	0.8	0.72	1
RPL7L1	0.0184261	-0.276054	0.337	0.359	1		ZFC3H1	3.8451e-06	0.293431	0.357	0.261	0.121748		GPX4	5.78993e-09	0.278334	0.493	0.338	0.000183326		IL6ST	0.00318007	0.411811	0.478	0.439	1		SEC63	0.0263171	0.368921	0.433	0.384	1		TAX1BP1	0.631075	0.302358	0.5	0.547	1
UBL5	0.023445	-0.276604	0.396	0.402	1		EIF1B	3.94497e-06	0.293395	0.324	0.235	0.12491		NAMPT	1.01254e-06	0.278261	0.707	0.624	0.0320601		DNM1L	0.191845	0.411021	0.292	0.279	1		LAMC1	0.0209764	0.368341	0.289	0.206	1		RP11-1033A18.1	0.525154	0.3002	0.25	0.405	1
SFPQ	2.22935e-05	-0.277744	0.576	0.59	0.70588		CXCL3	3.20613e-06	0.291539	0.557	0.476	0.101516		KDM5B	6.69089e-09	0.278025	0.348	0.209	0.000211854		CLTC	0.0817435	0.40996	0.286	0.263	1		GPBP1	0.0475706	0.367959	0.464	0.429	1		TM9SF3	0.426237	0.296323	0.35	0.313	1
DNAJA2	0.00908643	-0.278617	0.272	0.307	1		GRPEL1	0.000182877	0.289189	0.426	0.369	1		CPNE3	2.76021e-09	0.276444	0.276	0.148	8.73966e-05		FYTTD1	0.0424471	0.409286	0.273	0.228	1		NOP56	0.248217	0.36744	0.402	0.417	1		BAZ1A	0.107674	0.296199	0.55	0.424	1
WNK1	0.000458339	-0.278762	0.218	0.278	1		GADD45B	0.465938	0.288092	0.408	0.467	1		NDUFA1	6.98609e-05	0.27642	0.476	0.377	1		TAF7	0.0185985	0.408873	0.41	0.367	1		BNIP3L	0.0341817	0.366528	0.278	0.215	1		PIK3R1	0.985553	0.295671	0.3	0.353	1
AZGP1	1.64247e-07	-0.278999	0.674	0.408	0.00520056		C1orf63	0.0107056	0.28558	0.271	0.234	1		UBXN4	2.70606e-10	0.274691	0.707	0.528	8.56821e-06		DNAJC2	0.305388	0.408704	0.304	0.311	1		SERP1	0.027564	0.365101	0.412	0.357	1		SOD1	0.345971	0.293795	0.5	0.455	1
SAFB2	0.0136971	-0.279991	0.334	0.351	1		FAM177A1	0.000344163	0.28459	0.375	0.312	1		GTF2I	1.124e-06	0.274282	0.3	0.19	0.0355891		USP10	0.0603631	0.405401	0.255	0.216	1		NOP16	0.0152238	0.363546	0.32	0.231	1		SCAF11	0.792715	0.292742	0.4	0.509	1
SCAF11	0.00040582	-0.280785	0.501	0.512	1		IST1	3.19317e-06	0.284348	0.297	0.206	0.101105		NDUFB2	3.36329e-08	0.273984	0.386	0.251	0.00106492		UBE2G2	0.0585174	0.404678	0.311	0.282	1		TANK	0.162624	0.361456	0.34	0.317	1		CHORDC1	0.379832	0.292526	0.4	0.367	1
NOP10	0.0638022	-0.281603	0.304	0.318	1		CD59	3.27431e-05	0.283813	0.658	0.653	1		ENSA	2.67163e-10	0.27259	0.469	0.302	8.45918e-06		UQCRH	0.00900034	0.402658	0.335	0.284	1		WBP11	0.0498804	0.360026	0.402	0.338	1		VPS13C	0.397605	0.29095	0.15	0.273	1
REL	0.90377	-0.281682	0.266	0.237	1		ADSS	0.10763	0.283733	0.311	0.297	1		MAPKAP1	4.86863e-08	0.271925	0.252	0.14	0.00154156		C19orf10	0.0648744	0.401051	0.304	0.27	1		DNAJB11	0.0660005	0.357385	0.423	0.375	1		SUPT5H	0.713563	0.290607	0.35	0.377	1
BPTF	0.0248224	-0.281711	0.431	0.429	1		TAF13	2.98857e-05	0.283165	0.33	0.246	0.946269		CCNL2	5.09456e-09	0.271523	0.479	0.322	0.000161309		PSMC1	0.00200705	0.40079	0.441	0.389	1		SNRNP27	0.284269	0.356491	0.289	0.258	1		CTD-3035D6.1	0.7705	0.290273	0.2	0.272	1
TAOK1	0.0174197	-0.282276	0.235	0.267	1		RAB21	9.50937e-08	0.28307	0.26	0.157	0.00301095		ZFAND6	1.11891e-06	0.270914	0.402	0.284	0.035428		SEPT7	0.00286029	0.400167	0.528	0.496	1		SERBP1	0.00364676	0.355911	0.701	0.659	1		H2AFY	0.985443	0.289869	0.25	0.302	1
PFDN2	0.0162118	-0.282311	0.316	0.338	1		WNK1	1.33566e-05	0.282542	0.318	0.234	0.42291		FOXP1	6.14459e-09	0.270853	0.338	0.199	0.000194556		SYNCRIP	0.018503	0.399866	0.484	0.472	1		DDX18	0.0229705	0.355463	0.392	0.328	1		EEF1D	0.782485	0.287669	0.35	0.456	1
ILF3	5.84358e-05	-0.282661	0.56	0.578	1		EIF3A	5.87387e-07	0.282471	0.746	0.708	0.0185984		PHLDA2	2.57304e-09	0.269918	0.312	0.178	8.14701e-05		PIK3R1	1.06156e-05	0.398366	0.478	0.34	0.336122		CHMP4B	0.000913591	0.354686	0.588	0.479	1		EWSR1	0.583375	0.287439	0.25	0.383	1
BRWD1	0.0411398	-0.283435	0.232	0.26	1		SLK	5.90517e-07	0.282409	0.479	0.38	0.0186975		MRPS35	1.36968e-07	0.269334	0.326	0.204	0.00433682		CTNNB1	0.00728656	0.396763	0.385	0.331	1		BZW1	0.0055277	0.354091	0.505	0.412	1		RNPS1	0.574119	0.286843	0.3	0.281	1
TNIP1	0.0404789	-0.283885	0.35	0.355	1		NAA15	7.5267e-05	0.281747	0.322	0.248	1		VAPA	3.15129e-06	0.26921	0.586	0.473	0.0997794		CHMP2B	0.0208687	0.396683	0.422	0.395	1		SUB1	0.00292998	0.348828	0.526	0.434	1		XIST	0.673273	0.285601	0.5	0.51	1
BDP1	0.0640696	-0.28437	0.397	0.402	1		MYADM	0.000177255	0.281645	0.281	0.21	1		FNBP1L	1.78865e-06	0.268009	0.393	0.271	0.0566342		MIA3	0.0718145	0.395173	0.286	0.25	1		LTV1	0.0035768	0.348741	0.299	0.191	1		TPT1	0.187686	0.281021	1	0.958	1
SERINC1	0.00484238	-0.285749	0.24	0.279	1		SAFB2	0.00164885	0.278106	0.379	0.332	1		CIR1	1.56775e-08	0.267943	0.352	0.214	0.000496396		RSL24D1	0.0071148	0.390528	0.491	0.456	1		RAB2A	0.0486925	0.347499	0.412	0.344	1		ENY2	0.705309	0.279188	0.35	0.371	1
ZNF638	0.00473019	-0.286499	0.37	0.398	1		SETX	0.0569134	0.277731	0.305	0.278	1		HES1	0.00132492	0.26758	0.467	0.383	1		TLN1	0.0263165	0.390073	0.342	0.297	1		PRPF38B	0.0306407	0.346903	0.588	0.526	1		SEPT7	0.522453	0.278875	0.45	0.5	1
ZNF644	0.109737	-0.286821	0.246	0.26	1		BDP1	0.000549419	0.277043	0.441	0.384	1		ATXN7L3B	1.82748e-10	0.267377	0.321	0.176	5.78635e-06		SNRPD3	0.0760452	0.390009	0.329	0.31	1		ARF4	0.00595838	0.346102	0.33	0.234	1		CEBPZ	0.889939	0.278818	0.35	0.399	1
HYOU1	0.261369	-0.288124	0.316	0.312	1		TIPARP	0.00211782	0.274884	0.34	0.286	1		TXNDC17	6.45038e-10	0.266889	0.333	0.19	2.04238e-05		PWP1	0.179419	0.389066	0.255	0.231	1		MKLN1	0.0153692	0.34538	0.268	0.186	1		AKAP9	0.839935	0.277455	0.45	0.505	1
SAP30BP	0.161143	-0.288367	0.328	0.317	1		FUBP1	0.000844829	0.274556	0.408	0.361	1		CD46	6.85971e-06	0.266011	0.421	0.314	0.217199		HNRNPM	0.00017637	0.388255	0.64	0.607	1		LUC7L3	0.573065	0.342725	0.495	0.53	1		JUN	0.877797	0.277105	0.95	0.903	1
CDV3	0.00663581	-0.288404	0.246	0.285	1		IFNAR1	0.000432476	0.274354	0.393	0.33	1		HIST1H1C	1.12249e-08	0.265894	0.45	0.309	0.000355413		PCNP	0.122633	0.38562	0.36	0.352	1		MLTK	0.0210737	0.342552	0.268	0.191	1		SF3B1	0.559832	0.276932	0.5	0.578	1
DDX3X	5.80106e-05	-0.288597	0.475	0.507	1		ROCK1	0.0004936	0.271752	0.402	0.341	1		RUNX1	2.33421e-09	0.26492	0.343	0.199	7.39082e-05		GSTP1	0.0202817	0.384365	0.429	0.397	1		MTHFD2	0.294659	0.342531	0.278	0.259	1		PTP4A2	0.865505	0.275523	0.3	0.384	1
TROVE2	0.0249112	-0.288682	0.237	0.265	1		MT-RNR1	0.833307	0.271158	0.941	0.952	1		TTC37	9.40238e-10	0.264277	0.302	0.166	2.97707e-05		CALR	3.07547e-07	0.383737	0.795	0.705	0.00973785		C9orf78	0.183856	0.341011	0.34	0.318	1		SF3B2	0.98639	0.275014	0.35	0.437	1
SRSF4	0.00592705	-0.289117	0.436	0.442	1		PDIA6	0.0196116	0.27093	0.457	0.445	1		BCAP31	8.46639e-09	0.264025	0.364	0.225	0.000268071		ELK3	0.0140575	0.382566	0.366	0.31	1		LIMS1	0.195048	0.340196	0.289	0.263	1		DNAJC2	0.41616	0.273512	0.35	0.31	1
CCT5	0.00163377	-0.289236	0.399	0.427	1		TAF7	0.00252633	0.270401	0.396	0.361	1		BANF1	6.22875e-07	0.263948	0.286	0.176	0.0197221		DNAJA2	0.230245	0.380084	0.298	0.294	1		ZFR	0.0167357	0.340005	0.454	0.379	1		CSDE1	0.682863	0.268679	0.5	0.535	1
EIF4G3	0.00198761	-0.289236	0.267	0.316	1		ZC3H11A	0.000512447	0.268226	0.406	0.348	1		PACSIN2	1.6125e-05	0.263373	0.252	0.163	0.510565		SPCS2	0.211486	0.378106	0.36	0.372	1		HNRNPAB	0.17627	0.339683	0.299	0.268	1		RTN4	0.350443	0.265938	0.5	0.461	1
B2M	0.0765715	-0.28958	0.876	0.802	1		SETD2	0.00121701	0.265508	0.357	0.295	1		AKAP9	3.42732e-08	0.261103	0.619	0.47	0.00108519		LAMB3	0.0140419	0.377116	0.323	0.257	1		TLN1	0.00644463	0.339619	0.402	0.296	1		DDX46	0.885666	0.264528	0.35	0.385	1
CAPZB	0.00434959	-0.29003	0.331	0.362	1		CHD4	0.000210214	0.265162	0.518	0.486	1		SCAND1	8.14423e-09	0.260852	0.279	0.154	0.000257871		SELK	0.0109875	0.376079	0.429	0.402	1		GINM1	0.0845409	0.338107	0.258	0.203	1		ZFP36L1	0.576136	0.264189	0.6	0.71	1
UBC	2.89809e-08	-0.290409	0.698	0.721	0.000917621		HSPA1A	6.57197e-06	0.263595	0.59	0.509	0.208088		FAM50A	7.94498e-08	0.260328	0.329	0.202	0.00251562		GNB2L1	1.70693e-09	0.375239	0.857	0.793	5.40464e-05		CCT2	0.0570923	0.337713	0.443	0.398	1		MT-ND5	0.0543865	0.263802	1	0.936	1
MCL1	0.05681	-0.290808	0.361	0.37	1		SUPT6H	8.16038e-05	0.262839	0.318	0.243	1		WWP1	9.47686e-11	0.259573	0.269	0.136	3.00066e-06		HP1BP3	0.00451812	0.375046	0.497	0.478	1		RSL1D1	0.0212602	0.337265	0.68	0.677	1		GNL2	0.117723	0.261941	0.1	0.29	1
RBM28	0.00526117	-0.291374	0.24	0.283	1		LIMS1	0.0105257	0.262686	0.295	0.252	1		EIF4G3	6.38812e-07	0.258942	0.395	0.271	0.0202267		ENO1	2.83785e-07	0.374219	0.801	0.74	0.00898549		TMEM165	0.0307125	0.336424	0.454	0.39	1		STAG2	0.789102	0.257556	0.25	0.325	1
EIF2S1	0.0090467	-0.292021	0.254	0.289	1		RANBP2	0.0165352	0.262594	0.33	0.301	1		NOL8	4.94523e-06	0.258915	0.279	0.178	0.156581		UBE3A	0.857517	0.373442	0.248	0.279	1		SQSTM1	2.09572e-07	0.336009	0.835	0.648	0.00663568		SETD5	0.944239	0.256158	0.3	0.329	1
PRPF38B	5.19283e-05	-0.292832	0.51	0.539	1		RAD21	0.00372127	0.26258	0.467	0.441	1		MBTPS1	1.72992e-06	0.258416	0.257	0.159	0.0547746		POMP	0.0756848	0.373278	0.429	0.439	1		PSMD6	0.0958631	0.334777	0.351	0.307	1		TMEM50A	0.954056	0.255149	0.25	0.311	1
SNW1	0.0106756	-0.292838	0.407	0.411	1		CEP350	0.0253931	0.261884	0.336	0.308	1		NDUFV3	1.78139e-09	0.257319	0.276	0.149	5.64041e-05		HIST1H4C	0.0468959	0.372402	0.304	0.274	1		TAGLN2	0.0102783	0.334433	0.474	0.411	1		RP11-742N3.1	0.580043	0.253975	0.4	0.581	1
ROCK1	0.0336596	-0.293941	0.351	0.362	1		THBS1	9.9541e-05	0.261357	0.271	0.193	1		ATF3	6.60872e-12	0.257149	0.788	0.588	2.09252e-07		NHP2L1	0.116475	0.371678	0.298	0.282	1		EIF4G3	0.077974	0.334171	0.351	0.296	1		NASP	0.924991	0.253655	0.35	0.413	1
RB1CC1	0.0134355	-0.294475	0.383	0.408	1		TRIP12	0.00103378	0.260284	0.41	0.362	1		ACADVL	9.50554e-09	0.254554	0.54	0.384	0.000300974		RCN1	0.010354	0.369949	0.416	0.38	1		RAB5A	0.146606	0.333314	0.32	0.284	1		RPLP1	0.00974	-0.250858	0.95	0.962	1
CD2AP	0.00180218	-0.295819	0.245	0.29	1		UFM1	0.00872028	0.259777	0.41	0.377	1		MT-ND6	1.12415e-05	0.253739	0.686	0.564	0.35594		LMAN1	0.135105	0.369146	0.317	0.3	1		G3BP1	0.0225734	0.333289	0.474	0.41	1		SLC25A3	0.0780179	-0.252187	0.2	0.45	1
TERF2IP	0.125142	-0.296017	0.266	0.274	1		ZNF207	0.000890223	0.259424	0.318	0.259	1		C14orf2	2.47326e-06	0.253128	0.362	0.248	0.078311		TCEA1	0.0377136	0.368886	0.317	0.277	1		APLP2	0.0525928	0.330765	0.433	0.39	1		ZC3H11A	0.217471	-0.252206	0.2	0.366	1
PCF11	0.0618542	-0.296074	0.232	0.252	1		SLC3A2	0.0502277	0.257964	0.354	0.336	1		DYNLRB1	6.1327e-09	0.253064	0.426	0.275	0.00019418		MRPL20	0.550745	0.368771	0.248	0.265	1		AHSA1	0.0268161	0.327941	0.299	0.218	1		PSMD1	0.126007	-0.25275	0.15	0.346	1
DDX24	0.00684883	-0.297136	0.417	0.433	1		UBE2D3	2.21203e-05	0.256645	0.611	0.579	0.700396		ATP5J	1.82585e-05	0.251895	0.362	0.263	0.578119		HNRNPK	1.60475e-06	0.367892	0.752	0.716	0.0508111		MT2P1	0.0260118	0.32777	0.278	0.196	1		TAF1D	0.210471	-0.253092	0.3	0.488	1
TXN	1.60126e-05	-0.297302	0.739	0.736	0.507006		WBP4	0.000440191	0.256054	0.256	0.191	1		MT-CYB	6.87513e-14	0.250448	0.96	0.884	2.17687e-09		TARS	0.000243945	0.3674	0.59	0.524	1		NAP1L1	0.000715693	0.326831	0.753	0.717	1		PSMB3	0.147567	-0.2545	0.1	0.256	1
KMT2A	0.00415129	-0.29739	0.313	0.353	1		ABCF1	0.00100427	0.255531	0.459	0.425	1		CYCS	0.0870069	-0.251728	0.438	0.445	1		SF3B1	0.000167112	0.367277	0.609	0.574	1		NDUFA6	0.473339	0.325488	0.278	0.274	1		RPL37	0.0940509	-0.255913	0.7	0.841	1
LUC7L	0.0108289	-0.298518	0.318	0.344	1		POMP	0.00426959	0.255125	0.453	0.433	1		HNRNPA3	0.000107591	-0.252053	0.605	0.658	1		EIF3M	0.153357	0.36723	0.298	0.292	1		RCN1	0.0102462	0.325327	0.464	0.378	1		RBMX	0.043892	-0.256442	0.15	0.421	1
NFAT5	0.00124462	-0.299154	0.203	0.259	1		KLF4	0.00666842	0.254201	0.312	0.274	1		GOLGA4	0.0012779	-0.252338	0.598	0.624	1		HDLBP	0.603226	0.36494	0.354	0.388	1		REEP5	0.021262	0.325232	0.371	0.292	1		CCT2	0.263618	-0.258646	0.25	0.402	1
ATF4	1.44582e-07	-0.299637	0.66	0.679	0.00457791		HYOU1	0.00789379	0.254057	0.342	0.303	1		UBXN1	0.0118599	-0.25276	0.421	0.463	1		GTF3A	0.0717964	0.363994	0.267	0.231	1		TMF1	0.594822	0.324334	0.34	0.37	1		FXR1	0.129606	-0.258878	0.2	0.408	1
TNFRSF12A	0.0398915	-0.300292	0.293	0.315	1		TXN	0.00634646	0.250885	0.707	0.748	1		RP11-889L3.1	0.00180389	-0.252942	0.186	0.252	1		PSMD12	0.014687	0.363538	0.416	0.378	1		ARPC2	0.00174806	0.323992	0.598	0.51	1		ATP1A1	0.118618	-0.260535	0.3	0.563	1
TAF7	0.0340417	-0.300678	0.366	0.374	1		RTN3	7.28681e-06	-0.250675	0.277	0.387	0.230722		ELL2	0.0106108	-0.253041	0.493	0.521	1		CCDC59	0.143913	0.362903	0.273	0.253	1		PPIL4	0.248744	0.32261	0.268	0.241	1		CNBP	0.0228525	-0.261099	0.15	0.481	1
SON	1.6538e-07	-0.301148	0.723	0.714	0.00523644		TMEM258	2.11612e-07	-0.25074	0.199	0.321	0.00670028		RAD21	0.00276108	-0.253621	0.412	0.459	1		IK	0.335583	0.362816	0.41	0.461	1		GHITM	0.213703	0.320642	0.371	0.349	1		GSTO1	0.350239	-0.261166	0.15	0.252	1
GABARAPL2	0.49519	-0.301255	0.269	0.255	1		ARHGAP5	1.31323e-07	-0.251245	0.244	0.376	0.00415809		HLA-C	0.0643816	-0.25366	0.46	0.459	1		SRPR	0.547215	0.362673	0.267	0.284	1		YBX1	0.000309725	0.318348	0.856	0.778	1		LRRFIP1	0.568902	-0.262401	0.55	0.621	1
YY1	0.00809685	-0.302699	0.275	0.309	1		SNRPF	7.21464e-05	-0.251617	0.285	0.386	1		RBM8A	0.00355667	-0.254405	0.514	0.55	1		PSME2	0.0208361	0.361979	0.441	0.416	1		CHMP1B	0.769648	0.317442	0.258	0.271	1		GAS5	0.212307	-0.262629	0.4	0.604	1
PDIA3	7.17876e-05	-0.304754	0.644	0.644	1		NDUFA11	9.66429e-07	-0.251624	0.154	0.261	0.0306		PABPC1	2.04423e-08	-0.254611	0.893	0.908	0.000647266		ARPC2	0.0108563	0.360977	0.522	0.514	1		FAM3C	0.0737351	0.315703	0.268	0.211	1		XRN2	0.130889	-0.265028	0.25	0.473	1
CHD1	0.10342	-0.30582	0.439	0.425	1		DBI	1.99555e-05	-0.25295	0.379	0.483	0.631852		RPS23P8	0.0301702	-0.254821	0.286	0.319	1		RAB7A	0.211532	0.360796	0.385	0.39	1		BRIX1	0.0879866	0.313485	0.258	0.203	1		RPL41	0.0384864	-0.26542	0.85	0.886	1
RAB5A	0.0264927	-0.309969	0.272	0.293	1		SAT1	8.47603e-08	-0.253483	0.918	0.928	0.00268377		JMJD1C	0.00320539	-0.255644	0.376	0.431	1		RPS26	4.33101e-05	0.360424	0.702	0.678	1		EIF1AX	0.0420989	0.311388	0.505	0.463	1		PPFIA1	0.140497	-0.266012	0.1	0.262	1
FKBP1A	0.023101	-0.31147	0.243	0.268	1		ZNF292	5.52571e-07	-0.253658	0.154	0.268	0.0174961		IL32	0.000303117	-0.255674	0.379	0.462	1		RPSA	0.000202395	0.36021	0.634	0.598	1		CNBP	0.000408216	0.311286	0.608	0.47	1		TUBA1C	0.132149	-0.267177	0.1	0.264	1
MORF4L2	9.2623e-06	-0.312428	0.62	0.617	0.293272		S100A13	1.38005e-08	-0.255734	0.229	0.375	0.000436966		PRRC2C	1.30904e-06	-0.2558	0.731	0.77	0.0414483		YWHAE	6.24714e-07	0.360047	0.845	0.815	0.0197803		ZBTB38	0.531683	0.311243	0.268	0.266	1		MTND2P28	0.33962	-0.267492	0.45	0.583	1
ETF1	0.00110147	-0.312655	0.353	0.39	1		RP11-36C20.1	3.40147e-06	-0.255825	0.254	0.367	0.107701		RPL10	1.06357e-06	-0.256223	0.762	0.819	0.0336758		EIF3K	0.235218	0.355948	0.28	0.277	1		CANX	0.00227116	0.309537	0.763	0.734	1		RPS27A	0.0143599	-0.267768	0.75	0.943	1
POMP	0.0077606	-0.314573	0.442	0.436	1		BRD8	1.14798e-09	-0.257269	0.146	0.288	3.63486e-05		RPS6	1.36856e-15	-0.257911	0.988	0.987	4.33329e-11		PNN	0.0610834	0.355879	0.522	0.53	1		SPAG9	0.00147715	0.308024	0.577	0.451	1		DBI	0.168426	-0.268761	0.25	0.456	1
NFE2L2	0.000829939	-0.315351	0.582	0.57	1		RPL14P1	9.37041e-07	-0.257511	0.348	0.476	0.0296695		HINT1	0.00167253	-0.258652	0.474	0.517	1		DNTTIP2	0.00190525	0.35421	0.59	0.54	1		PRDM2	0.18001	0.307363	0.289	0.251	1		MCFD2	0.15586	-0.269303	0.1	0.252	1
PICALM	0.0569535	-0.316586	0.246	0.264	1		RPS6	5.12806e-18	-0.258972	0.971	0.993	1.6237e-13		PPIB	0.00400877	-0.259132	0.59	0.624	1		P4HB	0.0227846	0.352374	0.36	0.319	1		FIP1L1	0.168655	0.306326	0.278	0.241	1		UQCRQ	0.0689109	-0.269647	0.15	0.389	1
JMJD1C	0.0711466	-0.317131	0.428	0.413	1		CHCHD2	6.65819e-07	-0.260107	0.369	0.503	0.0210818		PMAIP1	0.00226356	-0.259176	0.231	0.295	1		MORF4L2	0.00147407	0.351065	0.621	0.617	1		NAA50	0.141948	0.304904	0.299	0.262	1		GNL3	0.151942	-0.269848	0.3	0.521	1
HLA-B	0.971185	-0.317332	0.687	0.588	1		ZNHIT1	2.08443e-05	-0.260215	0.166	0.257	0.659994		TCP1	0.00243772	-0.259496	0.324	0.384	1		TAF13	0.119144	0.350626	0.286	0.268	1		U2AF1	0.0557208	0.30448	0.546	0.513	1		RPS26	0.146751	-0.269933	0.45	0.682	1
DYNC1LI2	0.0308586	-0.317807	0.38	0.387	1		RPS19P3	2.43098e-06	-0.26039	0.234	0.35	0.0769722		PFDN2	0.00452897	-0.26126	0.29	0.342	1		NOP14	0.0134887	0.348652	0.292	0.233	1		GIGYF2	0.0899606	0.302933	0.381	0.346	1		WAPAL	0.228225	-0.270283	0.15	0.291	1
ARL8B	0.000438853	-0.318393	0.21	0.269	1		IMPDH2	5.58698e-07	-0.260439	0.145	0.253	0.01769		HSP90AB1	4.0725e-08	-0.261521	0.976	0.977	0.00128948		SEP15	0.222441	0.348331	0.286	0.279	1		BOD1L1	0.340662	0.3025	0.361	0.355	1		SEC61G	0.109322	-0.270575	0.15	0.352	1
ANKRD11	6.9717e-05	-0.318534	0.399	0.451	1		SNRNP70	6.07352e-07	-0.261565	0.268	0.402	0.0192306		ARPC2	0.00547992	-0.261886	0.493	0.521	1		PDIA4	0.768928	0.345306	0.261	0.286	1		CDC42SE1	0.136492	0.302058	0.278	0.231	1		CDC42	0.198438	-0.271143	0.3	0.498	1
NOP16	0.00224394	-0.318754	0.202	0.254	1		NDUFC2	1.61539e-07	-0.26208	0.186	0.31	0.0051148		CSTB	0.000757076	-0.263828	0.493	0.53	1		RWDD1	0.231538	0.345271	0.28	0.271	1		SERINC1	0.0228624	0.301864	0.34	0.261	1		GPATCH4	0.257157	-0.271611	0.15	0.28	1
HIPK2	0.00162851	-0.319282	0.21	0.26	1		RPL35	6.7668e-12	-0.262275	0.781	0.866	2.14257e-07		PPP1R12A	0.0291885	-0.268795	0.319	0.354	1		DHX36	0.379805	0.342128	0.36	0.38	1		BEST1	0.21663	0.300195	0.557	0.535	1		BHLHE40	0.333533	-0.272279	0.25	0.363	1
CCDC93	0.00305938	-0.321902	0.211	0.258	1		REXO2	2.03832e-06	-0.262372	0.178	0.286	0.0645393		SPEN	0.00253232	-0.269537	0.414	0.467	1		UBQLN1	0.197068	0.341393	0.255	0.241	1		HIF1A	0.0278452	0.299219	0.557	0.491	1		RPF2	0.155289	-0.273153	0.1	0.251	1
N4BP2L2	2.3575e-05	-0.322619	0.442	0.492	0.746455		RP11-425L10.1	1.4057e-08	-0.263147	0.285	0.437	0.000445088		SNRPD1	0.003023	-0.269562	0.34	0.4	1		SRP72	0.43324	0.34011	0.342	0.367	1		CALCOCO2	0.245825	0.297959	0.299	0.274	1		RPS5	0.145937	-0.273479	0.5	0.717	1
SEPT7	0.000556563	-0.32288	0.486	0.506	1		NACA	3.31159e-11	-0.263476	0.717	0.826	1.04855e-06		JAK1	0.0798095	-0.269668	0.529	0.518	1		GTF2F1	0.247691	0.339238	0.342	0.347	1		EIF3A	0.00634791	0.297383	0.732	0.718	1		ATP1B3	0.219842	-0.275718	0.2	0.359	1
CDC42	0.000341558	-0.323207	0.482	0.502	1		RPS14P3	8.56517e-09	-0.263683	0.137	0.264	0.000271199		ROCK2	0.0027877	-0.26984	0.317	0.383	1		RP11-234A1.1	0.00395914	0.33756	0.559	0.524	1		USP14	0.349466	0.297212	0.289	0.275	1		CFL1	0.15835	-0.280108	0.4	0.645	1
GPATCH4	0.000147605	-0.325123	0.235	0.302	1		ACADVL	1.20122e-09	-0.263839	0.301	0.466	3.80343e-05		RPL5	3.58125e-09	-0.270971	0.912	0.93	0.000113393		PTP4A1	0.450678	0.337254	0.255	0.257	1		EIF4H	0.120893	0.296932	0.258	0.208	1		NDUFA6	0.25793	-0.281387	0.15	0.276	1
MKI67IP	0.0164581	-0.32627	0.258	0.285	1		RPL30	6.33629e-10	-0.266959	0.709	0.797	2.00626e-05		TERF2IP	0.0425969	-0.271235	0.245	0.279	1		NAA50	0.225838	0.33482	0.273	0.263	1		WNK1	0.195709	0.296073	0.289	0.255	1		RPL9	0.0778379	-0.283354	0.65	0.875	1
EIF5B	2.61321e-06	-0.326393	0.645	0.655	0.082742		SELM	1.40049e-05	-0.2672	0.209	0.31	0.443438		TNFAIP2	0.174614	-0.271641	0.424	0.428	1		HNRNPF	0.218453	0.334777	0.342	0.347	1		GNL2	0.00872452	0.296027	0.381	0.282	1		PPP4R2	0.107752	-0.285252	0.1	0.281	1
CCT2	0.0019597	-0.327522	0.382	0.411	1		C10orf118	7.71402e-07	-0.26781	0.221	0.339	0.0244249		RPS23	2.9946e-09	-0.272278	0.819	0.863	9.4818e-05		RPL36AL	0.00112607	0.333814	0.646	0.645	1		SMARCE1	0.367095	0.295532	0.309	0.289	1		HNRNPD	0.0504314	-0.28749	0.2	0.502	1
UFM1	0.00574686	-0.328018	0.375	0.392	1		RP11-475C16.1	2.78934e-07	-0.269648	0.164	0.281	0.00883188		RPS3A	1.60376e-11	-0.273321	0.86	0.908	5.078e-07		PSMA6	0.0235519	0.332997	0.447	0.441	1		WAC	0.124056	0.294454	0.381	0.347	1		XRCC6	0.0160608	-0.289228	0.1	0.411	1
GNL2	0.0228854	-0.329138	0.272	0.296	1		CTD-2287O16.1	1.17711e-07	-0.27009	0.348	0.49	0.00372708		SFPQ	7.22587e-05	-0.274379	0.543	0.598	1		SRSF2	0.485643	0.331353	0.28	0.294	1		HSPA9	0.138729	0.293447	0.526	0.538	1		HNRNPA1	0.136701	-0.291762	0.65	0.785	1
RPL36AL	2.75085e-08	-0.32979	0.634	0.651	0.000871		RPL8	2.32692e-12	-0.270409	0.729	0.822	7.36774e-08		BAZ1A	0.101635	-0.274572	0.417	0.428	1		HADHA	0.0761652	0.331049	0.366	0.351	1		CEP350	0.221693	0.292949	0.34	0.315	1		LDHB	0.120226	-0.293393	0.15	0.344	1
WAC	0.00433421	-0.33024	0.329	0.359	1		PLOD2	6.76186e-07	-0.271151	0.15	0.262	0.0214101		IQGAP1	0.00757385	-0.274968	0.514	0.527	1		NOL7	0.201466	0.330796	0.416	0.421	1		CYP1B1	0.151525	0.292472	0.412	0.376	1		GOLGA2	0.125786	-0.293684	0.1	0.267	1
RCN1	0.00117398	-0.330804	0.361	0.394	1		FTH1P8	1.32358e-07	-0.271666	0.168	0.293	0.00419084		NPM1P27	0.00497326	-0.275973	0.25	0.303	1		EIF3D	0.134389	0.330615	0.329	0.319	1		SMC5	0.0389732	0.292275	0.423	0.367	1		NDUFB9	0.0469153	-0.294799	0.1	0.348	1
CXCL3	3.58134e-08	-0.331781	0.625	0.433	0.00113396		ZKSCAN1	1.18718e-07	-0.271831	0.217	0.348	0.00375895		SKIL	0.041207	-0.276261	0.281	0.314	1		ERH	0.332877	0.330027	0.261	0.26	1		PAXBP1	0.105023	0.291542	0.258	0.21	1		CTD-2192J16.15	0.0698915	-0.295832	0.1	0.318	1
TBC1D15	0.00396778	-0.335024	0.261	0.298	1		ZFP36	2.50911e-08	-0.273018	0.443	0.592	0.000794461		CEBPZ	0.0014304	-0.279299	0.355	0.411	1		PSMC6	0.303515	0.329062	0.292	0.303	1		SNRPB	0.179932	0.291075	0.381	0.363	1		MT-RNR1	0.852867	-0.296974	0.9	0.949	1
SF3B2	7.3017e-06	-0.3367	0.396	0.457	0.231194		UBA52	4.48156e-08	-0.273117	0.582	0.698	0.001419		NCL	0.000149479	-0.27931	0.881	0.879	1		PSMD14	0.0554278	0.328617	0.36	0.329	1		FTH1	4.30175e-07	0.289525	0.99	0.983	0.0136206		RPL3	0.0811266	-0.297752	0.6	0.89	1
SLC38A1	0.0181047	-0.336717	0.356	0.364	1		DHRS7	2.1667e-07	-0.27458	0.182	0.305	0.00686042		EGR1	0.259591	-0.279544	0.614	0.591	1		NCBP2	0.0529568	0.328534	0.28	0.235	1		MED13	0.0377389	0.289225	0.278	0.203	1		PPIB	0.205612	-0.29778	0.4	0.619	1
MINOS1	0.00169495	-0.337289	0.242	0.286	1		GCC2	1.85434e-09	-0.274589	0.271	0.44	5.87141e-05		ITGA2	0.222735	-0.280833	0.329	0.352	1		SRSF4	0.0168946	0.327921	0.447	0.439	1		TRIP12	0.181528	0.288274	0.392	0.374	1		RBBP6	0.3386	-0.297875	0.2	0.316	1
PRPF4B	6.98422e-05	-0.340847	0.455	0.493	1		COX8A	1.34635e-07	-0.274597	0.209	0.335	0.00426296		RP11-742N3.1	0.000246487	-0.281088	0.531	0.593	1		EIF1AX	0.0248707	0.327842	0.491	0.462	1		PSMA7	0.00461066	0.28722	0.67	0.606	1		BTF3	0.0931829	-0.298142	0.5	0.735	1
CHORDC1	0.00119278	-0.340857	0.34	0.381	1		PTP4A1	5.26132e-06	-0.274704	0.182	0.286	0.166589		RPS19P3	0.0101943	-0.281453	0.286	0.327	1		BOD1L1	0.821949	0.327813	0.304	0.36	1		LUC7L	0.190295	0.287106	0.361	0.334	1		NPM1	0.024598	-0.298541	0.55	0.847	1
NASP	0.006948	-0.343735	0.407	0.415	1		MRPS21	2.60085e-10	-0.274997	0.117	0.255	8.23508e-06		ARRDC3	0.00139306	-0.282831	0.274	0.34	1		ATP5A1	0.541568	0.32772	0.248	0.262	1		PITPNB	0.0379943	0.286718	0.351	0.275	1		SERBP1	0.15485	-0.299708	0.45	0.664	1
HSP90AB1	8.08406e-20	-0.345403	0.978	0.976	2.55965e-15		SNRPD3	2.63527e-09	-0.275882	0.207	0.352	8.34405e-05		TBC1D15	0.0156204	-0.282911	0.252	0.295	1		HNRNPD	0.0171666	0.326103	0.503	0.499	1		NBPF10	0.471787	0.286436	0.258	0.254	1		RPL6P27	0.0865632	-0.299874	0.2	0.419	1
GRPEL1	0.000177906	-0.345506	0.359	0.398	1		AC004453.8	8.19227e-07	-0.278455	0.287	0.417	0.0259392		RPL14P1	0.00593166	-0.284916	0.407	0.45	1		COPS2	0.0821774	0.325998	0.335	0.311	1		DNAJC8	0.194865	0.286041	0.402	0.386	1		C17orf76-AS1	0.15305	-0.299954	0.25	0.458	1
NSRP1	0.000209398	-0.346025	0.324	0.379	1		DENR	2.68888e-07	-0.280002	0.219	0.34	0.00851379		EIF3E	0.00165385	-0.285072	0.35	0.404	1		EGR1	0.388526	0.325168	0.559	0.6	1		SNRPB2	0.0556786	0.28597	0.361	0.307	1		AHI1	0.125591	-0.30031	0.1	0.268	1
TM4SF1	0.248551	-0.348468	0.741	0.655	1		ALDOA	7.89626e-09	-0.280092	0.244	0.392	0.000250019		RPL19	2.02102e-14	-0.2854	0.879	0.929	6.39915e-10		RPS27A	3.17586e-10	0.324629	0.988	0.937	1.00557e-05		C1QBP	0.248665	0.285804	0.299	0.276	1		LPP	0.0465358	-0.300529	0.1	0.347	1
ARID5B	0.0292327	-0.350144	0.537	0.524	1		CNN3	1.19821e-06	-0.280426	0.273	0.393	0.0379391		HNRNPA2B1	2.93554e-11	-0.286093	0.895	0.913	9.29481e-07		CDC42	0.252013	0.323049	0.46	0.499	1		SAT1	0.00111203	0.285466	0.979	0.922	1		FBXO32	0.0795783	-0.300825	0.1	0.307	1
ECE1	0.000479758	-0.351552	0.197	0.251	1		RPS9	1.14013e-07	-0.280955	0.723	0.786	0.00360999		PSMA7	9.4944e-06	-0.286668	0.555	0.625	0.300621		RPS16	3.96676e-10	0.322855	0.925	0.834	1.256e-05		TCEA1	0.284345	0.281876	0.299	0.279	1		CASP4	0.291983	-0.302128	0.15	0.258	1
BOD1L1	0.00903349	-0.351784	0.34	0.363	1		AC007969.5	5.23809e-09	-0.282286	0.465	0.611	0.000165854		NFKBIZ	5.04947e-05	-0.286809	0.488	0.538	1		IPO7	0.183276	0.32156	0.404	0.412	1		C19orf10	0.106826	0.281589	0.32	0.27	1		UBE2B	0.20659	-0.30538	0.2	0.348	1
NAA15	4.29905e-05	-0.353649	0.224	0.292	1		PTTG1IP	1.50765e-07	-0.282299	0.471	0.593	0.00477368		BIRC3	0.00034363	-0.289046	0.471	0.542	1		SPCS3	0.163781	0.321328	0.329	0.323	1		HDLBP	0.631435	0.281421	0.361	0.386	1		ITPR2	0.135796	-0.30549	0.1	0.259	1
EIF4G2	1.42984e-06	-0.353917	0.504	0.539	0.0452731		TTC3	1.55208e-09	-0.282802	0.156	0.299	4.91437e-05		PPAP2B	0.0193055	-0.289415	0.226	0.273	1		SMC1A	0.621901	0.317036	0.273	0.301	1		BAZ1B	0.0703342	0.280008	0.381	0.32	1		PARP1	0.125065	-0.306716	0.2	0.368	1
EIF1AX	1.13473e-05	-0.354087	0.426	0.485	0.359288		NDUFB1	3.82345e-09	-0.283172	0.146	0.28	0.000121062		WBP5	0.00910361	-0.290015	0.243	0.291	1		TMA7	0.164887	0.314787	0.422	0.446	1		SNRPD1	0.102839	0.279984	0.412	0.385	1		PKM	0.153227	-0.306898	0.25	0.454	1
BAZ1B	0.000458913	-0.354688	0.293	0.34	1		ACP1	7.94499e-08	-0.283303	0.137	0.253	0.00251562		IL6ST	0.00132606	-0.290061	0.402	0.455	1		ZRANB2	0.586241	0.314535	0.317	0.344	1		DDX24	0.248232	0.278372	0.433	0.427	1		PTMAP5	0.106146	-0.306953	0.15	0.358	1
NOP56	2.69347e-05	-0.355167	0.378	0.436	0.852832		OFD1	4.19577e-08	-0.283579	0.141	0.266	0.00132851		SWAP70	0.357793	-0.291088	0.4	0.383	1		RPS15	4.22176e-08	0.314169	0.919	0.841	0.00133674		IWS1	0.658427	0.277626	0.258	0.269	1		RAB7A	0.140015	-0.307234	0.2	0.391	1
FAM177A1	0.000216885	-0.355337	0.296	0.347	1		GTF2I	5.46008e-10	-0.284682	0.117	0.253	1.72882e-05		PITPNB	0.00131324	-0.291502	0.231	0.293	1		DDX46	0.358691	0.313761	0.354	0.388	1		BUD31	0.0401572	0.277077	0.423	0.357	1		NDUFB4	0.0772159	-0.308219	0.1	0.302	1
ELF1	0.00044241	-0.356836	0.323	0.366	1		TSC22D1	8.21587e-11	-0.284699	0.418	0.583	2.60139e-06		DNAJA1	0.0292659	-0.291683	0.814	0.808	1		RPL35A	2.38769e-09	0.313329	0.969	0.9	7.56015e-05		CLTA	0.259223	0.276637	0.402	0.406	1		YWHAQ	0.156441	-0.308506	0.15	0.311	1
AKR1C1	4.94847e-05	-0.356864	0.358	0.24	1		RPL15	6.05811e-12	-0.284782	0.707	0.814	1.91818e-07		CTNNB1	0.00519807	-0.291843	0.298	0.347	1		DNAJC3	0.185096	0.31249	0.391	0.402	1		NHP2L1	0.128179	0.276375	0.33	0.281	1		TPI1	0.0634574	-0.310818	0.1	0.324	1
GSPT1	4.15365e-05	-0.360563	0.444	0.48	1		PDAP1	2.46065e-08	-0.284995	0.311	0.462	0.000779117		HSP90AB3P	0.00748378	-0.292058	0.267	0.316	1		SRSF7	0.28507	0.312035	0.292	0.288	1		RAB10	0.354159	0.275207	0.34	0.338	1		ACTR3	0.234691	-0.311445	0.25	0.391	1
PAWR	0.00985449	-0.362198	0.343	0.359	1		RP11-466H18.1	4.09821e-07	-0.285294	0.348	0.478	0.0129762		KMT2E	0.0615763	-0.292265	0.41	0.421	1		METAP2	0.019263	0.311485	0.484	0.47	1		TMED2	0.330744	0.272623	0.34	0.338	1		EIF3H	0.0486255	-0.312848	0.2	0.478	1
CEBPZ	0.00590872	-0.362916	0.386	0.404	1		LDLR	2.10022e-09	-0.286082	0.25	0.402	6.64992e-05		CDC5L	0.00681457	-0.293194	0.288	0.335	1		RPL15	1.12724e-05	0.31108	0.839	0.779	0.356917		CTBP2	0.16991	0.272177	0.278	0.245	1		UBA52	0.0422256	-0.313298	0.4	0.668	1
SERBP1	2.69397e-10	-0.363106	0.633	0.676	8.52993e-06		RPL13AP5	6.64466e-10	-0.286548	0.504	0.652	2.1039e-05		RPL34	1.03549e-11	-0.293391	0.948	0.956	3.27867e-07		UTP11L	0.191697	0.310477	0.28	0.268	1		RBPJ	0.307631	0.270743	0.258	0.236	1		MYL6	0.160104	-0.313605	0.5	0.715	1
MBNL1	0.210232	-0.363387	0.343	0.326	1		ZFAND6	4.41053e-07	-0.28686	0.225	0.344	0.0139651		TXNL1	0.000701298	-0.29341	0.283	0.347	1		YME1L1	0.791895	0.309821	0.304	0.384	1		SAFB2	0.413752	0.269997	0.34	0.346	1		USP34	0.0663992	-0.313762	0.1	0.32	1
NIPBL	1.09159e-05	-0.366104	0.429	0.474	0.345631		TMEM66	2.23928e-08	-0.287649	0.17	0.299	0.000709025		RPS12	4.91259e-10	-0.294862	0.843	0.925	1.55547e-05		MPZL1	0.494885	0.308601	0.317	0.341	1		VDAC1	0.243526	0.268712	0.361	0.342	1		GPX4	0.0841899	-0.314884	0.15	0.375	1
TOP1	2.33548e-07	-0.367106	0.472	0.54	0.00739482		HSD17B12	2.51911e-07	-0.287861	0.166	0.281	0.00797627		DDIT4	0.00463431	-0.294872	0.214	0.273	1		SAFB	0.289169	0.308042	0.385	0.396	1		PSAP	0.304194	0.268513	0.371	0.361	1		COPS2	0.160323	-0.315384	0.15	0.315	1
ATF6	8.59456e-05	-0.370635	0.294	0.352	1		CTSB	7.23445e-09	-0.287931	0.17	0.307	0.000229064		IPO7	0.000396996	-0.294997	0.357	0.428	1		NARS	0.0466607	0.305953	0.453	0.448	1		NCBP2	0.128551	0.267026	0.278	0.237	1		DYNLL1	0.102977	-0.315612	0.1	0.281	1
JUND	2.52115e-05	-0.371307	0.351	0.409	0.798272		EIF2S3	1.70674e-10	-0.288084	0.195	0.355	5.40404e-06		RPS29	9.28994e-11	-0.296394	0.888	0.904	2.94147e-06		RPL41P2	0.650234	0.304562	0.224	0.271	1		DHX15	0.474803	0.266918	0.278	0.27	1		ASPH	0.0466646	-0.316818	0.1	0.341	1
NUDC	2.25482e-07	-0.371368	0.506	0.55	0.00713943		NCOA7	3.92163e-07	-0.288615	0.408	0.533	0.0124171		RPS7	1.67721e-10	-0.296467	0.84	0.89	5.31055e-06		ARL8B	0.355166	0.303092	0.255	0.249	1		ZFAND6	0.418808	0.26492	0.32	0.311	1		ATP5G2	0.0311977	-0.317487	0.05	0.286	1
SEC62	5.82513e-06	-0.371544	0.45	0.495	0.184441		TPI1	3.1381e-07	-0.28937	0.234	0.356	0.00993615		CLINT1	0.000137619	-0.297074	0.395	0.472	1		HDAC2	0.344061	0.303035	0.335	0.35	1		RB1CC1	0.153934	0.264328	0.443	0.397	1		PPP2R2A	0.228819	-0.319872	0.2	0.346	1
SP100	0.000926403	-0.37413	0.299	0.342	1		HINT1	5.46015e-11	-0.289724	0.377	0.558	1.72885e-06		SSR3	0.00891518	-0.298686	0.302	0.347	1		UBE2D3	0.017951	0.302478	0.596	0.587	1		DAP3	0.266917	0.263994	0.299	0.273	1		KLF4	0.0900807	-0.3214	0.1	0.287	1
CCDC50	9.44275e-05	-0.374516	0.296	0.353	1		TMBIM6	1.62018e-08	-0.289898	0.48	0.617	0.000512996		EEF1B2	1.27539e-09	-0.303028	0.657	0.718	4.03826e-05		SARS	0.0407498	0.302392	0.466	0.458	1		HNRNPU	0.00057868	0.262649	0.907	0.816	1		NSA2	0.0843344	-0.325206	0.15	0.368	1
RSRC2	4.1196e-09	-0.374766	0.626	0.657	0.000130439		NDUFB4	1.08559e-08	-0.292461	0.197	0.34	0.00034373		EIF1B	0.00424629	-0.303437	0.217	0.273	1		GRPEL1	0.0764011	0.301759	0.398	0.384	1		HYOU1	0.571588	0.262193	0.309	0.314	1		TAF15	0.100775	-0.327258	0.1	0.28	1
GTPBP4	1.24861e-05	-0.374954	0.34	0.403	0.395349		RPL35A	2.16078e-15	-0.292896	0.855	0.926	6.84168e-11		MCFD2	0.0042808	-0.304041	0.207	0.263	1		SPCS1	0.189746	0.30154	0.286	0.269	1		CCT8	0.189806	0.259856	0.423	0.417	1		NFE2L1	0.0678473	-0.327981	0.1	0.314	1
UBE2D3	4.75005e-08	-0.375406	0.571	0.597	0.00150401		ATP5C1	7.87112e-09	-0.293011	0.152	0.282	0.000249223		RPS20	7.87851e-13	-0.305885	0.817	0.864	2.49457e-08		RPS2	1.02844e-06	0.299953	0.87	0.802	0.0325635		HSPD1	0.0130601	0.25985	0.866	0.824	1		EEF2	0.0233689	-0.32808	0.45	0.782	1
STIP1	5.98723e-05	-0.376214	0.424	0.461	1		RPL13A	3.48667e-18	-0.293568	0.936	0.982	1.10398e-13		RPS9	1.18213e-10	-0.307186	0.698	0.789	3.74298e-06		PDCD5	0.00161928	0.299627	0.534	0.504	1		MESDC2	0.111319	0.258165	0.278	0.22	1		ATP5A1	0.117322	-0.32817	0.1	0.262	1
ARPC2	9.28802e-07	-0.376457	0.493	0.526	0.0294087		CASP4	4.58319e-07	-0.293779	0.174	0.289	0.0145118		CTC-425F1.4	0.0121829	-0.307486	0.269	0.312	1		NUCKS1	0.00301911	0.298968	0.571	0.554	1		PPP1R15A	0.00124972	0.25763	0.876	0.831	1		RP11-466H18.1	0.0836423	-0.328484	0.2	0.444	1
NOLC1	0.00021965	-0.376489	0.358	0.4	1		ACTN1	7.78692e-09	-0.29494	0.176	0.313	0.000246557		SESTD1	1.50786e-06	-0.309651	0.157	0.268	0.0477432		COX8A	0.168635	0.297919	0.311	0.299	1		SRSF11	0.0471035	0.257249	0.629	0.59	1		RPS13	0.0886765	-0.328533	0.65	0.816	1
DNAJC8	1.32817e-07	-0.378776	0.326	0.419	0.00420537		UQCRH	1.21336e-08	-0.296945	0.191	0.326	0.000384187		C19orf10	0.000551744	-0.30973	0.214	0.29	1		TARDBP	0.454653	0.295999	0.304	0.32	1		FTH1P2	0.593481	0.256843	0.268	0.269	1		UQCRH	0.0912414	-0.328733	0.1	0.29	1
CDC37	2.72228e-05	-0.379599	0.486	0.501	0.861956		KDSR	1.35893e-06	-0.298034	0.172	0.28	0.0430278		RPS15A	3.05278e-10	-0.312709	0.802	0.862	9.666e-06		RP11-425L10.1	0.179741	0.295955	0.385	0.396	1		HNRNPK	0.0510543	0.256331	0.711	0.719	1		C14orf2	0.230986	-0.329395	0.15	0.275	1
HNRNPH3	0.000405189	-0.382702	0.434	0.455	1		TNFRSF12A	5.02082e-07	-0.29819	0.219	0.341	0.0158974		RPS16	2.31186e-14	-0.313193	0.757	0.867	7.32003e-10		TPI1	0.235178	0.295242	0.323	0.322	1		TARDBP	0.132523	0.255191	0.361	0.316	1		UBC	0.163697	-0.329727	0.55	0.715	1
MTHFD2	6.77644e-06	-0.385294	0.207	0.288	0.214562		RPL36A	1.52156e-13	-0.298246	0.695	0.81	4.81772e-09		GLTSCR2	5.0779e-05	-0.314314	0.41	0.476	1		PPP1R12A	0.673944	0.295105	0.317	0.349	1		GPATCH4	0.11624	0.254927	0.33	0.276	1		PTGES3	0.17985	-0.331132	0.35	0.521	1
KLF6	1.19642e-07	-0.387523	0.795	0.774	0.00378821		ARPC3	9.24496e-09	-0.298478	0.246	0.392	0.000292723		TXNIP	0.0721592	-0.3157	0.302	0.338	1		GADD45B	0.101642	0.294122	0.335	0.462	1		MORC3	0.28918	0.254816	0.258	0.231	1		NEAT1	0.118104	-0.332072	0.55	0.745	1
SBDS	7.97385e-06	-0.388898	0.461	0.497	0.252476		RPL4	7.72328e-15	-0.2986	0.791	0.879	2.44542e-10		SELK	0.00313786	-0.31657	0.369	0.414	1		USP14	0.266139	0.294038	0.286	0.275	1		C6orf62	0.545283	0.254221	0.33	0.342	1		UBE2L3	0.122747	-0.332412	0.15	0.337	1
RBM8A	5.10945e-07	-0.391084	0.518	0.555	0.0161781		TIA1	1.14111e-09	-0.299354	0.125	0.261	3.61309e-05		UGP2	0.0139481	-0.316779	0.331	0.357	1		SRPK1	0.623752	0.292984	0.267	0.284	1		SRP54	0.637916	0.253864	0.268	0.274	1		RPS3A	0.0656365	-0.335224	0.75	0.898	1
ZNF207	0.000513805	-0.391659	0.245	0.292	1		NHP2	1.01379e-06	-0.300241	0.252	0.369	0.0320996		SNX9	0.000630235	-0.318529	0.226	0.298	1		RPL17	0.717239	0.292531	0.255	0.31	1		PRNP	0.129047	0.252432	0.278	0.228	1		RPS15	0.00731253	-0.335557	0.65	0.85	1
PITPNB	0.000122204	-0.393661	0.24	0.299	1		EEF1B2	1.06712e-09	-0.301918	0.639	0.729	3.37883e-05		CHD1	0.0110384	-0.318892	0.405	0.437	1		NDUFB4	0.270923	0.291607	0.311	0.299	1		ETS1	0.234202	0.251612	0.33	0.296	1		CAST	0.253333	-0.337362	0.55	0.69	1
RABEP1	7.99608e-06	-0.395366	0.245	0.318	0.25318		PSMD8	1.89154e-08	-0.303077	0.174	0.306	0.000598917		HNRNPC	3.13579e-08	-0.318908	0.717	0.77	0.000992884		LSM14A	0.637807	0.291279	0.261	0.276	1		BNIP2	0.605402	0.251133	0.258	0.262	1		HSP90AB3P	0.0758199	-0.337715	0.1	0.307	1
GADD45B	0.2316	-0.395669	0.471	0.44	1		NRD1	2.6032e-08	-0.303461	0.25	0.393	0.000824252		RPS19	8.0622e-11	-0.320551	0.905	0.922	2.55274e-06		RAB5A	0.290781	0.289722	0.286	0.285	1		AFF4	0.321341	0.251031	0.371	0.359	1		MYO6	0.0268789	-0.338163	0.1	0.378	1
CYCS	7.27591e-05	-0.396941	0.413	0.459	1		RPL10AP6	7.00805e-10	-0.304912	0.189	0.336	2.21896e-05		GCLM	0.000144319	-0.32085	0.333	0.413	1		YY1	0.800057	0.287762	0.273	0.3	1		EEF1D	0.00416516	-0.251291	0.278	0.465	1		PHLDA1	0.278222	-0.338506	0.25	0.375	1
TCEB1	4.19215e-06	-0.398281	0.326	0.392	0.132736		CEBPD	1.68882e-12	-0.305342	0.254	0.447	5.34732e-08		EIF2S1	0.00391968	-0.321301	0.236	0.29	1		ATF6	0.97626	0.287424	0.292	0.336	1		HDGF	0.127949	-0.25294	0.412	0.478	1		BIRC3	0.326145	-0.341877	0.4	0.527	1
KLF9	0.000846402	-0.399242	0.269	0.313	1		PSMB1	1.72865e-07	-0.305936	0.289	0.418	0.00547343		FAU	1.29061e-10	-0.321822	0.757	0.829	4.08645e-06		HNRNPU	1.75256e-05	0.28604	0.814	0.822	0.554912		CSNK1A1	0.0138508	-0.253263	0.33	0.476	1		DDIT4	0.132393	-0.34233	0.1	0.261	1
SDCBP	0.000246486	-0.399672	0.335	0.374	1		RPL6P27	1.88314e-08	-0.306018	0.314	0.456	0.00059626		RP11-159C21.4	9.35582e-05	-0.322173	0.338	0.409	1		TPR	0.315487	0.284464	0.46	0.504	1		RPL13AP5	0.0369676	-0.253483	0.505	0.617	1		RPS21	0.0986333	-0.342514	0.8	0.854	1
NFKB1	7.30422e-06	-0.399911	0.192	0.27	0.231274		AC016708.2	8.8435e-10	-0.306893	0.309	0.469	2.80012e-05		TANK	0.000129554	-0.324539	0.257	0.336	1		NSA2	0.315111	0.284044	0.354	0.367	1		RPS4X	0.00807442	-0.254551	0.928	0.888	1		SPAG9	0.470292	-0.343092	0.35	0.459	1
ARID4B	6.11738e-06	-0.40036	0.385	0.445	0.193695		CTD-3035D6.1	9.6723e-09	-0.307728	0.174	0.309	0.000306254		HNRNPH3	0.00034573	-0.32599	0.398	0.463	1		AC007969.5	0.00767835	0.283272	0.602	0.567	1		H2AFY	0.00301862	-0.256364	0.155	0.31	1		ACSL4	0.536391	-0.343135	0.2	0.27	1
PAK2	1.49129e-05	-0.400683	0.323	0.383	0.472186		RWDD1	1.67442e-08	-0.308543	0.176	0.308	0.000530173		SOD2	2.58367e-15	-0.326953	0.905	0.953	8.18068e-11		VPS26A	0.26033	0.282448	0.298	0.294	1		VAPA	0.00877949	-0.256499	0.351	0.507	1		CLIC1	0.0964629	-0.343311	0.15	0.354	1
RBMS1	3.00088e-07	-0.403018	0.167	0.263	0.00950167		RPS23P8	1.43879e-07	-0.308845	0.219	0.347	0.00455564		PDE4B	2.61341e-07	-0.327136	0.257	0.39	0.00827484		XRN2	0.177318	0.281115	0.453	0.473	1		SNRPD2	0.00459018	-0.25664	0.237	0.404	1		RPL11	0.011398	-0.345211	0.75	0.946	1
PPP1R12A	1.06069e-06	-0.406862	0.296	0.373	0.0335846		RPS8	4.61379e-22	-0.308981	0.947	0.975	1.46087e-17		CCDC47	0.00242	-0.327587	0.455	0.486	1		DENR	0.321409	0.279932	0.298	0.307	1		RPL39	0.00189626	-0.259264	0.825	0.875	1		SNRNP27	0.276249	-0.346623	0.15	0.261	1
MANF	0.00370823	-0.407185	0.28	0.312	1		RPL27	4.10578e-15	-0.309366	0.723	0.82	1.30001e-10		SEC61G	0.000151097	-0.328771	0.29	0.367	1		PPP2R2A	0.729942	0.279427	0.286	0.35	1		TTC1	0.0122097	-0.260962	0.155	0.276	1		DAB2	0.249185	-0.348813	0.15	0.269	1
YES1	0.000895232	-0.408145	0.275	0.317	1		SSR1	3.05628e-10	-0.310856	0.139	0.285	9.67709e-06		YBX1	3.36383e-09	-0.329608	0.736	0.796	0.000106509		S100A11	0.000788385	0.277927	0.683	0.623	1		BCAP29	0.0213926	-0.26349	0.165	0.276	1		MTHFD2	0.126108	-0.3525	0.1	0.262	1
MSN	0.016803	-0.408538	0.469	0.443	1		OST4	8.809e-10	-0.31101	0.268	0.43	2.7892e-05		HERPUD1	0.21934	-0.33152	0.319	0.32	1		EWSR1	0.202349	0.276853	0.366	0.383	1		NKTR	0.000459962	-0.263668	0.186	0.39	1		EIF2S2	0.155846	-0.35377	0.4	0.584	1
LRRFIP1	1.77224e-08	-0.409993	0.582	0.64	0.000561143		PA2G4	3.46447e-08	-0.31104	0.494	0.628	0.00109696		RPL30	2.25292e-12	-0.336859	0.702	0.794	7.13343e-08		DYNC1LI2	0.44569	0.274219	0.36	0.387	1		PTMAP5	0.0202634	-0.264809	0.237	0.363	1		COX7C	0.114335	-0.356519	0.3	0.527	1
EBNA1BP2	0.00057869	-0.415246	0.281	0.326	1		OCIAD1	4.0409e-08	-0.312351	0.189	0.317	0.00127947		DNTTIP2	0.000664926	-0.338999	0.524	0.55	1		RBM17	0.440193	0.273952	0.348	0.371	1		RPL14	0.000182247	-0.265146	0.887	0.931	1		PDIA6	0.132978	-0.356746	0.25	0.451	1
HSPA9	1.94678e-09	-0.415397	0.494	0.56	6.1641e-05		CBX1	6.77362e-10	-0.312839	0.145	0.284	2.14473e-05		EMP1	0.34431	-0.340624	0.564	0.517	1		RAD23A	0.35442	0.273104	0.311	0.315	1		RPS3A	0.000332167	-0.265932	0.845	0.9	1		SNRPF	0.0927742	-0.358251	0.15	0.36	1
TAF13	1.57651e-06	-0.415467	0.215	0.298	0.0499171		ZMYND8	4.44104e-09	-0.313265	0.156	0.295	0.000140617		SBDS	5.65124e-05	-0.340659	0.426	0.502	1		CAPN2	0.447847	0.272744	0.292	0.296	1		POLR2L	0.0304807	-0.267448	0.299	0.418	1		EIF3K	0.0907998	-0.360474	0.1	0.279	1
TRIO	2.43316e-06	-0.41567	0.213	0.293	0.0770412		RPL28	2.64817e-13	-0.313845	0.719	0.826	8.38491e-09		SLC4A7	7.17318e-05	-0.344313	0.231	0.32	1		PRDX6	0.387003	0.27269	0.273	0.275	1		PTPN11	0.0101584	-0.269911	0.258	0.411	1		RPL18	0.0298332	-0.361174	0.45	0.742	1
ERBB2IP	8.2378e-06	-0.415919	0.188	0.262	0.260834		NFIB	3.07306e-08	-0.314327	0.229	0.363	0.000973022		RP11-234A1.1	1.84022e-05	-0.347622	0.474	0.543	0.582668		ITGB6	0.793767	0.272641	0.261	0.279	1		MAP7	0.00062138	-0.270165	0.093	0.263	1		COX4I1	0.0662463	-0.361396	0.25	0.547	1
WDR43	1.36215e-06	-0.418166	0.405	0.469	0.0431297		PPIA	4.33455e-13	-0.315771	0.639	0.763	1.37245e-08		SDCBP	0.0117647	-0.34924	0.336	0.369	1		PAPOLA	0.244106	0.272098	0.435	0.471	1		TMSB4XP8	0.150161	-0.270387	0.402	0.458	1		HNRNPM	0.114052	-0.362179	0.35	0.612	1
EIF1B	1.7709e-05	-0.41859	0.215	0.283	0.560721		CFL1	6.58121e-12	-0.319124	0.533	0.684	2.08381e-07		SAP30BP	0.000240745	-0.349372	0.262	0.338	1		CD164	0.480576	0.269511	0.224	0.288	1		ENAH	0.0201422	-0.271274	0.186	0.3	1		ZFAND6	0.155727	-0.364684	0.15	0.313	1
G3BP1	1.46459e-05	-0.420214	0.385	0.428	0.463732		MT-CO1	4.45647e-35	-0.319681	0.895	0.964	1.41105e-30		PNO1	0.000397736	-0.353236	0.195	0.267	1		C6orf62	0.423868	0.268289	0.329	0.342	1		RAD50	0.00275255	-0.272755	0.124	0.271	1		UBE2G2	0.0302662	-0.365143	0.05	0.287	1
PNPLA8	0.000136926	-0.421157	0.312	0.362	1		EPS8	2.65825e-08	-0.320619	0.168	0.295	0.00084168		RPL35A	1.90992e-18	-0.355341	0.86	0.92	6.04738e-14		U2AF1	0.023583	0.268153	0.534	0.513	1		RPS8	4.34058e-06	-0.27324	0.938	0.969	0.137436		RPL41P2	0.040093	-0.365482	0.05	0.269	1
BTG3	0.000547044	-0.422408	0.475	0.484	1		FTH1P10	5.1002e-09	-0.320888	0.297	0.445	0.000161488		ATP2A2	8.75374e-06	-0.355569	0.183	0.28	0.27717		MYL12B	0.0119845	0.268061	0.559	0.561	1		SC22CB-1E7.1	0.015575	-0.27444	0.144	0.255	1		RPL38	0.0358195	-0.367434	0.75	0.88	1
PTPRE	0.0001464	-0.423737	0.242	0.303	1		PFN1	3.71242e-10	-0.322122	0.283	0.445	1.17546e-05		ZFR	0.000101235	-0.359883	0.331	0.399	1		TMEM66	0.863751	0.26776	0.242	0.265	1		S100A16	0.00700017	-0.275938	0.144	0.282	1		SSR4	0.031594	-0.369987	0.05	0.284	1
NCL	1.53176e-20	-0.424074	0.873	0.883	4.85e-16		RPS15	5.48899e-16	-0.322542	0.779	0.875	1.73798e-11		GSTO1	0.0746943	-0.362343	0.233	0.257	1		DHX15	0.211781	0.266883	0.28	0.27	1		COX7A2	0.00196709	-0.276608	0.216	0.393	1		RPS18	0.0348394	-0.372318	0.85	0.916	1
NFKBIB	8.3105e-09	-0.425944	0.153	0.258	0.000263135		CBX3	1.22987e-10	-0.322698	0.35	0.525	3.89413e-06		RPS5	1.13749e-10	-0.365747	0.638	0.737	3.60164e-06		NDUFA1	0.210399	0.265322	0.385	0.401	1		HSPA1A	0.0364354	-0.276687	0.423	0.538	1		RP11-408P14.1	0.0301723	-0.372543	0.05	0.288	1
SPTBN1	0.000400395	-0.426887	0.234	0.287	1		HMGN2	1.70364e-12	-0.323444	0.207	0.388	5.39423e-08		PRELID1	3.40518e-05	-0.365761	0.238	0.324	1		FAM60A	0.823057	0.265042	0.236	0.263	1		MYL6	0.00417428	-0.279775	0.608	0.718	1		GSTP1	0.112331	-0.372736	0.2	0.402	1
HNRNPU	1.73293e-20	-0.428251	0.798	0.833	5.48698e-16		CTD-2031P19.4	9.17012e-10	-0.32421	0.215	0.369	2.90354e-05		NFKB1	0.00494347	-0.366987	0.207	0.254	1		HNRNPH1	0.0953567	0.264997	0.602	0.621	1		RPS29	0.00369918	-0.280128	0.887	0.901	1		LRRC59	0.0840447	-0.373274	0.1	0.295	1
NUPR1	0.00507292	-0.428268	0.491	0.469	1		TOMM7	1.15483e-09	-0.325321	0.254	0.405	3.65655e-05		TNPO1	0.000652824	-0.368538	0.198	0.267	1		SNRPB2	0.525544	0.264758	0.292	0.311	1		TMSB10	0.000653826	-0.280334	0.804	0.892	1		FAU	0.0887686	-0.374305	0.6	0.815	1
SLC4A7	0.000181154	-0.430821	0.264	0.318	1		H2AFJ	1.1234e-14	-0.326099	0.092	0.26	3.55703e-10		CFLAR	0.000103797	-0.369751	0.374	0.446	1		SUPT6H	0.766046	0.264379	0.224	0.268	1		RPL8	0.00165575	-0.280854	0.68	0.803	1		MORF4L2	0.132084	-0.374326	0.4	0.62	1
PNO1	1.45506e-05	-0.431153	0.202	0.276	0.460717		NDUFB6	4.16813e-12	-0.326594	0.123	0.277	1.31976e-07		SNHG8	0.000139531	-0.370002	0.264	0.338	1		POLR2L	0.759554	0.264361	0.36	0.417	1		RPS3AP26	0.00958584	-0.281704	0.278	0.428	1		NFIC	0.065851	-0.374499	0.1	0.31	1
KMT2E	0.0004244	-0.434721	0.394	0.431	1		REEP5	1.48756e-08	-0.326608	0.201	0.333	0.000471005		STIP1	0.000338271	-0.370026	0.4	0.463	1		PPA1	0.109186	0.263978	0.429	0.443	1		COX6B1	0.0125573	-0.283121	0.206	0.337	1		TIMP1	0.991335	-0.374932	0.25	0.268	1
PRKAR1A	0.00159065	-0.436037	0.234	0.277	1		MAP3K13	3.89337e-11	-0.331593	0.113	0.258	1.23276e-06		NFE2L2	1.42483e-06	-0.373948	0.521	0.59	0.0451144		ROCK1	0.940513	0.263159	0.323	0.362	1		SPTSSA	0.0109671	-0.283859	0.165	0.291	1		MT-CO1	0.221854	-0.377138	0.85	0.946	1
FERMT2	6.22552e-07	-0.440479	0.165	0.251	0.0197119		TCEB2	1.42186e-09	-0.332161	0.303	0.455	4.50204e-05		SETX	0.00653198	-0.377895	0.243	0.298	1		ENY2	0.159588	0.263096	0.373	0.371	1		RPL37A	3.81458e-05	-0.284714	0.876	0.925	1		CD164	0.204497	-0.378544	0.15	0.284	1
CREBRF	5.52113e-08	-0.440914	0.2	0.299	0.00174815		ATP5F1	3.74406e-08	-0.332886	0.143	0.259	0.00118548		MAP1LC3B	0.00258316	-0.378532	0.481	0.498	1		COX5A	0.137693	0.26237	0.267	0.238	1		MACF1	0.0129412	-0.284755	0.299	0.439	1		PITPNB	0.0866463	-0.381975	0.1	0.281	1
MACF1	1.43854e-05	-0.441399	0.399	0.449	0.455486		PRELID1	1.11576e-09	-0.33386	0.201	0.344	3.53283e-05		MBNL1	5.92912e-06	-0.380962	0.252	0.356	0.187734		GDI2	0.393395	0.260824	0.317	0.323	1		RP11-742N3.1	0.00941674	-0.28484	0.454	0.586	1		ACTN1	0.232151	-0.382177	0.15	0.276	1
MRFAP1	7.15162e-07	-0.441652	0.347	0.413	0.0226442		ATP5I	6.99317e-11	-0.335023	0.26	0.427	2.21425e-06		TAF7	0.000197216	-0.381114	0.319	0.386	1		PSMD7	0.437287	0.260226	0.317	0.33	1		RP11-466H18.1	0.000740843	-0.285605	0.247	0.452	1		RALBP1	0.0423034	-0.382497	0.05	0.265	1
MORC3	4.99117e-06	-0.444916	0.183	0.258	0.158035		HOOK2	6.0592e-14	-0.335317	0.092	0.259	1.91852e-09		ARID5B	0.000408583	-0.382705	0.498	0.538	1		PSMB1	0.304264	0.259981	0.373	0.383	1		CBX3	0.000251065	-0.28606	0.247	0.489	1		ATF4	0.0171552	-0.384996	0.35	0.676	1
YTHDC1	9.65997e-13	-0.448795	0.558	0.626	3.05864e-08		RPS15A	1.00413e-14	-0.336004	0.785	0.873	3.17937e-10		PRKAR1A	0.000538617	-0.383791	0.21	0.278	1		G3BP2	0.376212	0.258586	0.286	0.288	1		RPL37	0.000141962	-0.287355	0.804	0.842	1		RPL10	0.0107409	-0.388323	0.5	0.809	1
TPM3	1.88742e-09	-0.450501	0.583	0.636	5.97615e-05		IFNGR1	6.84172e-07	-0.336116	0.277	0.399	0.0216629		CD74	9.8746e-06	-0.38625	0.155	0.251	0.312659		EIF3J	0.160377	0.25692	0.491	0.502	1		IER2	0.0106222	-0.288919	0.505	0.641	1		UBB	0.0710089	-0.388457	0.5	0.704	1
RAPH1	2.16897e-08	-0.452608	0.157	0.256	0.000686762		PSMB3	1.88459e-09	-0.33869	0.156	0.292	5.96716e-05		METAP2	1.57975e-05	-0.390757	0.419	0.486	0.500196		SEC31A	0.426523	0.256403	0.28	0.282	1		MTRNR2L8	0.0231242	-0.290746	0.196	0.313	1		IER3	0.0117468	-0.388527	0.4	0.763	1
SETX	0.0178264	-0.454161	0.272	0.293	1		RPS26	8.97953e-11	-0.33886	0.592	0.714	2.84319e-06		LGALS1	0.000293794	-0.391591	0.202	0.28	1		C11orf58	0.0026547	0.255933	0.609	0.583	1		CCAR1	0.00213434	-0.293105	0.186	0.355	1		TRIP12	0.143211	-0.388926	0.2	0.377	1
EIF5	2.61111e-08	-0.454849	0.415	0.48	0.000826756		EGR1	1.06586e-12	-0.339018	0.438	0.658	3.37482e-08		EPS8	3.31981e-06	-0.393018	0.183	0.283	0.105115		ATP5L	0.139614	0.255736	0.416	0.433	1		AC016708.2	0.0206551	-0.295317	0.309	0.431	1		IFRD1	0.0915799	-0.389011	0.15	0.34	1
SKIL	0.00021327	-0.459142	0.275	0.322	1		RPL7	5.07445e-23	-0.339954	0.877	0.937	1.60672e-18		TSPYL2	0.00671082	-0.393865	0.312	0.351	1		RBMX	0.434641	0.253154	0.385	0.421	1		C10orf118	0.0011289	-0.297345	0.144	0.315	1		LINC00657	0.0746219	-0.389732	0.1	0.302	1
DUSP6	0.000117313	-0.459794	0.258	0.311	1		RPL6	2.31602e-29	-0.340702	0.922	0.97	7.3332e-25		CYP1B1	2.6021e-06	-0.399294	0.286	0.405	0.0823902		SET	0.00121803	0.252347	0.665	0.65	1		H2AFZ	0.00929033	-0.298269	0.165	0.298	1		RPL4	0.00848659	-0.389938	0.65	0.857	1
TNFAIP3	0.000584343	-0.460402	0.436	0.45	1		RPS3AP26	1.21072e-10	-0.341346	0.301	0.466	3.8335e-06		RPS21	3.37259e-16	-0.399851	0.795	0.871	1.06786e-11		DDX24	0.582066	0.251013	0.391	0.431	1		IQGAP1	0.00436132	-0.298611	0.34	0.534	1		RAN	0.0560988	-0.392701	0.2	0.467	1
SLC39A6	5.82546e-05	-0.461786	0.192	0.255	1		GTF3C6	6.34478e-08	-0.341533	0.178	0.299	0.00200895		FBXO32	0.101946	-0.402006	0.29	0.309	1		PRDX1	0.0455718	0.250397	0.534	0.537	1		LIMA1	0.00276311	-0.301939	0.113	0.255	1		ELL2	0.18951	-0.395179	0.35	0.516	1
PPP1R15A	4.17108e-20	-0.462303	0.809	0.845	1.32069e-15		RPL22L1	1.26394e-09	-0.341811	0.244	0.392	4.00203e-05		PTPN1	0.000568047	-0.402366	0.217	0.283	1		AC016739.2	0.0645001	0.250371	0.497	0.507	1		NFKBIZ	0.00871487	-0.303424	0.371	0.536	1		PTMA	0.00617891	-0.395339	1	0.982	1
OSBPL8	4.78453e-05	-0.462884	0.205	0.27	1		DDX1	6.74399e-09	-0.342309	0.209	0.349	0.000213535		SMC5	3.21714e-05	-0.402385	0.305	0.39	1		COX7A2	0.413802	0.250232	0.36	0.386	1		OST4	0.000744808	-0.304197	0.206	0.395	1		NAP1L1	0.0326278	-0.397206	0.4	0.722	1
RAP1B	7.80007e-07	-0.464447	0.237	0.316	0.0246974		ANAPC11	1.50122e-11	-0.343153	0.119	0.267	4.7533e-07		GTPBP4	0.000129275	-0.404632	0.324	0.399	1		SH3BGRL3	0.000331677	-0.250821	0.137	0.282	1		SNRPD3	0.0061079	-0.30568	0.175	0.319	1		RPL7L1	0.088381	-0.398536	0.15	0.353	1
CD63	1.7102e-13	-0.464671	0.518	0.598	5.41502e-09		SSB	3.7519e-11	-0.344338	0.371	0.548	1.18796e-06		HSPD1	4.39897e-14	-0.405731	0.755	0.847	1.39285e-09		C17orf76-AS1	5.7582e-05	-0.251518	0.28	0.473	1		RPS19P3	0.00239032	-0.306354	0.165	0.326	1		DNAJC7	0.0946301	-0.401036	0.15	0.342	1
MAP1LC3B	3.09721e-07	-0.464731	0.463	0.511	0.00980668		MRPS35	2.07176e-12	-0.344354	0.119	0.276	6.55982e-08		RP11-51O6.1	2.7152e-07	-0.406469	0.35	0.455	0.00859712		RPL12	0.0032616	-0.252616	0.863	0.904	1		TCEB2	0.00745914	-0.307167	0.268	0.421	1		COX8A	0.0722699	-0.402604	0.1	0.302	1
RAB11FIP1	0.0259429	-0.465427	0.285	0.3	1		CLU	0.155676	-0.344558	0.514	0.531	1		YES1	0.0021929	-0.407026	0.267	0.314	1		RPS29	0.000874964	-0.254267	0.894	0.901	1		HMOX1	0.428968	-0.307499	0.639	0.56	1		RPL35A	0.0137995	-0.404446	0.8	0.908	1
HLA-A	0.000279899	-0.465967	0.55	0.541	1		RPLP2	1.71861e-24	-0.344924	0.877	0.953	5.44162e-20		LIMS1	4.53118e-05	-0.407092	0.2	0.283	1		SNHG5	0.00180091	-0.254607	0.354	0.52	1		ATP5H	0.00105863	-0.309529	0.155	0.317	1		COX6C	0.0562575	-0.404589	0.2	0.456	1
YBX3	1.38401e-14	-0.468252	0.601	0.664	4.38219e-10		RPL32	1.81887e-24	-0.345612	0.885	0.955	5.75909e-20		RPS13	2.94185e-19	-0.408966	0.736	0.838	9.31477e-15		RBM6	0.000420492	-0.256503	0.23	0.388	1		UQCRB	0.00123436	-0.311585	0.299	0.49	1		EIF2S3	0.0592654	-0.405829	0.1	0.313	1
BAZ1A	1.45131e-05	-0.468717	0.397	0.44	0.459527		CD46	2.19734e-08	-0.34608	0.242	0.376	0.000695743		CANX	4.4378e-12	-0.412838	0.655	0.759	1.40514e-07		PDCD4	1.21378e-05	-0.258391	0.161	0.362	0.38432		DYNC1LI2	0.0148338	-0.31188	0.258	0.392	1		ADK	0.124688	-0.406801	0.1	0.262	1
ETS1	0.00145735	-0.474068	0.278	0.307	1		RPL27A	9.28174e-20	-0.34827	0.756	0.855	2.93888e-15		NFIB	1.9727e-06	-0.417026	0.243	0.35	0.0624617		TPM4	7.04214e-05	-0.259874	0.398	0.595	1		HEXIM1	0.0132856	-0.311932	0.165	0.286	1		TCERG1	0.129418	-0.40918	0.15	0.325	1
RYBP	7.38627e-10	-0.482859	0.143	0.254	2.33871e-05		APEX1	1.01417e-16	-0.348367	0.186	0.405	3.21117e-12		CALR	1.16819e-08	-0.417536	0.686	0.721	0.000369884		VEGFA	0.000305566	-0.260451	0.124	0.268	1		RPL32	5.68742e-07	-0.313864	0.897	0.937	0.0180081		S100A10	0.213547	-0.409839	0.45	0.599	1
DNTTIP2	3.58896e-10	-0.486029	0.494	0.57	1.13637e-05		RPS11	1.45852e-19	-0.349491	0.793	0.885	4.61812e-15		ICAM1	0.04263	-0.41893	0.362	0.385	1		CDK12	0.000690185	-0.262521	0.13	0.262	1		MYO1B	0.00537029	-0.314791	0.237	0.393	1		NCL	0.056414	-0.410681	0.75	0.881	1
USP47	8.55473e-09	-0.486962	0.253	0.352	0.000270868		RPLP1	1.35494e-27	-0.350121	0.93	0.974	4.29014e-23		PDIA3	4.60998e-08	-0.422185	0.586	0.661	0.00145966		MSN	0.000841739	-0.263118	0.292	0.467	1		RPL28	0.00072617	-0.314815	0.742	0.799	1		MLLT4	0.0280494	-0.410988	0.05	0.291	1
MAP1B	0.00716945	-0.490462	0.256	0.284	1		PDCD4	6.69112e-08	-0.350397	0.25	0.381	0.00211861		ACTR3	1.86168e-06	-0.422376	0.319	0.411	0.0589465		GPX4	6.22114e-07	-0.265715	0.161	0.393	0.019698		AKAP9	0.00017729	-0.315088	0.289	0.516	1		PDAP1	0.0899973	-0.411414	0.2	0.422	1
KPNA4	1.27417e-07	-0.491022	0.188	0.283	0.0040344		HSBP1	3.31897e-10	-0.351432	0.223	0.374	1.05089e-05		CLIC4	3.5117e-09	-0.431017	0.374	0.499	0.000111191		RSRC2	6.7886e-05	-0.266104	0.441	0.666	1		XIST	0.000708376	-0.315095	0.309	0.521	1		FTH1P8	0.0453434	-0.412463	0.05	0.261	1
XBP1	7.05029e-07	-0.494882	0.359	0.421	0.0223233		COX5B	1.47525e-11	-0.351659	0.152	0.307	4.67108e-07		RAP1B	1.10031e-06	-0.431597	0.207	0.313	0.0348393		NUFIP2	0.000181171	-0.267609	0.193	0.363	1		NFIC	0.00106506	-0.317901	0.144	0.316	1		RPL36A	0.0113473	-0.41419	0.5	0.781	1
SLC38A2	8.4864e-08	-0.498735	0.334	0.413	0.00268705		TXNDC17	2.06119e-11	-0.352344	0.119	0.262	6.52634e-07		CDKN1A	2.83183e-05	-0.435213	0.214	0.301	0.896643		WDR45B	2.36605e-05	-0.268402	0.106	0.272	0.749162		TOMM7	0.000474252	-0.318603	0.186	0.373	1		LUC7L3	0.0460553	-0.414328	0.25	0.531	1
DNAJB11	0.000253373	-0.501235	0.355	0.39	1		SQRDL	1.01654e-10	-0.353076	0.115	0.254	3.21866e-06		NPM1	4.59555e-17	-0.437824	0.776	0.864	1.45509e-12		MAP1LC3B	1.11834e-05	-0.269466	0.292	0.514	0.354101		SERPINE1	1.47763e-05	-0.319158	0.505	0.25	0.46786		RPL3P4	0.0722745	-0.415507	0.2	0.442	1
RAB7A	3.43587e-08	-0.502043	0.339	0.416	0.0010879		RPS10	1.32487e-12	-0.353493	0.562	0.701	4.19495e-08		VIMP	1.86823e-05	-0.440526	0.4	0.467	0.591537		CAST	0.000393742	-0.270474	0.497	0.707	1		PPA1	7.60615e-05	-0.321241	0.227	0.454	1		VEGFA	0.129637	-0.417718	0.1	0.257	1
SPG20	1.96755e-11	-0.508684	0.296	0.411	6.22984e-07		AC016739.2	5.2674e-10	-0.354584	0.396	0.548	1.66782e-05		ITSN2	5.362e-06	-0.441147	0.26	0.351	0.169777		TMEM165	0.00169018	-0.272358	0.261	0.406	1		TRA2B	0.00318391	-0.321812	0.155	0.301	1		CHD1	0.0772056	-0.418169	0.2	0.432	1
RDX	0.0198893	-0.512469	0.34	0.345	1		EID1	1.69931e-10	-0.354632	0.141	0.288	5.38051e-06		MT1E	0.345048	-0.445657	0.31	0.315	1		ZMYND8	9.34548e-05	-0.272874	0.118	0.27	1		COX6A1	0.000105389	-0.321874	0.237	0.46	1		MT-CO2	0.123634	-0.418319	0.8	0.865	1
AKAP13	2.66756e-05	-0.513059	0.331	0.379	0.844629		SMARCE1	1.7449e-10	-0.354988	0.182	0.332	5.52488e-06		EIF1	2.85002e-10	-0.451848	0.819	0.859	9.02401e-06		SNX9	1.56036e-05	-0.274401	0.118	0.297	0.494058		SET	0.000644541	-0.322569	0.464	0.662	1		MATR3	0.00991534	-0.421265	0.2	0.56	1
HSP90B1	9.38585e-15	-0.519538	0.866	0.885	2.97184e-10		NDUFB9	2.94466e-09	-0.356771	0.24	0.386	9.32367e-05		CMPK1	1.87974e-06	-0.455794	0.257	0.351	0.0595183		PTMA	1.37751e-10	-0.275501	0.95	0.985	4.36161e-06		RPL6P27	0.00149587	-0.323197	0.247	0.426	1		RPS27L	0.123786	-0.422831	0.1	0.255	1
CXCL1	0.868637	-0.52462	0.572	0.521	1		LARP7	8.27075e-10	-0.35776	0.158	0.299	2.61877e-05		PNPLA8	8.3184e-05	-0.456732	0.29	0.361	1		NUCB2	0.000350443	-0.280544	0.155	0.3	1		ATP5J	0.00553157	-0.324711	0.155	0.293	1		NUDC	0.0583192	-0.42297	0.3	0.538	1
BZW1	1.55906e-10	-0.52659	0.356	0.449	4.93645e-06		PPA1	5.7799e-13	-0.361331	0.312	0.492	1.83009e-08		RPS27A	1.3036e-35	-0.458644	0.89	0.956	4.12758e-31		PCF11	0.000119831	-0.281902	0.112	0.258	1		RAD23A	0.00429466	-0.325613	0.175	0.323	1		RAC1	0.048606	-0.424006	0.15	0.401	1
ETS2	5.29677e-09	-0.531589	0.307	0.394	0.000167712		RPL37A	1.40198e-25	-0.362192	0.881	0.939	4.43907e-21		PICALM	1.87347e-05	-0.459807	0.193	0.277	0.593196		SAV1	7.28452e-05	-0.28293	0.161	0.331	1		DBI	0.00135983	-0.326791	0.289	0.463	1		CCT4	0.0982707	-0.425353	0.15	0.336	1
IFI16	0.0269465	-0.532293	0.366	0.355	1		RPL18A	6.17864e-15	-0.362268	0.645	0.765	1.95634e-10		RPL21	7.63065e-29	-0.467057	0.802	0.917	2.41609e-24		CD55	0.449801	-0.283756	0.441	0.498	1		IL32	0.00426997	-0.328156	0.278	0.452	1		EIF5B	0.121075	-0.426587	0.45	0.654	1
CCDC47	3.80747e-10	-0.539846	0.426	0.506	1.20556e-05		C12orf57	8.40192e-09	-0.362863	0.143	0.265	0.00026603		FBL	1.78659e-08	-0.471281	0.355	0.469	0.000565688		JAK1	3.00794e-05	-0.288422	0.304	0.541	0.952403		PTPN2	0.00645201	-0.329354	0.186	0.333	1		VPS26A	0.1612	-0.428002	0.15	0.296	1
NEAT1	2.14024e-09	-0.544873	0.731	0.749	6.77663e-05		SERF2	1.44286e-13	-0.36352	0.529	0.689	4.56852e-09		G3BP1	6.50953e-09	-0.47793	0.317	0.442	0.000206111		NFKB1	0.000126679	-0.291029	0.112	0.256	1		SSR4	0.00301807	-0.33146	0.144	0.289	1		PA2G4	0.150954	-0.429047	0.4	0.593	1
PPAP2B	7.22013e-08	-0.545305	0.202	0.294	0.00228611		HEBP2	1.07878e-12	-0.364053	0.199	0.382	3.41574e-08		RPS27	1.49868e-23	-0.483018	0.771	0.877	4.74528e-19		SRRM2	7.63792e-06	-0.293724	0.429	0.652	0.241839		PGK1	0.000513043	-0.332688	0.093	0.259	1		SLC3A2	0.0409534	-0.429367	0.1	0.344	1
EIF1	7.85136e-22	-0.54541	0.852	0.849	2.48598e-17		TXNIP	0.000342625	-0.365398	0.271	0.353	1		TPM4	9.50288e-09	-0.483777	0.495	0.603	0.00030089		ARFGAP3	0.000174138	-0.295701	0.149	0.303	1		HES1	0.00123402	-0.332703	0.227	0.412	1		TPM4	0.220564	-0.430162	0.45	0.579	1
WBP5	4.66883e-08	-0.550152	0.219	0.312	0.00147829		NDUFC1	8.2057e-11	-0.365453	0.148	0.295	2.59817e-06		AHR	8.06059e-08	-0.487406	0.179	0.292	0.00255223		SPAG9	0.101991	-0.296267	0.385	0.465	1		NSA2	0.00162816	-0.333206	0.206	0.375	1		ATP6V0E1	0.126954	-0.431577	0.15	0.314	1
SNX9	2.28401e-07	-0.551643	0.229	0.309	0.00723187		RPS27L	1.33373e-10	-0.368397	0.148	0.294	4.22299e-06		TXN	6.41788e-11	-0.493873	0.7	0.748	2.03209e-06		MACF1	4.57721e-05	-0.296587	0.248	0.449	1		PPIA	0.000397019	-0.333429	0.567	0.738	1		FTH1	0.000757906	-0.431792	0.9	0.985	1
GSTO1	6.03552e-09	-0.554439	0.183	0.287	0.000191103		RPL7A	1.67168e-19	-0.368529	0.705	0.828	5.29305e-15		SLC25A37	4.09267e-06	-0.50421	0.379	0.446	0.129586		CCNL1	8.63912e-06	-0.296721	0.503	0.691	0.27354		RPL18AP3	0.000724907	-0.333507	0.227	0.405	1		RPL10AP6	0.0250685	-0.433523	0.05	0.298	1
HIF1A	4.3983e-12	-0.558623	0.44	0.523	1.39263e-07		RPL3P4	2.27481e-11	-0.36872	0.322	0.485	7.20272e-07		ATP1B3	3.04987e-10	-0.5062	0.25	0.389	9.6568e-06		KLF9	0.000313034	-0.29708	0.161	0.311	1		ATP5E	0.00100348	-0.333541	0.495	0.651	1		MT-ND4	0.170622	-0.434227	0.9	0.951	1
EMP1	1.81404e-08	-0.560269	0.494	0.545	0.000574378		RPL26	3.06777e-21	-0.369752	0.812	0.91	9.71347e-17		GABARAPL2	1.74708e-06	-0.509655	0.186	0.282	0.0553178		BTG2	0.000102516	-0.298114	0.118	0.269	1		TPM3	0.00513361	-0.333692	0.474	0.626	1		EIF4G3	0.0613907	-0.434327	0.1	0.301	1
MAP4K4	6.44821e-05	-0.561924	0.281	0.328	1		GLO1	8.63328e-11	-0.369897	0.182	0.335	2.73356e-06		DDX21	1.17314e-12	-0.511402	0.588	0.691	3.71452e-08		CD9	1.53036e-05	-0.3034	0.13	0.307	0.484559		RPL10A	9.23379e-05	-0.335793	0.773	0.859	1		CMTM6	0.122504	-0.434815	0.1	0.251	1
JAK1	2.51925e-13	-0.567418	0.469	0.547	7.97669e-09		SKP1	1.17913e-09	-0.371186	0.438	0.574	3.73348e-05		B2M	3.02246e-14	-0.52308	0.786	0.84	9.57002e-10		HES1	5.47642e-05	-0.304343	0.23	0.419	1		MYL12A	0.00496847	-0.336837	0.34	0.486	1		ROMO1	0.0755863	-0.436829	0.15	0.359	1
IL6ST	2.55747e-11	-0.569091	0.382	0.474	8.09773e-07		CAPN2	8.82559e-09	-0.372949	0.201	0.332	0.000279445		HYOU1	1.2274e-05	-0.523365	0.248	0.333	0.388632		CHD2	0.000199825	-0.307073	0.304	0.501	1		GLTSCR2	4.14026e-05	-0.337317	0.237	0.473	1		RPL23A	0.0265676	-0.439639	0.6	0.825	1
SQSTM1	4.65551e-12	-0.56994	0.641	0.667	1.47407e-07		NARS	9.35887e-13	-0.373564	0.309	0.503	2.9633e-08		TIMP1	0.890247	-0.537166	0.281	0.264	1		VIM	0.809569	-0.307596	0.354	0.326	1		COX4I1	0.000542359	-0.338215	0.361	0.554	1		CBX3	0.062814	-0.442103	0.25	0.479	1
RND3	2.63936e-05	-0.573124	0.391	0.431	0.835699		ATP5L	4.24241e-12	-0.374529	0.301	0.482	1.34327e-07		CALU	5.90445e-11	-0.544461	0.195	0.345	1.86953e-06		ABCF1	0.00035353	-0.307728	0.28	0.449	1		KMT2C	0.000253083	-0.34065	0.103	0.29	1		MT-ATP6	0.0776413	-0.443443	0.9	0.936	1
SWAP70	6.82719e-07	-0.576782	0.347	0.408	0.0216169		RPS23	3.0578e-23	-0.375423	0.803	0.873	9.68192e-19		SLC12A2	9.04905e-08	-0.545096	0.169	0.284	0.0028652		RPL28	1.05203e-05	-0.308428	0.696	0.806	0.333105		ODF2L	0.000941063	-0.341372	0.124	0.294	1		COPB1	0.0669453	-0.44368	0.1	0.305	1
VIMP	4.43009e-11	-0.577225	0.391	0.483	1.4027e-06		KIAA1217	3.46903e-11	-0.376935	0.141	0.292	1.0984e-06		SQSTM1	6.28013e-11	-0.54951	0.59	0.678	1.98848e-06		MEF2A	0.0029476	-0.312116	0.155	0.269	1		GADD45GIP1	0.000331771	-0.342599	0.165	0.351	1		RPS6	0.00286762	-0.444131	1	0.987	1
ELK3	4.71685e-08	-0.579134	0.259	0.345	0.0014935		RPL10	9.47362e-19	-0.376937	0.729	0.836	2.99963e-14		PDIA6	1.65664e-09	-0.552992	0.357	0.476	5.24543e-05		SMS	0.000432224	-0.315448	0.137	0.274	1		MBNL1	0.00374163	-0.34334	0.186	0.34	1		AC022431.1	0.0309569	-0.446875	0.05	0.284	1
RHOB	1.32331e-08	-0.585077	0.328	0.414	0.000419		MYOF	2.09857e-10	-0.377586	0.15	0.296	6.64471e-06		NAP1L1	1.15663e-22	-0.554929	0.614	0.75	3.66224e-18		RBBP6	3.87119e-06	-0.319081	0.143	0.331	0.122573		THRAP3	0.000222713	-0.343933	0.268	0.497	1		RAB1A	0.0720635	-0.447195	0.15	0.36	1
DDX21	1.24514e-21	-0.593473	0.599	0.702	3.94249e-17		RPSA	1.29606e-15	-0.37835	0.477	0.649	4.1037e-11		HMOX1	0.000163054	-0.567217	0.521	0.576	1		TMSB10	2.70718e-05	-0.321409	0.82	0.894	0.857176		ANKRD12	0.00539045	-0.344573	0.402	0.55	1		TNIP1	0.157123	-0.448553	0.2	0.355	1
ITGA2	0.00147936	-0.594218	0.323	0.359	1		PSME1	1.81124e-09	-0.37869	0.373	0.511	5.73492e-05		DNAJB11	7.55177e-07	-0.568024	0.307	0.399	0.0239112		FNBP1L	1.52553e-06	-0.323069	0.124	0.316	0.0483028		TRIB1	0.000546873	-0.344896	0.134	0.313	1		AHNAK	0.0981334	-0.449822	0.1	0.28	1
TIMP1	0.0294173	-0.604278	0.313	0.245	1		RPL22	7.34566e-14	-0.379141	0.512	0.658	2.32586e-09		MANF	1.26658e-06	-0.56843	0.226	0.323	0.0401037		FOS	9.56777e-07	-0.323378	0.689	0.862	0.0302944		CALM1	0.000364148	-0.347902	0.299	0.514	1		TMEM165	0.0549493	-0.451316	0.15	0.396	1
HSPH1	5.95561e-20	-0.614775	0.593	0.697	1.88572e-15		C14orf2	2.94828e-12	-0.381945	0.156	0.32	9.33514e-08		PTRF	2.34536e-10	-0.575113	0.126	0.267	7.42611e-06		UQCRB	8.44218e-06	-0.3245	0.273	0.499	0.267305		RPLP1	2.72452e-07	-0.348282	0.969	0.962	0.00862663		MANF	0.150891	-0.452065	0.15	0.302	1
CHD2	5.57635e-16	-0.633663	0.399	0.527	1.76564e-11		ALCAM	1.58924e-06	-0.384358	0.195	0.297	0.0503203		HMGA1	4.59519e-11	-0.576767	0.24	0.394	1.45498e-06		VMP1	8.58418e-05	-0.325585	0.236	0.419	1		BRD2	0.00203234	-0.352057	0.33	0.514	1		ATP2A2	0.0448558	-0.452492	0.05	0.26	1
UGCG	2.91386e-16	-0.643193	0.261	0.412	9.22617e-12		RPS3A	8.75975e-25	-0.384452	0.842	0.918	2.7736e-20		RAI14	0.0148488	-0.583056	0.231	0.266	1		ELL2	2.08107e-05	-0.326149	0.311	0.534	0.658929		HMGA1	0.000923507	-0.352418	0.196	0.368	1		RABEP1	0.0664203	-0.453023	0.1	0.295	1
ABL2	1.29008e-10	-0.64675	0.148	0.261	4.08477e-06		GNB2L1	8.04225e-22	-0.385476	0.701	0.836	2.54642e-17		BTG3	6.75426e-12	-0.597831	0.379	0.512	2.1386e-07		CD59	1.42115e-05	-0.326297	0.466	0.673	0.449979		PIK3C2A	0.00148566	-0.35244	0.103	0.255	1		RPS19	0.012293	-0.454261	0.7	0.92	1
TMSB4XP8	2.74258e-17	-0.646861	0.348	0.511	8.68383e-13		RPL37	9.2929e-23	-0.38601	0.764	0.869	2.94241e-18		CCL2	6.9296e-13	-0.604017	0.171	0.359	2.19412e-08		KTN1	0.00820818	-0.330044	0.677	0.791	1		TRIP11	0.000392888	-0.353858	0.144	0.341	1		PSMD12	0.0527598	-0.45456	0.15	0.384	1
PEA15	2.18255e-08	-0.649748	0.24	0.326	0.00069106		ZFP36L2	9.53532e-11	-0.388404	0.236	0.396	3.01917e-06		ELK3	1.3782e-12	-0.605511	0.186	0.354	4.3638e-08		TOB1	1.85339e-06	-0.330335	0.087	0.269	0.0586838		HIST1H1E	0.00233573	-0.354127	0.155	0.303	1		PTMS	0.17572	-0.454914	0.15	0.286	1
TSPYL2	1.9234e-15	-0.652698	0.242	0.394	6.09005e-11		DDRGK1	1.26578e-15	-0.388525	0.08	0.252	4.00785e-11		TXNRD1	5.59009e-08	-0.609031	0.483	0.569	0.00176999		TPT1	1.82296e-11	-0.33189	0.882	0.965	5.77203e-07		RPLP2	3.84391e-07	-0.358828	0.897	0.933	0.012171		RPL22	0.00351166	-0.457918	0.2	0.622	1
KDM6B	1.39015e-15	-0.653421	0.119	0.267	4.40162e-11		C1QBP	1.45947e-08	-0.389651	0.184	0.313	0.000462112		ITGB1	5.63723e-10	-0.638099	0.524	0.598	1.78492e-05		MT-ND1	6.31811e-05	-0.332932	0.832	0.88	1		NDUFB2	0.000377575	-0.358971	0.113	0.291	1		RPL19	0.00167869	-0.460191	0.65	0.92	1
ASPH	2.67556e-15	-0.66094	0.238	0.391	8.47163e-11		IER3	3.7973e-17	-0.39148	0.646	0.802	1.20234e-12		CLU	0.84803	-0.639474	0.579	0.51	1		FKBP1A	8.56646e-05	-0.333909	0.124	0.272	1		ZFP36L2	0.000847594	-0.360647	0.175	0.362	1		SRSF3	0.0655815	-0.46204	0.35	0.602	1
NQO1	6.77616e-14	-0.665011	0.148	0.287	2.14553e-09		C8orf4	0.00768004	-0.391592	0.416	0.459	1		AKR1C3	2.97039e-13	-0.641032	0.198	0.373	9.40514e-09		RPS12	6.49574e-06	-0.336032	0.894	0.908	0.205674		ARL6IP5	0.0011209	-0.362181	0.113	0.269	1		PSMD14	0.0360738	-0.464262	0.1	0.334	1
MEF2A	7.78355e-10	-0.665435	0.191	0.294	2.46451e-05		PTPN2	1.98503e-11	-0.392059	0.207	0.371	6.28519e-07		MEF2A	3.11515e-08	-0.64598	0.169	0.285	0.000986349		ATP5G2	1.11106e-06	-0.337076	0.106	0.3	0.0351794		ENO1	0.0011224	-0.362254	0.639	0.751	1		LARS	0.0124082	-0.464296	0.1	0.405	1
SLK	2.94403e-18	-0.673414	0.307	0.46	9.32169e-14		RPS28	8.82914e-23	-0.39264	0.838	0.922	2.79557e-18		HLA-A	1.96024e-11	-0.658104	0.462	0.569	6.20671e-07		LGALS3	0.000161063	-0.338669	0.335	0.513	1		PTPRE	0.0111961	-0.363186	0.165	0.289	1		PFDN5	0.0409972	-0.465334	0.15	0.408	1
PTPN1	1.02641e-14	-0.676342	0.173	0.317	3.24993e-10		RPL34	5.16187e-26	-0.392746	0.918	0.968	1.6344e-21		PEA15	2.12949e-10	-0.676581	0.188	0.328	6.74259e-06		GOLGA2	6.44416e-06	-0.34033	0.106	0.281	0.204042		MIF	0.00662499	-0.366444	0.268	0.4	1		SHFM1	0.0591002	-0.466791	0.15	0.368	1
DNAJA1	5.85225e-30	-0.680379	0.782	0.823	1.853e-25		ATP5A1	2.87421e-12	-0.39314	0.146	0.304	9.10061e-08		SLC39A14	6.42446e-18	-0.679569	0.069	0.259	2.03418e-13		ZFP36L1	2.78118e-06	-0.345538	0.516	0.728	0.0880606		RPL41	1.62398e-05	-0.366763	0.814	0.89	0.514202		MGEA5	0.0643116	-0.467618	0.1	0.307	1
ANKRD12	7.27185e-19	-0.693758	0.463	0.583	2.30249e-14		S100A10	4.31503e-11	-0.393324	0.49	0.639	1.36627e-06		MT1X	6.21662e-06	-0.690097	0.267	0.368	0.196837		IER2	2.38948e-05	-0.345553	0.435	0.653	0.756582		IRF1	0.00019856	-0.37067	0.227	0.444	1		EIF3A	0.0382675	-0.469416	0.5	0.721	1
CDKN1A	3.10444e-15	-0.69679	0.188	0.33	9.82958e-11		SSR4	8.54614e-13	-0.395394	0.158	0.329	2.70596e-08		WWTR1	8.71959e-15	-0.697597	0.202	0.385	2.76088e-10		TBX3	0.000395649	-0.352196	0.186	0.336	1		RPL34	2.41543e-06	-0.371242	0.959	0.954	0.0764799		USP14	0.0333598	-0.469707	0.05	0.278	1
CHMP4B	2.74725e-18	-0.704257	0.407	0.526	8.69862e-14		RPL5	9.30446e-28	-0.395581	0.883	0.943	2.94607e-23		RDX	1.95802e-10	-0.711986	0.233	0.376	6.19967e-06		PHIP	1.21264e-05	-0.352263	0.106	0.274	0.383957		GAS5	6.18807e-05	-0.372768	0.381	0.614	1		EIF4B	0.0358569	-0.472468	0.2	0.505	1
KTN1	1.94323e-29	-0.706322	0.739	0.802	6.15284e-25		UAP1	1.66122e-11	-0.396019	0.111	0.258	5.25992e-07		ANXA5	1.8118e-11	-0.713061	0.621	0.679	5.73669e-07		KMT2C	1.78236e-06	-0.352438	0.106	0.297	0.0564347		CMPK1	0.000510038	-0.372799	0.155	0.339	1		RPL39	0.0191077	-0.4759	0.65	0.875	1
MT2A	1.16432e-07	-0.70996	0.777	0.793	0.00368658		BTG2	6.57755e-08	-0.396833	0.174	0.288	0.00208265		SVIL	4.94289e-21	-0.728312	0.219	0.45	1.56507e-16		CALM2	9.75097e-06	-0.35262	0.652	0.796	0.308745		RALBP1	0.001117	-0.373688	0.113	0.271	1		LDLR	0.0691968	-0.477291	0.15	0.362	1
NRIP1	2.03049e-16	-0.718435	0.192	0.345	6.42914e-12		DST	2.7741e-21	-0.398351	0.373	0.648	8.78363e-17		MT2A	8.99918e-10	-0.743304	0.743	0.801	2.84941e-05		DNAJA1	0.00228478	-0.355434	0.72	0.818	1		MYOF	0.000118712	-0.37451	0.082	0.265	1		RPL29	0.0134546	-0.478965	0.3	0.668	1
TXNRD1	2.92539e-17	-0.739119	0.471	0.591	9.26267e-13		FNBP1L	9.89971e-14	-0.399027	0.17	0.349	3.13454e-09		CTSS	7.36676e-17	-0.754706	0.067	0.251	2.33254e-12		PTP4A2	2.7228e-05	-0.358077	0.211	0.4	0.86212		PABPC1	7.62059e-07	-0.374785	0.814	0.91	0.0241291		WEE1	0.102147	-0.479885	0.1	0.266	1
CDC42EP3	1.43797e-09	-0.748647	0.154	0.254	4.55303e-05		NDUFA1	4.69708e-12	-0.399377	0.279	0.446	1.48724e-07		MAP1B	1.90176e-14	-0.766428	0.133	0.316	6.02155e-10		TAGLN2	6.42178e-08	-0.359982	0.186	0.436	0.00203333		GNAS	0.000273269	-0.37511	0.309	0.526	1		LAMP2	0.0790546	-0.479942	0.1	0.286	1
NEDD9	7.46926e-12	-0.756744	0.221	0.336	2.36499e-07		GLUL	4.04392e-09	-0.39959	0.186	0.325	0.000128043		MSN	5.32291e-17	-0.774838	0.317	0.492	1.68539e-12		NUB1	1.69504e-05	-0.362222	0.174	0.359	0.536702		PTMA	8.05682e-09	-0.377309	0.959	0.983	0.000255103		NOP58	0.0440323	-0.481126	0.2	0.485	1
HSPA5	6.37524e-22	-0.767809	0.785	0.836	2.01859e-17		SLC25A6	2.49266e-12	-0.402307	0.279	0.451	7.89252e-08		RCAN1	1.40746e-17	-0.776078	0.079	0.269	4.45644e-13		HMGA1	3.57055e-05	-0.362709	0.193	0.375	1		NDUFA4	0.00779366	-0.377691	0.258	0.392	1		TTC1	0.0902322	-0.485457	0.1	0.272	1
CD99	4.33996e-24	-0.775073	0.079	0.276	1.37416e-19		SOX4	2.08641e-09	-0.402683	0.402	0.538	6.6062e-05		HLA-B	7.69694e-18	-0.789225	0.529	0.649	2.43708e-13		SQSTM1	0.000476819	-0.364614	0.491	0.674	1		CIR1	0.000644799	-0.380985	0.093	0.254	1		KIAA1217	0.0506962	-0.486662	0.05	0.252	1
HLA-E	3.10891e-13	-0.781743	0.474	0.54	9.84376e-09		RPL34P18	4.31234e-10	-0.402795	0.246	0.401	1.36542e-05		HSP90B1	6.70043e-25	-0.790606	0.84	0.89	2.12156e-20		HLA-A	0.000850434	-0.364833	0.385	0.56	1		TAPBP	0.000695918	-0.381681	0.093	0.251	1		CWC15	0.0610764	-0.487686	0.1	0.307	1
RPGR	6.60026e-17	-0.782177	0.11	0.264	2.08984e-12		EDF1	6.27831e-15	-0.402899	0.367	0.559	1.9879e-10		MAP4K4	3.68027e-18	-0.813596	0.15	0.36	1.16528e-13		SMARCA2	2.32759e-06	-0.366393	0.093	0.277	0.0736983		RPL36A	2.39964e-06	-0.383425	0.608	0.788	0.0759797		ZNF638	0.0968885	-0.488169	0.2	0.39	1
TBX3	2.19578e-14	-0.786506	0.234	0.369	6.9525e-10		GTF3A	6.98378e-13	-0.403377	0.119	0.278	2.21128e-08		HSPA5	1.87869e-11	-0.876163	0.802	0.824	5.94849e-07		ZFP36	6.59194e-06	-0.367793	0.36	0.569	0.208721		COX8A	0.000272025	-0.384897	0.124	0.309	1		PEBP1	0.0523127	-0.488423	0.1	0.32	1
ICAM1	9.09855e-13	-0.815544	0.31	0.417	2.88087e-08		FTH1	1.37997e-26	-0.403774	0.973	0.988	4.36939e-22		CALD1	2.09409e-17	-0.876999	0.162	0.368	6.63052e-13		CPEB4	1.98255e-05	-0.370758	0.099	0.26	0.627734		ACTN4	1.88338e-05	-0.384919	0.082	0.296	0.596335		EIF3J	0.0514803	-0.494976	0.25	0.504	1
ALCAM	1.73269e-20	-0.816112	0.149	0.331	5.48621e-16		INADL	4.52571e-19	-0.405109	0.104	0.316	1.43297e-14		HLA-E	2.0149e-17	-0.886264	0.4	0.553	6.37978e-13		RDX	0.000537545	-0.373424	0.199	0.357	1		UBE2H	0.000548523	-0.385339	0.186	0.374	1		MT-ATP8	0.0519429	-0.495947	0.55	0.766	1
LGALS1	5.79033e-24	-0.843021	0.13	0.331	1.83339e-19		ITGB8	4.14811e-17	-0.405342	0.074	0.26	1.31341e-12		SGK1	1.5906e-26	-0.890464	0.048	0.296	5.03631e-22		ZFP36L2	7.80317e-06	-0.377736	0.18	0.368	0.247072		COX5B	0.000401051	-0.385533	0.103	0.273	1		RAD23B	0.069665	-0.496204	0.1	0.289	1
TMSB4X	6.31062e-37	-0.847061	0.536	0.726	1.99813e-32		RPL41	3.70424e-26	-0.405547	0.828	0.908	1.17287e-21		CXCL1	2.37307e-06	-0.904298	0.495	0.551	0.0751384		ZFAND6	1.49128e-06	-0.377968	0.13	0.328	0.0472184		PTTG1IP	1.15775e-05	-0.386238	0.32	0.572	0.366578		SLIRP	0.0271572	-0.498053	0.1	0.371	1
CD55	1.42928e-05	-0.881396	0.491	0.494	0.452554		DUSP1	1.18723e-10	-0.406193	0.322	0.476	3.75912e-06		PHLDA1	7.94759e-28	-0.919148	0.157	0.438	2.51645e-23		ATP1A1	7.38998e-06	-0.379504	0.366	0.579	0.233989		RP11-864N7.2	0.0027024	-0.38772	0.412	0.569	1		MAFF	0.0168937	-0.498462	0.15	0.457	1
ITGB1	2.30822e-27	-0.881398	0.482	0.632	7.30851e-23		UGP2	1.10997e-14	-0.40654	0.209	0.405	3.51451e-10		SLC34A2	7.42114e-25	-0.963101	0.048	0.283	2.34976e-20		ZCCHC6	1.9684e-07	-0.381402	0.18	0.422	0.00623254		RPS27L	0.00276883	-0.388923	0.124	0.261	1		KTN1	0.024723	-0.498828	0.5	0.784	1
STC2	4.77929e-13	-0.89722	0.129	0.255	1.51327e-08		RPL39	8.39296e-26	-0.406941	0.805	0.898	2.65746e-21		PIK3R1	2.44655e-21	-0.980053	0.176	0.405	7.74651e-17		MARCKS	1.44133e-06	-0.386469	0.193	0.414	0.0456368		RPL13	3.38104e-07	-0.388949	0.897	0.96	0.0107054		RBM3	0.0280788	-0.501577	0.1	0.367	1
FTL	4.23765e-30	-0.968449	0.569	0.705	1.34177e-25		USP53	2.42109e-11	-0.40942	0.215	0.39	7.66589e-07		SLPI	4.20618e-16	-0.986587	0.145	0.326	1.3318e-11		LIMS1	1.39499e-06	-0.390462	0.093	0.281	0.0441694		FAM60A	4.43017e-06	-0.389837	0.052	0.273	0.140272		RPL22L1	0.0638674	-0.501721	0.15	0.353	1
SPAG9	2.83527e-22	-0.993137	0.356	0.511	8.97733e-18		FKBP5	2.67353e-12	-0.410134	0.199	0.37	8.46519e-08		FTL	1.60407e-10	-0.996406	0.636	0.665	5.07895e-06		CYR61	5.47497e-06	-0.391139	0.137	0.325	0.173354		YARS	0.000751922	-0.389906	0.134	0.305	1		TAGLN2	0.0136016	-0.502496	0.1	0.418	1
ANXA5	3.41167e-46	-1.03054	0.552	0.726	1.08024e-41		OGFRL1	1.19011e-13	-0.411379	0.113	0.277	3.76826e-09		SPAG9	2.33583e-18	-1.01998	0.321	0.498	7.39593e-14		LRRFIP1	8.3127e-07	-0.394686	0.41	0.64	0.0263205		AKAP12	2.16016e-05	-0.391524	0.536	0.285	0.683971		RANBP1	0.0299328	-0.503507	0.05	0.284	1
C1orf21	4.80219e-33	-1.06627	0.089	0.329	1.52052e-28		FOS	6.24855e-23	-0.412605	0.748	0.885	1.97848e-18		ANXA1	9.13282e-27	-1.0573	0.31	0.576	2.89173e-22		DHRS7	7.61265e-08	-0.398251	0.081	0.289	0.00241039		ATP5L	0.000571812	-0.392605	0.247	0.441	1		KPNB1	0.028837	-0.504736	0.2	0.5	1
RAI14	1.2423e-26	-1.0722	0.119	0.33	3.93348e-22		RPS2	2.69777e-19	-0.41436	0.723	0.84	8.54195e-15		RARRES1	7.41678e-15	-1.06399	0.245	0.412	2.34838e-10		RP11-1033A18.1	1.62457e-05	-0.39933	0.224	0.42	0.514388		TNFRSF12A	0.00259348	-0.39323	0.165	0.315	1		RHOB	0.0488796	-0.504976	0.15	0.387	1
HMOX1	1.29064e-24	-1.11572	0.466	0.615	4.08654e-20		ATP5J2	3.55331e-12	-0.414395	0.184	0.347	1.12508e-07		DAB2	2.18939e-34	-1.07387	0.038	0.336	6.93227e-30		C1orf21	3.23822e-05	-0.402318	0.106	0.26	1		ZFP36	3.83678e-05	-0.396363	0.32	0.564	1		PSMA3	0.0268975	-0.50678	0.1	0.361	1
HSPB1	4.0414e-34	-1.1321	0.288	0.53	1.27963e-29		IFITM3	8.09932e-13	-0.417408	0.377	0.547	2.56449e-08		WFDC2	3.6424e-05	-1.1178	0.424	0.439	1		MYOF	2.67841e-05	-0.403106	0.112	0.269	0.848064		RPS3	2.94816e-06	-0.39787	0.763	0.859	0.0933475		TCEAL4	0.123594	-0.508712	0.2	0.369	1
VIM	3.07825e-25	-1.16747	0.197	0.397	9.74667e-21		COX6B1	8.97026e-15	-0.418455	0.193	0.383	2.84025e-10		ACSL4	3.56601e-32	-1.1718	0.05	0.335	1.12911e-27		HMOX1	0.374293	-0.404432	0.54	0.566	1		CTSB	0.000350362	-0.398454	0.103	0.278	1		TBX3	0.0539302	-0.510817	0.1	0.325	1
SLC7A2	1.20216e-39	-1.21617	0.037	0.293	3.80641e-35		TALDO1	2.8043e-16	-0.419072	0.16	0.358	8.87926e-12		KRT6B	1.19694e-25	-1.17184	0.05	0.292	3.78988e-21		PDLIM5	1.51484e-07	-0.405207	0.099	0.312	0.00479645		RPL18A	8.21758e-05	-0.400639	0.557	0.741	1		TAF13	0.0874871	-0.513894	0.1	0.272	1
C8orf4	6.19442e-34	-1.28746	0.302	0.522	1.96134e-29		COX6A1	1.42173e-12	-0.419975	0.318	0.498	4.50161e-08		ETS1	4.61364e-38	-1.17753	0.048	0.371	1.46082e-33		MLLT4	1.28544e-07	-0.40583	0.093	0.308	0.00407009		mt-Rnr2	0.000328988	-0.401229	0.103	0.274	1		YBX3	0.0563319	-0.516553	0.4	0.645	1
PLIN2	3.47787e-13	-1.32181	0.2	0.317	1.1012e-08		COMMD6	1.51949e-14	-0.420891	0.104	0.27	4.81118e-10		LTF	1.54899e-24	-1.22963	0.243	0.487	4.90457e-20		JMJD1C	9.23929e-07	-0.406888	0.211	0.438	0.0292544		DUSP1	0.000609394	-0.402228	0.247	0.444	1		CD55	0.405331	-0.517484	0.4	0.494	1
ADAMTS9	4.75893e-21	-1.35072	0.108	0.279	1.50682e-16		RPL31	4.87199e-26	-0.421197	0.799	0.905	1.54262e-21		IFI16	4.11698e-37	-1.23048	0.105	0.433	1.30356e-32		GCC2	4.80099e-05	-0.407447	0.23	0.409	1		MLLT4	0.000446307	-0.403881	0.124	0.298	1		U2AF1	0.0367008	-0.518383	0.25	0.518	1
ANKRD30A	1.48847e-21	-1.36593	0.087	0.267	4.71296e-17		GSTP1	1.92349e-11	-0.422029	0.285	0.445	6.09036e-07		AKR1C1	1.40097e-12	-1.23173	0.157	0.317	4.4359e-08		ZFAS1	3.41162e-08	-0.408853	0.379	0.656	0.00108022		PAWR	0.000671233	-0.404729	0.186	0.363	1		HSPD1	0.00895504	-0.519021	0.5	0.83	1
TFPI	3.26142e-55	-1.4869	0.048	0.386	1.03266e-50		ADK	5.06442e-12	-0.423286	0.148	0.304	1.60355e-07		SFRP1	1.56996e-35	-1.24472	0.064	0.369	4.97096e-31		TALDO1	2.75625e-07	-0.410134	0.112	0.321	0.00872711		SPCS1	0.000568669	-0.405038	0.113	0.28	1		SARS	0.0450272	-0.520347	0.2	0.462	1
IL6	7.50206e-16	-1.69995	0.116	0.261	2.37538e-11		ACTG1	2.77398e-19	-0.425588	0.439	0.65	8.78327e-15		CD55	1.04927e-27	-1.27238	0.312	0.547	3.3223e-23		MT-ND4L	0.00119996	-0.412192	0.733	0.78	1		NEAT1	0.00936954	-0.410896	0.619	0.75	1		TMEM30A	0.0863365	-0.520438	0.1	0.27	1
IL8	5.28547e-31	-1.95229	0.52	0.66	1.67354e-26		RP11-864N7.2	1.78241e-12	-0.425876	0.459	0.601	5.64366e-08		S100A9	1.19684e-14	-1.3025	0.188	0.358	3.78957e-10		PCMTD1	1.09507e-06	-0.413626	0.093	0.279	0.0346731		RPS19	7.1175e-07	-0.411922	0.887	0.92	0.0225361		TCP1	0.0211168	-0.522095	0.1	0.373	1
STC1	8.96526e-30	-2.1673	0.087	0.307	2.83867e-25		ACTB	1.38416e-15	-0.42803	0.533	0.695	4.38267e-11		PLIN2	1.37364e-17	-1.32685	0.126	0.322	4.34934e-13		SLC12A2	3.3041e-05	-0.418613	0.112	0.272	1		RAI14	0.137395	-0.412676	0.196	0.261	1		ATP5J2	0.0212939	-0.522431	0.05	0.304	1
SERPINE1	3.39271e-51	-2.55986	0.057	0.37	1.07423e-46		NDUFB11	1.02163e-15	-0.430157	0.092	0.261	3.2348e-11		SERPINE2	3.68206e-19	-1.41395	0.055	0.251	1.16585e-14		SERF2	2.43134e-07	-0.421803	0.447	0.663	0.00769837		MGST1	7.54868e-08	-0.415742	0.247	0.563	0.00239014		IFNGR1	0.0281133	-0.523666	0.1	0.368	1
AKAP12	1.85832e-44	-2.62155	0.108	0.397	5.884e-40		RPS5	1.76943e-18	-0.430934	0.6	0.759	5.60253e-14		SPARCL1	2.58081e-26	-1.44453	0.029	0.268	8.17163e-22		PSME1	9.7434e-09	-0.425149	0.224	0.496	0.000308505		AC016739.2	9.71314e-05	-0.416887	0.299	0.517	1		PFDN2	0.0410405	-0.525291	0.1	0.333	1
							MAP7	8.59744e-17	-0.431821	0.111	0.309	2.72221e-12		VIM	6.86471e-35	-1.48384	0.088	0.4	2.17357e-30		SKIL	7.40981e-06	-0.425694	0.137	0.322	0.234617		MTUS1	0.000431105	-0.418141	0.103	0.275	1		SUB1	0.0437411	-0.525995	0.2	0.441	1
							DSG2	8.87512e-16	-0.433433	0.08	0.254	2.81013e-11		S100A8	2.68036e-13	-1.48984	0.121	0.277	8.48683e-09		NRIP1	7.12621e-06	-0.426995	0.13	0.308	0.225637		MT-RNR2	9.54199e-06	-0.418187	1	1	0.302128		ZKSCAN1	0.11067	-0.52814	0.15	0.313	1
							RPS19	1.12838e-24	-0.436376	0.871	0.936	3.57278e-20		ADAMTS9	9.14159e-27	-1.50422	0.033	0.276	2.8945e-22		GLUL	7.35715e-07	-0.429005	0.106	0.303	0.0232949		HSP90AA1	1.00856e-05	-0.42143	0.948	0.984	0.319342		MSN	0.0209759	-0.52956	0.15	0.455	1
							HMGN1	1.07173e-15	-0.436635	0.328	0.529	3.39343e-11		CHI3L1	1.56738e-24	-1.52542	0.088	0.328	4.96279e-20		FTL	0.699777	-0.431422	0.634	0.661	1		DNAJB1	4.84075e-05	-0.428542	0.289	0.51	1		EIF3M	0.0242145	-0.529573	0.05	0.295	1
							FAM60A	3.59361e-13	-0.437847	0.143	0.307	1.13785e-08		MMP7	8.60498e-28	-1.62935	0.088	0.354	2.72459e-23		CFLAR	1.70647e-07	-0.435853	0.205	0.451	0.00540319		SH3BGRL3	0.000261172	-0.42916	0.103	0.279	1		ATP5I	0.0437252	-0.532576	0.15	0.383	1
							MYO6	9.84416e-16	-0.441132	0.227	0.432	3.11696e-11		CXCL3	1.37509e-32	-1.63849	0.281	0.563	4.35394e-28		CMPK1	2.40339e-07	-0.436186	0.13	0.349	0.00760985		RPL30	2.30271e-06	-0.430274	0.66	0.779	0.0729107		SAP30BP	0.0410059	-0.532742	0.1	0.323	1
							RPL13P12	1.8901e-14	-0.442047	0.477	0.629	5.98463e-10		SAA2	2.63518e-33	-1.72352	0.267	0.539	8.34378e-29		DUSP1	1.83156e-07	-0.436686	0.224	0.454	0.00579928		HLA-A	0.0106011	-0.431075	0.423	0.551	1		NFE2L2	0.00422714	-0.534155	0.2	0.578	1
							ITGA2	0.00160318	-0.442333	0.301	0.364	1		SAA1	1.40368e-47	-2.05832	0.424	0.686	4.44447e-43		C1orf63	2.41977e-06	-0.437747	0.087	0.259	0.0766171		ZMYND8	0.00112322	-0.436681	0.113	0.265	1		HSPE1	0.0161986	-0.534551	0.2	0.489	1
							COX6C	2.49737e-14	-0.445599	0.318	0.506	7.90742e-10		AKAP12	2.64127e-21	-2.06494	0.129	0.348	8.36306e-17		IER3	1.2131e-08	-0.438369	0.534	0.78	0.000384102		RPL3P4	0.000593264	-0.436774	0.278	0.448	1		KLF10	0.0697726	-0.535087	0.1	0.285	1
							RPL13	3.85877e-36	-0.446591	0.93	0.968	1.2218e-31		IL6	6.96286e-24	-2.08093	0.038	0.263	2.20465e-19		ELF1	8.96664e-09	-0.44061	0.124	0.373	0.000283911		RP11-1033A18.1	0.000881284	-0.439115	0.237	0.412	1		NACA	0.00509223	-0.536463	0.55	0.798	1
							SLC12A2	2.95659e-08	-0.447234	0.17	0.292	0.000936145		IL8	3.28487e-20	-2.21263	0.514	0.641	1.04009e-15		GGNBP2	1.61488e-06	-0.441724	0.093	0.277	0.051132		RPS28	5.63006e-07	-0.439461	0.835	0.902	0.0178265		BRD8	0.0463664	-0.536884	0.05	0.251	1
							RPS24	3.81401e-43	-0.447816	0.91	0.965	1.20763e-38		SERPINE1	8.98795e-25	-2.21808	0.081	0.317	2.84586e-20		TYMP	5.38004e-09	-0.44395	0.05	0.271	0.000170348		RPS9	6.30291e-06	-0.441109	0.598	0.778	0.199569		SEC62	0.0310905	-0.537536	0.2	0.483	1
							SMS	1.84038e-16	-0.448141	0.123	0.315	5.82718e-12		FDCSP	1.28006e-16	-2.4951	0.176	0.359	4.05305e-12		PNRC1	1.10476e-07	-0.447341	0.354	0.598	0.003498		RPL31	7.51768e-07	-0.441155	0.763	0.882	0.0238032		POMP	0.0482473	-0.540444	0.2	0.441	1
							NAMPT	4.04679e-14	-0.448302	0.535	0.685	1.28134e-09									GLTSCR2	2.55099e-08	-0.451036	0.236	0.482	0.00080772		RPL27A	1.02501e-06	-0.447674	0.732	0.833	0.0324549		CLIP1	0.0391784	-0.543862	0.15	0.413	1
							RPL36	1.23457e-28	-0.44863	0.805	0.901	3.90903e-24									BEST1	4.93913e-05	-0.454677	0.379	0.551	1		RPL14P1	0.000293101	-0.448845	0.247	0.451	1		LMAN1	0.0598789	-0.544032	0.1	0.304	1
							TPD52L1	3.37925e-18	-0.448638	0.08	0.272	1.06997e-13									EZR	1.68639e-06	-0.463341	0.273	0.482	0.0533961		KLF10	0.000137837	-0.450824	0.103	0.293	1		TOMM20	0.0235433	-0.54568	0.1	0.366	1
							SLC38A1	1.49297e-12	-0.449588	0.229	0.413	4.72718e-08									ODF2L	2.81998e-09	-0.463441	0.075	0.305	8.92889e-05		RPL29	3.98651e-06	-0.455352	0.443	0.677	0.126225		PSMB1	0.0205732	-0.546558	0.1	0.385	1
							WEE1	5.96888e-14	-0.454901	0.139	0.312	1.88993e-09									TRIB1	6.18673e-08	-0.469129	0.106	0.323	0.0019589		SLFN5	0.000257587	-0.456324	0.103	0.277	1		YBX1	0.00221474	-0.547726	0.4	0.787	1
							RAD50	3.1394e-16	-0.456316	0.125	0.317	9.94029e-12									CD46	2.07851e-07	-0.498925	0.149	0.357	0.00658118		EDF1	3.36819e-06	-0.458655	0.247	0.52	0.106647		FBXO9	0.0848694	-0.549434	0.1	0.269	1
							ENAH	3.21769e-16	-0.45714	0.156	0.347	1.01882e-11									MTRNR2L12	5.16503e-08	-0.50131	0.118	0.34	0.0016354		LMNA	1.13742e-05	-0.459007	0.247	0.51	0.360142		COX6A1	0.0346495	-0.551175	0.2	0.451	1
							HIST1H1E	7.70796e-13	-0.457185	0.172	0.342	2.44057e-08									RPS27L	1.55797e-08	-0.507754	0.062	0.272	0.000493299		RPS2	3.55215e-06	-0.460415	0.711	0.813	0.112472		HSBP1	0.0373479	-0.552724	0.1	0.334	1
							ANP32A	4.67219e-14	-0.459245	0.16	0.338	1.47936e-09									BIRC3	9.08525e-07	-0.51525	0.323	0.545	0.0287666		RPL13P12	5.28316e-05	-0.461441	0.412	0.596	1		OPTN	0.00925194	-0.554614	0.1	0.437	1
							DSTN	3.09991e-19	-0.460362	0.641	0.782	9.81523e-15									WEE1	3.5479e-07	-0.515633	0.087	0.281	0.0112337		RPLP0	2.64231e-06	-0.468272	0.649	0.799	0.0836635		EIF3E	0.0164856	-0.554933	0.1	0.395	1
							RPS21	2.72215e-28	-0.461677	0.783	0.881	8.61914e-24									RNF145	2.13736e-08	-0.527424	0.056	0.26	0.000676753		COX6C	1.01294e-05	-0.471334	0.216	0.467	0.320726		CCDC47	0.0358994	-0.556198	0.2	0.482	1
							RBM47	5.33428e-20	-0.462523	0.059	0.255	1.68899e-15									H1F0	7.13343e-07	-0.528529	0.261	0.479	0.0225866		PDCD4	3.22278e-05	-0.471385	0.134	0.356	1		RBM28	0.035974	-0.556266	0.05	0.27	1
							SNRPD2	1.33117e-13	-0.462676	0.262	0.446	4.21488e-09									NKTR	4.57691e-09	-0.529143	0.149	0.402	0.000144919		BDP1	0.000102495	-0.473813	0.196	0.412	1		RPS8	0.000207869	-0.556337	0.9	0.968	1
							RPS29	1.21321e-29	-0.465482	0.826	0.929	3.84138e-25									MT-ND3	2.66422e-09	-0.5295	0.609	0.787	8.43573e-05		HMGN1	4.9815e-07	-0.476707	0.196	0.489	0.0157729		HNRNPF	0.0315778	-0.556815	0.1	0.349	1
							TOB1	1.92149e-15	-0.466382	0.123	0.304	6.08402e-11									SPTSSA	2.55604e-08	-0.529744	0.087	0.303	0.000809319		RNF213	9.10484e-05	-0.478861	0.093	0.286	1		TXNRD1	0.0154176	-0.557742	0.25	0.553	1
							SLC39A6	1.87378e-14	-0.468041	0.113	0.28	5.93296e-10									RP11-742N3.1	2.21875e-07	-0.530899	0.391	0.597	0.00702523		CEBPD	2.71625e-05	-0.480139	0.175	0.405	0.860047		BTG3	0.105877	-0.558012	0.3	0.483	1
							RPS12	8.5384e-26	-0.469038	0.889	0.913	2.70351e-21									CHMP4B	1.85306e-08	-0.532063	0.255	0.507	0.000586736		RPS18	2.57307e-07	-0.485491	0.856	0.919	0.0081471		SLC12A2	0.0436936	-0.558747	0.05	0.26	1
							MIR205HG	9.7097e-16	-0.469347	0.09	0.269	3.07438e-11									MTUS1	4.83202e-08	-0.53254	0.081	0.284	0.00152996		FBXO9	0.000434695	-0.487379	0.113	0.276	1		CLDN7	0.0325433	-0.560351	0.05	0.277	1
							RPL3	9.16172e-31	-0.470457	0.838	0.906	2.90087e-26									FOSB	3.85797e-13	-0.539389	0.422	0.749	1.22155e-08		UQCRQ	2.76085e-05	-0.489397	0.165	0.399	0.874167		COX6B1	0.0338669	-0.562916	0.1	0.333	1
							RP11-234A1.1	2.69202e-14	-0.475348	0.41	0.573	8.52373e-10									MAFF	3.62784e-08	-0.542889	0.23	0.476	0.00114868		MEF2A	0.00695802	-0.489575	0.144	0.265	1		GNG5	0.0301533	-0.563386	0.1	0.35	1
							RUNX1	1.63e-15	-0.477145	0.104	0.281	5.16106e-11									TM4SF1	4.84329e-06	-0.550133	0.534	0.699	0.153353		RPS24	7.25511e-12	-0.492609	0.887	0.953	2.29719e-07		CHMP2B	0.0161908	-0.567967	0.1	0.4	1
							EZR	5.09583e-14	-0.477437	0.332	0.514	1.61349e-09									HLA-C	1.39642e-09	-0.550991	0.211	0.483	4.4215e-05		RPS14	8.2424e-08	-0.497283	0.845	0.887	0.00260979		GCLM	0.0426172	-0.568454	0.15	0.397	1
							MT2A	0.169047	-0.47819	0.781	0.791	1									CD47	4.92204e-10	-0.55899	0.05	0.283	1.55847e-05		MRPL33	3.94331e-05	-0.502063	0.134	0.342	1		RP11-159C21.4	0.0305689	-0.571616	0.15	0.396	1
							CD47	1.26353e-17	-0.485548	0.121	0.317	4.00073e-13									TMOD3	7.67817e-09	-0.560066	0.124	0.362	0.000243114		NFIB	0.000186052	-0.506636	0.144	0.336	1		RPL23	0.000690875	-0.572039	0.65	0.929	1
							ATPIF1	6.95193e-19	-0.493537	0.092	0.286	2.20119e-14									MTATP6P1	7.92747e-09	-0.562686	0.522	0.726	0.000251007		CD46	2.85811e-06	-0.50672	0.103	0.352	0.0904964		RPL18A	0.0208457	-0.572807	0.5	0.734	1
							ATP5G2	1.02417e-20	-0.496519	0.123	0.345	3.24284e-16									mt-Rnr2	1.34611e-08	-0.566047	0.075	0.283	0.00042622		NDUFC1	7.43173e-05	-0.50819	0.082	0.264	1		HNRNPAB	0.0324313	-0.574744	0.05	0.272	1
							SPCS1	1.30099e-17	-0.498109	0.129	0.326	4.11933e-13									SPTBN1	3.81408e-08	-0.573575	0.081	0.287	0.00120765		TSC22D1	5.58994e-06	-0.508515	0.299	0.55	0.176994		RPL27A	0.00329785	-0.575015	0.6	0.83	1
							FBXO9	9.69676e-22	-0.515801	0.102	0.331	3.07029e-17									VPS13C	5.08783e-09	-0.573618	0.068	0.291	0.000161096		ADK	0.000164337	-0.510246	0.093	0.27	1		METAP2	0.0168802	-0.57669	0.15	0.474	1
							LDHA	1.32216e-17	-0.519469	0.363	0.566	4.18636e-13									SLFN5	2.03422e-08	-0.575682	0.075	0.286	0.000644095		AKAP13	0.000757433	-0.510669	0.206	0.371	1		TNFAIP2	0.0545094	-0.578725	0.2	0.429	1
							LGALS3	1.27051e-21	-0.520843	0.316	0.567	4.0228e-17									LDLR	1.39765e-10	-0.576406	0.112	0.384	4.42539e-06		TNPO1	4.71684e-05	-0.511141	0.072	0.261	1		RPL15	0.00486506	-0.580436	0.55	0.787	1
							CARHSP1	7.31216e-23	-0.521386	0.102	0.334	2.31525e-18									EFNA1	6.2674e-08	-0.576696	0.068	0.265	0.00198445		SAV1	5.05568e-05	-0.515046	0.124	0.327	1		ATP5H	0.0180091	-0.580466	0.05	0.312	1
							UQCR10	2.69855e-21	-0.521904	0.113	0.335	8.54442e-17									GNAS	3.16323e-10	-0.579148	0.248	0.541	1.00157e-05		NDUFB1	2.36619e-05	-0.515902	0.062	0.253	0.749208		VDAC1	0.0103353	-0.580555	0.05	0.346	1
							LIMA1	1.10339e-18	-0.523187	0.102	0.304	3.49365e-14									PPDPF	3.06449e-09	-0.581408	0.056	0.277	9.70311e-05		CHD9	1.02317e-05	-0.516756	0.082	0.3	0.323967		PRDX1	0.0169463	-0.580734	0.25	0.54	1
							NDUFS5	5.13889e-23	-0.523463	0.387	0.638	1.62713e-18									SLC25A37	2.86214e-09	-0.581477	0.193	0.454	9.06239e-05		SOX4	2.22306e-06	-0.521994	0.268	0.513	0.0703886		YWHAG	0.033519	-0.581084	0.05	0.268	1
							ENO1	6.17417e-26	-0.526817	0.643	0.784	1.95493e-21									CXCL2	1.50159e-12	-0.586115	0.379	0.704	4.75448e-08		SMARCA2	1.09367e-05	-0.52339	0.062	0.272	0.346287		ANXA5	0.121824	-0.583285	0.5	0.668	1
							SLC25A37	2.12614e-19	-0.52884	0.271	0.492	6.73199e-15									CLDN7	6.26031e-09	-0.590911	0.075	0.294	0.00019822		CALM2	1.0923e-07	-0.528623	0.557	0.796	0.00345855		RPL7A	0.00329946	-0.586108	0.45	0.798	1
							CD44	2.21327e-22	-0.530513	0.26	0.526	7.00789e-18									IRF1	1.85525e-13	-0.598267	0.13	0.462	5.87427e-09		CHMP2A	1.09109e-05	-0.528767	0.113	0.331	0.345471		VMP1	0.0148125	-0.586736	0.1	0.406	1
							DSP	1.11261e-28	-0.531094	0.283	0.586	3.52287e-24									PTPN12	1.03279e-08	-0.598467	0.137	0.368	0.000327013		CD2AP	4.93898e-05	-0.53797	0.093	0.285	1		NEDD9	0.0636201	-0.586793	0.1	0.299	1
							MIF	1.27647e-19	-0.536601	0.23	0.456	4.0417e-15									SOX4	3.42691e-09	-0.601272	0.261	0.523	0.000108506		ATP5I	2.36901e-06	-0.542002	0.144	0.394	0.0750098		FAM60A	0.035775	-0.587675	0.05	0.263	1
							RPL29	9.4878e-27	-0.540994	0.525	0.718	3.00412e-22									MT-ND6	2.30675e-10	-0.608961	0.335	0.616	7.30386e-06		COX17	7.44678e-06	-0.548	0.103	0.331	0.235787		ELK3	0.0506227	-0.587679	0.1	0.318	1
							EEF1A1	2.35676e-35	-0.543857	0.785	0.888	7.4622e-31									VAMP8	6.72361e-09	-0.619448	0.099	0.327	0.00021289		BAZ2B	6.53274e-07	-0.552279	0.082	0.344	0.0206846		HNRNPK	0.00582071	-0.58839	0.3	0.723	1
							IER2	9.5207e-19	-0.544177	0.498	0.687	3.01454e-14									CARHSP1	7.74398e-11	-0.620148	0.043	0.291	2.45198e-06		ATP5G2	7.44497e-06	-0.553107	0.082	0.294	0.23573		PSME4	0.0198847	-0.589342	0.05	0.306	1
							BHLHE40	1.07223e-14	-0.544492	0.223	0.415	3.395e-10									JUND	3.9447e-09	-0.629581	0.168	0.411	0.000124901		MAFF	8.24981e-07	-0.553632	0.186	0.469	0.0261214		SSR3	0.0115801	-0.591853	0.05	0.34	1
							ATP5G3	9.66974e-23	-0.544586	0.102	0.326	3.06173e-18									NAMPT	3.57348e-11	-0.630562	0.391	0.667	1.13147e-06		BTG2	4.30151e-06	-0.553822	0.052	0.268	0.136199		MTATP6P1	0.0342678	-0.592202	0.45	0.711	1
							PEBP1	1.06528e-18	-0.544673	0.162	0.378	3.37299e-14									DBI	4.36584e-12	-0.631147	0.174	0.481	1.38236e-07		LDHA	1.02466e-06	-0.554533	0.237	0.525	0.0324437		ROCK2	0.0577675	-0.593719	0.15	0.37	1
							MPHOSPH6	3.49951e-21	-0.545822	0.084	0.297	1.10805e-16									OPTN	4.52677e-10	-0.639645	0.186	0.456	1.43331e-05		SLC25A37	1.62641e-06	-0.559172	0.175	0.445	0.0514971		ZNF706	0.0372033	-0.593809	0.05	0.259	1
							ANXA1	5.52337e-11	-0.553898	0.416	0.554	1.74887e-06									EEF1A1	1.69094e-15	-0.646626	0.739	0.871	5.35401e-11		PSME1	8.9218e-06	-0.559886	0.247	0.485	0.282491		RPS9	0.0102209	-0.595245	0.55	0.771	1
							TFAP2A	3.73516e-21	-0.555725	0.068	0.277	1.18266e-16									SESTD1	4.71796e-11	-0.65212	0.025	0.264	1.49385e-06		CD47	2.9441e-06	-0.560207	0.052	0.274	0.0932191		CMPK1	0.0393306	-0.596039	0.1	0.332	1
							EFNA1	7.26179e-21	-0.555784	0.094	0.307	2.2993e-16									RNF213	1.99779e-10	-0.654371	0.056	0.297	6.32559e-06		ACTN1	4.54279e-05	-0.560319	0.093	0.285	1		MT-ND3	0.0244261	-0.596837	0.6	0.773	1
							RAB11FIP1	4.5521e-20	-0.560225	0.135	0.356	1.44133e-15									ASPH	3.23617e-09	-0.655342	0.118	0.36	0.000102467		IFITM3	0.000171156	-0.568378	0.34	0.509	1		PDCD5	0.00693125	-0.597603	0.15	0.511	1
							COX7C	2.03061e-21	-0.564165	0.371	0.584	6.42952e-17									KLF4	2.15126e-10	-0.659928	0.062	0.306	6.81152e-06		RPL12	2.91562e-09	-0.569112	0.835	0.904	9.23172e-05		SRPK1	0.0259209	-0.598314	0.05	0.285	1
							TRPS1	8.72841e-24	-0.564796	0.141	0.396	2.76368e-19									ARL6IP5	4.30992e-12	-0.668028	0.025	0.284	1.36465e-07		RPL36	1.05203e-10	-0.571878	0.753	0.881	3.33103e-06		PERP	0.0252773	-0.598341	0.1	0.358	1
							LAMB3	9.18859e-19	-0.566231	0.111	0.321	2.90938e-14									HIF1A	1.53416e-11	-0.669389	0.224	0.521	4.8576e-07		RPS6	2.64002e-18	-0.573291	0.979	0.987	8.35911e-14		CDC5L	0.0142518	-0.599891	0.05	0.327	1
							HIST1H2AC	8.88937e-20	-0.583156	0.084	0.28	2.81464e-15									NFKBIZ	2.46774e-12	-0.670165	0.242	0.554	7.8136e-08		NUB1	3.34572e-05	-0.574351	0.144	0.354	1		NAA15	0.0314495	-0.601141	0.05	0.271	1
							ANKRD36C	1.02113e-29	-0.586176	0.16	0.453	3.23321e-25									ALCAM	6.27343e-09	-0.678377	0.068	0.288	0.000198636		RPS21	3.45893e-10	-0.576751	0.753	0.859	1.0952e-05		BAZ2B	0.0400491	-0.603238	0.1	0.333	1
							RPS4X	6.63014e-42	-0.587504	0.812	0.92	2.0993e-37									TIMP1	0.00236225	-0.681662	0.161	0.278	1		TRPS1	1.83231e-06	-0.577737	0.093	0.338	0.0580165		SLC38A2	0.0371034	-0.607095	0.15	0.389	1
							PPDPF	1.93318e-25	-0.588809	0.084	0.324	6.12103e-21									DDIT4	1.1919e-10	-0.682228	0.043	0.28	3.77391e-06		HLA-C	3.01588e-05	-0.578085	0.247	0.471	0.954918		DDX1	0.0176678	-0.607705	0.05	0.313	1
							RPL12	3.52288e-46	-0.590331	0.828	0.928	1.11545e-41									HLA-E	3.43351e-08	-0.68439	0.298	0.539	0.00108715		RPS12	1.69818e-09	-0.579258	0.876	0.908	5.37694e-05		SYNE2	0.0248859	-0.609714	0.25	0.549	1
							NDUFA4	1.37933e-23	-0.590554	0.205	0.454	4.36736e-19									ARRDC3	7.76156e-11	-0.684556	0.087	0.347	2.45754e-06		RPL3	4.62897e-11	-0.584977	0.794	0.892	1.46567e-06		PPM1G	0.0188257	-0.610697	0.15	0.434	1
							TBX3	1.27874e-12	-0.594875	0.205	0.368	4.04888e-08									ICAM1	8.57448e-08	-0.685356	0.174	0.4	0.00271494		AKR1C3	0.000319483	-0.585282	0.165	0.342	1		VAPA	0.0263349	-0.611436	0.25	0.501	1
							PARK7	7.67808e-21	-0.60105	0.256	0.479	2.43111e-16									TRPS1	9.11395e-11	-0.686371	0.087	0.347	2.88575e-06		TES	1.40343e-06	-0.585771	0.113	0.377	0.0444367		SMS	0.0366208	-0.613588	0.05	0.264	1
							ARL6IP5	4.32095e-23	-0.605164	0.1	0.323	1.36814e-18									BAZ2B	1.69647e-10	-0.687384	0.093	0.353	5.37153e-06		EEF1A1	9.30367e-09	-0.592726	0.773	0.864	0.000294582		ACTG1	0.00988479	-0.614092	0.25	0.595	1
							RPS14	1.76508e-46	-0.607355	0.809	0.914	5.58877e-42									RRBP1	2.32487e-13	-0.692539	0.168	0.496	7.36124e-09		APP	1.77755e-06	-0.592947	0.237	0.498	0.0562826		RPS3AP26	0.010476	-0.61766	0.1	0.424	1
							ATP5H	4.07733e-24	-0.609853	0.135	0.376	1.29101e-19									NCOA7	9.90641e-12	-0.692922	0.236	0.523	3.13667e-07		SLC12A2	6.11771e-05	-0.593764	0.082	0.268	1		CLTA	0.0120207	-0.618117	0.1	0.409	1
							RPL10A	1.02059e-47	-0.61786	0.779	0.883	3.23149e-43									PHLDA1	9.21878e-09	-0.696135	0.161	0.395	0.000291894		RHOB	3.82038e-05	-0.596063	0.175	0.396	1		SREK1	0.0166566	-0.621542	0.1	0.384	1
							RPS18	6.79766e-51	-0.623342	0.857	0.938	2.15234e-46									HLA-B	1.10666e-08	-0.697777	0.422	0.641	0.000350402		ARID4B	1.29118e-06	-0.596601	0.175	0.438	0.0408825		TXNL1	0.031677	-0.621617	0.1	0.335	1
							TKT	1.97986e-25	-0.624763	0.344	0.591	6.26884e-21									MT-ND5	4.75464e-19	-0.703379	0.82	0.948	1.50546e-14		MYL12B	1.31221e-06	-0.603287	0.34	0.573	0.0415485		PNO1	0.0435065	-0.621758	0.05	0.253	1
							PIK3R1	1.08482e-17	-0.629707	0.203	0.41	3.43486e-13									JUN	2.54741e-20	-0.715346	0.745	0.919	8.06588e-16		FAM177A1	2.03674e-06	-0.604224	0.103	0.342	0.0644894		H2AFZ	0.0231989	-0.62201	0.05	0.294	1
							TNFAIP2	1.08153e-10	-0.630877	0.332	0.463	3.42444e-06									IL32	2.735e-11	-0.745469	0.193	0.467	8.65983e-07		SNHG8	1.02353e-05	-0.612094	0.113	0.333	0.324081		PARK7	0.00252528	-0.62274	0.05	0.421	1
							ERRFI1	5.59621e-26	-0.632421	0.258	0.535	1.77193e-21									MT-ND4	1.78209e-14	-0.748084	0.925	0.952	5.64262e-10		HEBP2	9.23476e-07	-0.612892	0.093	0.344	0.02924		RB1CC1	0.0335836	-0.623501	0.15	0.402	1
							ANXA2	5.18823e-29	-0.634909	0.523	0.745	1.64275e-24									SDCBP	6.12942e-12	-0.748746	0.106	0.386	1.94076e-07		RP11-234A1.1	1.56382e-05	-0.617454	0.33	0.538	0.495151		THRAP3	0.0192418	-0.624677	0.2	0.488	1
							PARP1	8.95192e-23	-0.637293	0.191	0.434	2.83445e-18									MT-ATP6	2.55304e-18	-0.778073	0.882	0.941	8.08369e-14		TKT	4.7484e-06	-0.642854	0.33	0.533	0.150348		EBNA1BP2	0.0457549	-0.625364	0.1	0.313	1
							RPLP0	4.21971e-40	-0.637765	0.68	0.833	1.33609e-35									NFKBIA	1.83242e-18	-0.790115	0.602	0.843	5.80199e-14		ACTB	7.4499e-09	-0.646254	0.371	0.665	0.000235886		GTPBP4	0.0453126	-0.628537	0.15	0.384	1
							PERP	2.72871e-28	-0.638446	0.148	0.436	8.63991e-24									GBP2	5.04081e-13	-0.791073	0.068	0.356	1.59607e-08		PPDPF	4.87905e-06	-0.656447	0.062	0.268	0.154485		G3BP1	0.0544072	-0.629548	0.2	0.416	1
							SPTSSA	2.82772e-23	-0.643836	0.113	0.35	8.95342e-19									MT-ATP8	4.56474e-16	-0.799039	0.547	0.784	1.44533e-11		EPRS	5.36612e-07	-0.662982	0.113	0.374	0.0169908		EPRS	0.0236373	-0.631203	0.1	0.363	1
							KRT23	1.32101e-19	-0.648567	0.064	0.26	4.18271e-15									DNAJB1	5.07194e-11	-0.810778	0.236	0.523	1.60593e-06		LPP	3.24744e-06	-0.680213	0.124	0.356	0.102824		RPL7	0.000240239	-0.632918	0.85	0.921	1
							LDHB	2.95883e-24	-0.653828	0.166	0.41	9.36854e-20									TNIP1	7.7011e-13	-0.82241	0.087	0.379	2.4384e-08		INADL	3.6097e-07	-0.698089	0.031	0.269	0.0114294		SMC5	0.0203374	-0.633004	0.1	0.373	1
							SFRP1	7.5565e-22	-0.656919	0.131	0.365	2.39261e-17									BHLHE40	1.24893e-11	-0.826167	0.112	0.386	3.95447e-07		HIST1H1C	1.42831e-07	-0.70275	0.082	0.356	0.00452246		TKT	0.0107631	-0.63425	0.2	0.526	1
							FBXO32	1.06865e-17	-0.65834	0.156	0.362	3.38368e-13									ID2	4.95746e-13	-0.826386	0.05	0.335	1.56968e-08		ITSN2	7.59361e-07	-0.703055	0.093	0.343	0.0240437		HMGN2	0.0110534	-0.635289	0.05	0.341	1
							KYNU	2.25434e-20	-0.671299	0.066	0.262	7.13792e-16									SWAP70	1.78527e-12	-0.827791	0.118	0.413	5.6527e-08		CSTB	1.01127e-08	-0.714299	0.206	0.539	0.000320199		DNAJC3	0.0141474	-0.635749	0.1	0.405	1
							SLC34A2	2.48014e-20	-0.673058	0.082	0.286	7.85286e-16									LMNA	4.11879e-15	-0.828455	0.18	0.526	1.30413e-10		PALLD	9.78876e-07	-0.715143	0.031	0.256	0.0309941		BRD4	0.0154469	-0.636471	0.1	0.388	1
							CMPK1	2.82789e-20	-0.676531	0.176	0.389	8.95394e-16									MYO6	7.24908e-14	-0.830413	0.093	0.402	2.29528e-09		NCOA7	1.00842e-07	-0.740066	0.216	0.514	0.00319296		RPL12	0.00198868	-0.638156	0.55	0.904	1
							ATP1B1	1.88978e-31	-0.678766	0.109	0.403	5.9836e-27									KRT8	4.73146e-10	-0.838259	0.168	0.423	1.49812e-05		USP53	1.31769e-05	-0.747938	0.134	0.352	0.41722		HNRNPA3	0.0176115	-0.647332	0.35	0.649	1
							HIST1H1C	4.37324e-21	-0.682768	0.182	0.403	1.3847e-16									AKAP13	3.73633e-14	-0.85971	0.075	0.39	1.18303e-09		MT-ND6	5.91565e-08	-0.750385	0.33	0.606	0.00187307		NUB1	0.010246	-0.648239	0.05	0.346	1
							DSC2	1.22947e-25	-0.6938	0.068	0.301	3.89288e-21									TNFAIP3	1.02763e-13	-0.866139	0.149	0.474	3.25379e-09		CARHSP1	8.4173e-08	-0.751198	0.031	0.282	0.00266517		CEBPD	0.0276625	-0.651514	0.15	0.396	1
							PDZK1IP1	1.30795e-27	-0.696414	0.051	0.291	4.14136e-23									MT-CYB	1.00669e-22	-0.866887	0.745	0.916	3.18748e-18		PLK2	6.76106e-07	-0.755484	0.093	0.343	0.0214076		PEA15	0.0225427	-0.651972	0.05	0.299	1
							PKM	2.73166e-30	-0.703744	0.246	0.531	8.64925e-26									KLF6	9.71051e-18	-0.876159	0.528	0.806	3.07464e-13		S100A10	3.5215e-07	-0.764204	0.361	0.611	0.0111501		TMED2	0.0106932	-0.654834	0.05	0.341	1
							EPCAM	2.14652e-34	-0.70922	0.072	0.371	6.79653e-30									MT-CO2	8.65332e-25	-0.913116	0.665	0.884	2.7399e-20		LDLR	4.65848e-08	-0.765079	0.093	0.375	0.00147501		CARHSP1	0.0292251	-0.655968	0.05	0.272	1
							SOX9	6.16099e-30	-0.710289	0.104	0.384	1.95075e-25									MT-CO1	3.34612e-23	-0.913947	0.901	0.949	1.05948e-18		SVIL	3.69728e-09	-0.773121	0.103	0.413	0.000117067		EIF2S1	0.0265146	-0.656005	0.05	0.28	1
							FXYD3	4.75175e-28	-0.71038	0.049	0.288	1.50455e-23									CSTB	5.8406e-17	-0.919333	0.193	0.553	1.84931e-12		CCL2	0.000146225	-0.778553	0.144	0.325	1		DRAP1	0.0345117	-0.656594	0.05	0.261	1
							UQCRQ	2.64566e-29	-0.710597	0.184	0.465	8.37696e-25									SYNE2	2.71898e-18	-0.933191	0.193	0.579	8.60911e-14		H1F0	3.37046e-08	-0.781338	0.175	0.475	0.00106719		RPS7	0.0019315	-0.65693	0.55	0.882	1
							CD24P4	2.11903e-29	-0.714008	0.047	0.298	6.70947e-25									TNFSF10	1.78626e-13	-0.93676	0.075	0.373	5.65584e-09		EFNA1	4.82424e-08	-0.786007	0.01	0.261	0.0015275		PLK2	0.0369521	-0.657455	0.1	0.332	1
							CLDN7	5.54716e-34	-0.719317	0.064	0.356	1.7564e-29									HSPA1B	1.79754e-13	-0.938858	0.18	0.487	5.69154e-09		HLA-B	2.31686e-06	-0.798586	0.412	0.633	0.0733587		DDX18	0.0121041	-0.657618	0.05	0.335	1
							STC2	5.4759e-21	-0.756213	0.068	0.268	1.73383e-16									RAB11FIP1	3.45381e-12	-0.943675	0.05	0.318	1.09358e-07		ANP32A	4.23171e-08	-0.798801	0.041	0.303	0.00133989		ILF2	0.00705271	-0.65828	0.05	0.366	1
							H1F0	1.74863e-26	-0.775792	0.268	0.534	5.5367e-22									NEAT1	1.36085e-19	-0.961787	0.416	0.774	4.30885e-15		MT-ND5	1.14117e-15	-0.804868	0.814	0.944	3.61328e-11		MPZL1	0.010481	-0.661083	0.05	0.342	1
							VAMP8	5.07546e-40	-0.815733	0.072	0.398	1.60704e-35									SLC34A2	3.15929e-12	-0.964956	0.006	0.251	1.00033e-07		DSTN	1.25507e-11	-0.807632	0.485	0.757	3.97394e-07		PSMD11	0.0328237	-0.662713	0.05	0.258	1
							EHF	5.04842e-39	-0.823635	0.102	0.436	1.59848e-34									RHOB	7.13762e-14	-0.969088	0.106	0.411	2.25998e-09		FNBP1L	8.204e-09	-0.808556	0.031	0.314	0.000259763		SLU7	0.0286675	-0.663637	0.05	0.272	1
							CHI3L1	9.15142e-16	-0.828605	0.141	0.325	2.89761e-11									MT-CO3	1.00896e-23	-1.00413	0.789	0.899	3.19468e-19		MYH9	1.57048e-07	-0.814719	0.124	0.397	0.0049726		LAPTM4A	0.0206255	-0.664228	0.05	0.291	1
							ALDH1A3	4.82578e-23	-0.841832	0.07	0.283	1.52799e-18									B2M	4.37676e-24	-1.00906	0.584	0.851	1.38581e-19		KLF6	1.00942e-13	-0.823421	0.505	0.797	3.19612e-09		GADD45GIP1	0.0262958	-0.666402	0.1	0.344	1
							TPM1	2.53286e-41	-0.850551	0.289	0.631	8.0198e-37									PDE4B	8.499e-15	-1.01289	0.075	0.387	2.69104e-10		PMAIP1	2.9818e-08	-0.825231	0.031	0.294	0.000944129		LUC7L	0.0112087	-0.666907	0.05	0.338	1
							S100A14	1.42138e-38	-0.877227	0.09	0.414	4.50052e-34									CHI3L1	2.1832e-05	-1.03002	0.137	0.287	0.691267		CD9	8.65111e-09	-0.8336	0.031	0.306	0.00027392		NRIP1	0.0231573	-0.668892	0.05	0.295	1
							SDC4	1.68281e-40	-0.888977	0.195	0.543	5.32828e-36									TMSB4XP8	2.62565e-14	-1.0413	0.168	0.483	8.31358e-10		MT-RNR1	1.14857e-11	-0.833933	0.866	0.954	3.6367e-07		EHF	0.0299679	-0.669374	0.1	0.346	1
							SPINT2	4.49608e-48	-0.889536	0.057	0.417	1.42359e-43									MT-RNR2	7.71522e-46	-1.05013	1	1	2.44287e-41		WEE1	4.40963e-08	-0.837748	0.021	0.277	0.00139622		CALM2	0.00443236	-0.671448	0.5	0.786	1
							ANKRD30A	4.63467e-20	-0.889686	0.064	0.26	1.46748e-15									AKR1C3	5.05194e-16	-1.08175	0.037	0.361	1.5996e-11		ASPH	4.76857e-07	-0.837966	0.103	0.352	0.0150987		UBE2K	0.00698891	-0.672708	0.1	0.446	1
							ITGB6	3.54545e-34	-0.893589	0.068	0.359	1.1226e-29									EHF	2.15768e-18	-1.08739	0.019	0.374	6.83187e-14		ATF3	7.90727e-11	-0.842138	0.32	0.652	2.50368e-06		CSTB	0.0113564	-0.675639	0.2	0.525	1
							S100A11	2.99407e-53	-0.901578	0.385	0.723	9.48013e-49									BTG1	2.65944e-22	-1.0874	0.106	0.529	8.42057e-18		MT-ND2	8.73409e-20	-0.846791	0.856	0.968	2.76547e-15		DNAJB11	0.0450831	-0.677411	0.15	0.38	1
							TIMP1	6.69269e-15	-0.925429	0.141	0.317	2.11911e-10									HSPA1A	7.91352e-18	-1.10367	0.199	0.564	2.50566e-13		FBXO32	8.2348e-08	-0.85311	0.052	0.319	0.00260738		SLC25A6	0.010494	-0.677841	0.1	0.407	1
							TACSTD2	1.83844e-46	-0.933154	0.154	0.535	5.82105e-42									KRT18	3.06026e-19	-1.11036	0.068	0.456	9.6897e-15		PERP	4.25888e-09	-0.853754	0.072	0.371	0.000134849		PSMB7	0.0351981	-0.677925	0.1	0.318	1
							SLPI	9.98366e-29	-0.943855	0.094	0.359	3.16112e-24									CYP1B1	8.60915e-14	-1.11312	0.106	0.404	2.72592e-09		RAB11FIP1	3.08693e-06	-0.856234	0.082	0.307	0.0977414		FBL	0.0147775	-0.678098	0.15	0.446	1
							TNFSF10	9.4846e-36	-0.951308	0.125	0.433	3.00311e-31									MT-RNR1	3.96396e-33	-1.11873	0.801	0.963	1.25511e-28		GBP2	2.51789e-09	-0.85669	0.041	0.347	7.97238e-05		S100A16	0.0267456	-0.681086	0.05	0.277	1
							LCN2	9.58955e-28	-0.96789	0.033	0.26	3.03634e-23									ELF3	1.01e-17	-1.12504	0.13	0.496	3.19796e-13		CLDN7	4.34474e-09	-0.870237	0.01	0.289	0.000137568		ETF1	0.0162037	-0.681987	0.1	0.38	1
							ELF3	1.02491e-50	-0.969427	0.168	0.578	3.24518e-46									S100A6	1.18999e-16	-1.1348	0.503	0.772	3.76787e-12		EPCAM	3.86859e-09	-0.879135	0.021	0.303	0.000122491		MKI67IP	0.0263315	-0.683195	0.05	0.278	1
							KRT19	1.6396e-38	-1.04076	0.1	0.411	5.19147e-34									ATF3	4.97207e-27	-1.21056	0.205	0.675	1.57431e-22		SFRP1	1.26012e-06	-0.884329	0.082	0.312	0.039899		GNB2L1	0.000665497	-0.688522	0.45	0.803	1
							CLDN4	6.33769e-48	-1.0444	0.107	0.481	2.0067e-43									KRT19	2.95453e-16	-1.24386	0.031	0.353	9.35492e-12		MTND2P28	6.32292e-10	-0.884891	0.289	0.598	2.00203e-05		TNPO1	0.0392108	-0.690376	0.05	0.253	1
							KRT6B	3.31453e-25	-1.06883	0.076	0.298	1.04948e-20									CLDN4	8.38583e-20	-1.26723	0.037	0.409	2.65521e-15		MT-ND1	2.8214e-17	-0.885412	0.619	0.89	8.9334e-13		DAP3	0.0231343	-0.692624	0.05	0.277	1
							MT1E	1.19257e-28	-1.08955	0.125	0.387	3.77605e-24									TMSB4X	5.3781e-22	-1.29328	0.329	0.692	1.70287e-17		GADD45B	6.06044e-08	-0.942219	0.175	0.466	0.00191892		CTNNA1	0.00796133	-0.694428	0.15	0.504	1
							KRT8	3.24464e-49	-1.09811	0.125	0.507	1.02735e-44									SLPI	3.35123e-14	-1.2975	0.025	0.31	1.0611e-09		FKBP5	1.77507e-09	-0.945848	0.041	0.338	5.6204e-05		GADD45B	0.0887392	-0.695302	0.25	0.453	1
							S100A6	1.3433e-37	-1.10601	0.641	0.791	4.25328e-33									PLIN2	2.1124e-10	-1.3199	0.062	0.298	6.68849e-06		MYO6	1.88104e-09	-0.947264	0.082	0.391	5.95595e-05		HYOU1	0.0163807	-0.696613	0.05	0.317	1
							MT1X	6.54594e-23	-1.13116	0.178	0.409	2.07264e-18									TSC22D1	3.02951e-27	-1.37663	0.106	0.578	9.59232e-23		MGP	1.98607e-05	-0.95046	0.361	0.573	0.628848		SSBP1	0.0103941	-0.696879	0.15	0.466	1
							MMP7	5.24656e-25	-1.15936	0.121	0.36	1.66122e-20									TFPI	3.25978e-13	-1.38001	0.025	0.294	1.03214e-08		ARHGAP29	7.70479e-09	-0.951284	0.031	0.31	0.000243957		RPS10	0.000956523	-0.698543	0.2	0.667	1
							KRT18	7.81315e-51	-1.16025	0.146	0.528	2.47388e-46									SAT1	3.06709e-47	-1.43121	0.696	0.947	9.71134e-43		PIK3R1	2.07881e-06	-0.95308	0.134	0.365	0.0658212		NDUFS5	0.00815729	-0.698824	0.25	0.571	1
							PI3	2.44979e-20	-1.2185	0.066	0.255	7.75678e-16									RARRES1	9.37925e-14	-1.52872	0.106	0.399	2.96975e-09		ATP1B1	7.33701e-11	-0.96436	0.01	0.339	2.32312e-06		AB019441.29	0.0100291	-0.699991	0.05	0.339	1
							SAA2	1.86275e-38	-1.2811	0.24	0.568	5.89803e-34									HSPB1	2.75842e-19	-1.57121	0.112	0.479	8.734e-15		SPINT2	7.8952e-11	-0.968722	0.01	0.334	2.49986e-06		PSMA4	0.0132516	-0.702812	0.1	0.391	1
							MGP	1.13331e-38	-1.2884	0.355	0.641	3.58839e-34									EMP1	1.0765e-28	-1.61923	0.081	0.57	3.40853e-24		SLC38A1	1.62792e-09	-0.984089	0.072	0.378	5.15448e-05		N4BP2L2	0.00935154	-0.708418	0.15	0.478	1
							MGST1	2.38098e-86	-1.31349	0.164	0.693	7.53889e-82									ANKRD36C	2.6227e-20	-1.6614	0.025	0.405	8.30426e-16		S100A14	1.73997e-09	-0.997101	0.041	0.34	5.50926e-05		RAD50	0.0310324	-0.709043	0.05	0.266	1
							LTF	4.5341e-32	-1.39929	0.234	0.507	1.43563e-27									AKR1C1	7.74924e-12	-1.66777	0.05	0.303	2.45364e-07		TNFAIP2	1.34958e-06	-0.99892	0.206	0.439	0.0427317		PSME2	0.00859622	-0.709455	0.1	0.422	1
							SAA1	1.61858e-49	-1.41964	0.4	0.713	5.1249e-45									CLU	2.54675e-20	-1.6905	0.174	0.56	8.06377e-16		LAMB3	2.4739e-08	-1.00495	0.021	0.276	0.00078331		HSPA4	0.0136062	-0.713449	0.1	0.395	1
							RARRES1	2.03061e-36	-1.42638	0.154	0.458	6.42953e-32									MMP7	3.71896e-13	-1.70583	0.043	0.318	1.17753e-08		C8orf4	4.07401e-06	-1.00553	0.227	0.459	0.128995		YARS	0.018124	-0.71382	0.05	0.299	1
							KRT7	1.63256e-71	-1.43105	0.127	0.595	5.16917e-67									WFDC2	1.99225e-15	-1.70912	0.155	0.462	6.30806e-11		VAMP8	4.4272e-11	-1.00844	0	0.324	1.40178e-06		SNRPD1	0.0307381	-0.7206	0.15	0.389	1
							S100A9	7.96977e-33	-1.52822	0.117	0.397	2.52347e-28									TNFAIP2	7.42882e-25	-1.72745	0.031	0.465	2.35219e-20		CLU	3.37768e-11	-1.02988	0.165	0.546	1.06947e-06		RPL26	0.000382952	-0.721994	0.65	0.886	1
							WFDC2	2.41538e-45	-1.53677	0.182	0.534	7.64783e-41									S100A8	6.18563e-10	-1.74306	0.043	0.26	1.95856e-05		ITGB6	8.76054e-09	-1.03575	0.021	0.292	0.000277385		TPR	0.0123101	-0.72222	0.2	0.503	1
							AZGP1	9.237e-65	-1.57778	0.189	0.619	2.92471e-60									SERPINE1	1.11931e-05	-1.77074	0.137	0.275	0.354406		MTATP6P1	1.2338e-14	-1.04723	0.412	0.725	3.90657e-10		ILF3	0.001522	-0.727986	0.15	0.576	1
							S100A8	5.61463e-28	-1.63456	0.066	0.309	1.77776e-23									S100A9	4.86508e-14	-1.79456	0.056	0.344	1.54043e-09		MT-ND3	9.15705e-16	-1.05093	0.505	0.786	2.8994e-11		RPL36	0.000365026	-0.730151	0.55	0.877	1
							FDCSP	1.0809e-13	-1.85408	0.201	0.362	3.42247e-09									C8orf4	2.72693e-24	-2.06132	0.056	0.485	8.63428e-20		BHLHE40	1.8294e-10	-1.05987	0.052	0.379	5.79243e-06		SYNCRIP	0.00684437	-0.730862	0.15	0.477	1
																					MGP	6.5523e-30	-2.15898	0.124	0.604	2.07465e-25		NEDD9	6.1883e-10	-1.07696	0.01	0.313	1.9594e-05		TRIO	0.0269344	-0.735684	0.05	0.268	1
																					STC1	1.89738e-11	-2.3053	0.019	0.252	6.00767e-07		SOX9	1.55403e-10	-1.0943	0.01	0.323	4.92051e-06		CDV3	0.0235222	-0.737315	0.05	0.274	1
																					AKAP12	4.1617e-10	-2.30704	0.093	0.318	1.31772e-05		MT-CYB	1.13035e-20	-1.10128	0.773	0.908	3.57901e-16		RPL6	2.95855e-06	-0.740152	0.8	0.958	0.0936766
																					AZGP1	1.27197e-31	-2.32716	0.037	0.544	4.02743e-27		SDC4	7.70632e-12	-1.10949	0.103	0.466	2.44005e-07		RPS24	1.82152e-05	-0.740787	0.7	0.952	0.576747
																					LTF	4.82478e-21	-2.42987	0.087	0.464	1.52767e-16		SWAP70	1.51627e-09	-1.11682	0.103	0.403	4.80097e-05		GHITM	0.0169376	-0.743766	0.1	0.353	1
																					FDCSP	3.98618e-07	-2.8771	0.155	0.333	0.0126215		EHF	1.05315e-10	-1.12918	0.041	0.36	3.3346e-06		C19orf10	0.0234855	-0.744018	0.05	0.275	1
																												PARP1	4.08711e-12	-1.14795	0.031	0.385	1.2941e-07		CLINT1	0.00900195	-0.744234	0.15	0.458	1
																												S100A6	2.06583e-09	-1.15059	0.536	0.761	6.54104e-05		FTH1P10	0.00321422	-0.745064	0.05	0.407	1
																												ANKRD36C	2.07251e-07	-1.15615	0.124	0.385	0.00656218		TOP1	0.00812993	-0.745099	0.2	0.521	1
																												SLPI	7.84315e-07	-1.15746	0.072	0.297	0.0248338		LDHA	0.00557223	-0.746217	0.15	0.513	1
																												EZR	1.04738e-12	-1.16097	0.093	0.484	3.31633e-08		CHD4	0.0069173	-0.747505	0.15	0.499	1
																												BIRC3	3.94904e-12	-1.16438	0.175	0.545	1.25038e-07		OLA1	0.012791	-0.750985	0.05	0.319	1
																												NUPR1	1.51888e-12	-1.17101	0.113	0.497	4.80925e-08		AIMP1	0.00972484	-0.751286	0	0.257	1
																												MT-ATP8	1.86188e-18	-1.18009	0.402	0.784	5.89527e-14		SNX3	0.00943032	-0.751688	0	0.258	1
																												HSPB1	8.20475e-08	-1.21099	0.196	0.461	0.00259787		NFIB	0.0125702	-0.761999	0.05	0.329	1
																												MT-ATP6	4.01495e-25	-1.22641	0.773	0.945	1.27125e-20		SAFB	0.0110852	-0.767421	0.1	0.398	1
																												MT1X	1.70959e-06	-1.25921	0.124	0.357	0.0541308		PSME1	0.00703492	-0.771405	0.15	0.476	1
																												ITGA2	7.03342e-09	-1.26872	0.072	0.362	0.000222699		STAU1	0.0128598	-0.771884	0.1	0.374	1
																												MT-ND4L	1.71954e-18	-1.27174	0.464	0.793	5.44457e-14		PPAP2B	0.0313574	-0.776175	0.05	0.265	1
																												CLDN4	7.17106e-13	-1.27536	0.021	0.397	2.27057e-08		ITGB1	0.0229431	-0.778121	0.3	0.584	1
																												ACTG1	5.02584e-18	-1.29409	0.134	0.617	1.59133e-13		CD9	0.0163342	-0.779902	0.05	0.294	1
																												MT-CO2	4.4418e-24	-1.31085	0.639	0.877	1.40641e-19		YWHAE	0.000337105	-0.781211	0.45	0.822	1
																												TNFSF10	2.77043e-12	-1.36584	0.01	0.366	8.772e-08		SPCS1	0.00705073	-0.783172	0	0.274	1
																												MT-ND4	1.47503e-27	-1.37054	0.835	0.956	4.6704e-23		PSMA7	0.00412057	-0.783426	0.25	0.613	1
																												KRT19	8.01874e-12	-1.3862	0	0.343	2.53897e-07		FTH1P2	0.00735292	-0.78764	0	0.272	1
																												KRT8	3.18296e-13	-1.44213	0.041	0.421	1.00782e-08		MAP7	0.00972484	-0.789404	0	0.257	1
																												KRT18	2.24897e-14	-1.44535	0.031	0.444	7.12093e-10		PSMC3	0.0138464	-0.789412	0.05	0.301	1
																												SYNE2	1.71952e-17	-1.4472	0.103	0.57	5.44453e-13		CDKN1A	0.022017	-0.79133	0.05	0.284	1
																												MT-CO1	1.64629e-29	-1.4824	0.794	0.953	5.21264e-25		CHMP2A	0.00922084	-0.793271	0.05	0.323	1
																												TACSTD2	4.97109e-16	-1.49557	0.01	0.452	1.574e-11		PRELID1	0.0122283	-0.79822	0.05	0.307	1
																												DST	1.56177e-16	-1.52734	0.144	0.595	4.94503e-12		PTTG1IP	0.0010689	-0.798494	0.15	0.563	1
																												MT-CO3	1.34066e-27	-1.52996	0.619	0.905	4.24492e-23		TBCA	0.00384623	-0.800796	0.15	0.509	1
																												TPM1	2.22486e-18	-1.53471	0.072	0.562	7.04456e-14		SPINT2	0.0116012	-0.801372	0.05	0.32	1
																												S100A9	4.29476e-07	-1.60816	0.093	0.332	0.0135985		CD47	0.00824635	-0.801959	0	0.266	1
																												CHI3L1	4.11129e-08	-1.61684	0.031	0.287	0.00130176		RPL10A	0.000164313	-0.805425	0.65	0.857	1
																												DSP	7.27614e-20	-1.6517	0.01	0.529	2.30385e-15		UBE2H	0.0130231	-0.815519	0.1	0.367	1
																												ELF3	3.70554e-17	-1.69498	0.031	0.488	1.17328e-12		TMEM258	0.005123	-0.816577	0	0.29	1
																												TM4SF1	3.43001e-24	-1.72607	0.144	0.715	1.08604e-19		AK2	0.00558299	-0.816919	0	0.286	1
																												KRT7	6.57089e-17	-1.7508	0.041	0.488	2.08054e-12		NSRP1	0.0185767	-0.818737	0.1	0.363	1
																												RARRES1	5.38207e-11	-1.87481	0.062	0.391	1.70412e-06		SLC25A37	0.013494	-0.822638	0.15	0.434	1
																												MMP7	6.58403e-10	-1.92811	0.01	0.309	2.0847e-05		TSC22D1	0.0011501	-0.827742	0.1	0.542	1
																												S100A8	1.74495e-08	-1.94656	0	0.255	0.000552502		RPS2	0.000670776	-0.8293	0.45	0.811	1
																												WFDC2	4.47206e-13	-1.99123	0.082	0.455	1.41599e-08		FNBP1L	0.0134948	-0.829753	0.05	0.302	1
																												AZGP1	4.73993e-18	-2.17053	0.052	0.524	1.5008e-13		NOP10	0.0105597	-0.830909	0.05	0.316	1
																												LTF	1.26493e-14	-2.65599	0.052	0.452	4.00515e-10		CLIC4	0.00270186	-0.834053	0.1	0.474	1
																												SAA2	5.1459e-18	-2.70119	0.031	0.502	1.62935e-13		GDI2	0.00861431	-0.846995	0.05	0.325	1
																												SAA1	1.52333e-19	-2.98925	0.227	0.648	4.82331e-15		ATP1B1	0.0106407	-0.847107	0.05	0.324	1
																												FDCSP	1.73327e-08	-3.25668	0.062	0.332	0.000548806		RSL1D1	0.000625924	-0.858367	0.25	0.682	1
																																			SNRPE	0.00617553	-0.859545	0.05	0.342	1
																																			RPS7P1	0.00449798	-0.859926	0	0.297	1
																																			MYOF	0.00943032	-0.863143	0	0.258	1
																																			EEF1B2	0.000992308	-0.86382	0.35	0.708	1
																																			HMGN1	0.00444429	-0.866028	0.15	0.477	1
																																			RPL5	2.58653e-05	-0.86761	0.65	0.929	0.818973
																																			PDLIM5	0.00449798	-0.878311	0	0.297	1
																																			WWTR1	0.0078575	-0.87843	0.05	0.347	1
																																			KRT8	0.0112082	-0.881491	0.1	0.404	1
																																			DENR	0.00349161	-0.881562	0	0.31	1
																																			SNRPG	0.00485908	-0.882147	0.05	0.364	1
																																			EPS8	0.00868453	-0.882727	0	0.263	1
																																			MT-ND4L	0.00668943	-0.884961	0.6	0.778	1
																																			SELM	0.00564308	-0.88521	0	0.285	1
																																			ST13	0.00100371	-0.887633	0.25	0.623	1
																																			CCDC50	0.00840944	-0.891433	0.05	0.336	1
																																			TRPS1	0.00944918	-0.893828	0.05	0.328	1
																																			SOX9	0.0134561	-0.897115	0.05	0.309	1
																																			RPL18AP3	0.00264451	-0.898054	0.05	0.399	1
																																			LAMB3	0.0262848	-0.901233	0.05	0.265	1
																																			ACADVL	0.00377462	-0.904917	0.1	0.423	1
																																			HSPB1	0.0171348	-0.907795	0.15	0.45	1
																																			MTUS1	0.00774738	-0.9088	0	0.269	1
																																			ACSL3	0.00459703	-0.911284	0	0.296	1
																																			RPL8	3.23317e-05	-0.911752	0.3	0.802	1
																																			PMAIP1	0.00588944	-0.913021	0	0.283	1
																																			STIP1	0.00328507	-0.917301	0.1	0.452	1
																																			RAB14	0.00398743	-0.921339	0	0.303	1
																																			EPCAM	0.00506801	-0.922561	0	0.291	1
																																			SPTBN1	0.00735292	-0.923387	0	0.272	1
																																			SVIL	0.00316639	-0.923884	0.05	0.401	1
																																			MYO1B	0.0041525	-0.924953	0.05	0.388	1
																																			S100A6	0.0469278	-0.934057	0.65	0.75	1
																																			CTD-2031P19.4	0.00229752	-0.934517	0	0.33	1
																																			APP	0.000530391	-0.934861	0.05	0.489	1
																																			EIF5A	0.00178888	-0.936149	0.05	0.423	1
																																			CCT5	0.00186638	-0.946431	0.05	0.422	1
																																			EIF3D	0.00260576	-0.954156	0	0.324	1
																																			ENAH	0.0044492	-0.955694	0	0.297	1
																																			SAV1	0.00282127	-0.957744	0	0.32	1
																																			SPTSSA	0.00540622	-0.959726	0	0.288	1
																																			S100A14	0.0095725	-0.962353	0.05	0.327	1
																																			SNW1	0.0043051	-0.962808	0.1	0.413	1
																																			RPL37A	7.6407e-07	-0.96777	0.7	0.925	0.0241927
																																			HMGA1	0.00479772	-0.972836	0.05	0.362	1
																																			POLR2L	0.00173885	-0.976063	0.05	0.416	1
																																			TXN	0.000300274	-0.978659	0.35	0.741	1
																																			ANKRD36C	0.080187	-0.980067	0.2	0.373	1
																																			BCCIP	0.00295166	-0.98054	0	0.318	1
																																			VAMP8	0.00341472	-0.981182	0	0.311	1
																																			NHP2	0.00184298	-0.984828	0	0.34	1
																																			HNRNPH3	0.00273689	-0.986114	0.1	0.452	1
																																			CAPN2	0.00435309	-0.986528	0	0.299	1
																																			NOP56	0.00482226	-0.987247	0.1	0.42	1
																																			YES1	0.00373196	-0.987769	0	0.306	1
																																			S100A13	0.00193114	-0.991437	0	0.338	1
																																			SOD2	8.30594e-06	-0.992214	0.7	0.944	0.262991
																																			GARS	0.00248952	-0.993552	0	0.326	1
																																			XRCC5	0.0011257	-0.993574	0.15	0.526	1
																																			USMG5	0.00195635	-0.994924	0.05	0.401	1
																																			HMOX1	0.0162322	-1.00231	0.25	0.567	1
																																			KRT19	0.0111214	-1.00334	0.05	0.328	1
																																			RAB11FIP1	0.0166476	-1.0068	0.05	0.297	1
																																			PPA1	0.000883788	-1.0108	0.05	0.446	1
																																			MYL12A	0.00134875	-1.02205	0.1	0.482	1
																																			RPLP0	8.39492e-05	-1.0241	0.4	0.795	1
																																			KIAA0020	0.00285458	-1.02531	0.1	0.44	1
																																			EMP1	0.0057934	-1.02578	0.2	0.531	1
																																			S100A9	0.365561	-1.02588	0.25	0.32	1
																																			HEBP2	0.00207069	-1.02798	0	0.335	1
																																			ICAM1	0.0117399	-1.02877	0.1	0.383	1
																																			TNFRSF12A	0.00341472	-1.03046	0	0.311	1
																																			HES1	0.00598469	-1.03476	0.1	0.406	1
																																			RP11-36C20.1	0.00188658	-1.03557	0	0.339	1
																																			APEX1	0.00158142	-1.03854	0	0.347	1
																																			CD46	0.00175853	-1.0465	0	0.342	1
																																			RND3	0.0020578	-1.05362	0.05	0.421	1
																																			GNG12	0.00145519	-1.05485	0	0.351	1
																																			IL32	0.00115402	-1.05904	0.05	0.447	1
																																			SQSTM1	0.000449195	-1.06358	0.3	0.662	1
																																			RPL23AP2	0.000742591	-1.0753	0	0.382	1
																																			IFITM3	0.000328642	-1.08087	0.05	0.505	1
																																			ITGB6	0.00614565	-1.08461	0	0.281	1
																																			DST	0.00495985	-1.08936	0.25	0.575	1
																																			ARHGAP29	0.00435309	-1.0986	0	0.299	1
																																			ZRANB2	0.00163854	-1.10243	0	0.346	1
																																			HSPA9	0.00072328	-1.10267	0.15	0.542	1
																																			ERRFI1	0.000774338	-1.10638	0.05	0.462	1
																																			PPIA	5.4486e-05	-1.11119	0.3	0.733	1
																																			NDUFA4	0.000630177	-1.12047	0	0.389	1
																																			SWAP70	0.0066932	-1.12234	0.1	0.39	1
																																			IPO7	0.00101738	-1.12357	0.05	0.416	1
																																			PAWR	0.00127549	-1.1251	0	0.357	1
																																			CNN3	0.00110296	-1.13081	0	0.364	1
																																			RCN1	0.000654622	-1.14872	0	0.387	1
																																			S100A11	0.000167433	-1.15268	0.15	0.634	1
																																			CYR61	0.00333938	-1.15317	0	0.312	1
																																			SLPI	0.0184595	-1.15665	0.05	0.288	1
																																			SRP14	6.83024e-06	-1.16067	0.2	0.774	0.216266
																																			NOL7	0.000854641	-1.16162	0.05	0.424	1
																																			CLDN4	0.00284047	-1.16927	0.05	0.38	1
																																			HDLBP	0.000622218	-1.1807	0	0.389	1
																																			NARS	0.000512549	-1.18385	0.05	0.453	1
																																			NUPR1	0.00124413	-1.18425	0.1	0.481	1
																																			RAI14	0.00905037	-1.22172	0	0.261	1
																																			SFRP1	0.00398743	-1.22631	0	0.303	1
																																			MAP1B	0.00654921	-1.22911	0	0.278	1
																																			ANXA2	5.57094e-05	-1.23779	0.2	0.688	1
																																			H1F0	0.00135246	-1.23998	0.1	0.463	1
																																			AKR1C3	0.0019998	-1.24364	0	0.336	1
																																			MIF	0.000513469	-1.25032	0	0.397	1
																																			MT1X	0.0228036	-1.25144	0.1	0.347	1
																																			KRT18	0.00138878	-1.25836	0.05	0.426	1
																																			WDR43	0.00056434	-1.26424	0.05	0.451	1
																																			CYP1B1	0.0083221	-1.26756	0.1	0.381	1
																																			TARS	0.000175129	-1.28147	0.1	0.535	1
																																			CALD1	0.00257624	-1.29756	0	0.324	1
																																			DSP	0.000520441	-1.33417	0.1	0.506	1
																																			DDX21	1.37856e-05	-1.33667	0.1	0.673	0.436493
																																			TACSTD2	0.000787701	-1.35318	0.05	0.433	1
																																			CCT3	6.40517e-05	-1.35953	0.05	0.532	1
																																			TNFSF10	0.00147264	-1.36392	0	0.351	1
																																			ITGA2	0.00548044	-1.37079	0.05	0.35	1
																																			HDGF	6.50944e-05	-1.39817	0	0.479	1
																																			CCL2	0.0119358	-1.40206	0.05	0.319	1
																																			SOX4	0.000211916	-1.42993	0.05	0.505	1
																																			CXCL1	0.00149572	-1.43314	0.15	0.543	1
																																			TFPI	0.00712519	-1.45889	0	0.273	1
																																			AKR1C1	0.0609359	-1.46015	0.1	0.283	1
																																			KRT7	0.000445836	-1.47303	0.05	0.469	1
																																			SDC4	0.000136492	-1.55076	0	0.451	1
																																			MT1E	0.00298512	-1.57024	0	0.317	1
																																			NNMT	0.000107071	-1.57278	0	0.461	1
																																			TPM1	6.65292e-05	-1.58044	0.05	0.542	1
																																			WFDC2	0.00802417	-1.58286	0.15	0.439	1
																																			CD59	3.00465e-06	-1.60268	0.1	0.661	0.0951363
																																			ENO1	3.823e-07	-1.6199	0.15	0.752	0.0121048
																																			NCOA7	9.45312e-05	-1.63113	0.05	0.503	1
																																			MGST1	2.43576e-05	-1.71809	0.05	0.551	0.771236
																																			C8orf4	0.00179553	-1.72244	0.1	0.451	1
																																			RARRES1	0.00327825	-1.74394	0.05	0.377	1
																																			AZGP1	0.000556742	-1.75237	0.1	0.504	1
																																			CHI3L1	0.00668905	-1.7633	0	0.277	1
																																			ELF3	8.61379e-05	-1.78442	0	0.469	1
																																			DSTN	1.93025e-07	-1.7897	0.15	0.749	0.00611176
																																			MMP7	0.00449798	-1.99624	0	0.297	1
																																			FDCSP	0.676474	-2.0348	0.3	0.318	1
																																			SERPINE1	0.0656633	-2.05186	0.1	0.265	1
																																			CLU	0.000192268	-2.07773	0.1	0.531	1
																																			MGP	0.000191363	-2.16345	0.15	0.566	1
																																			MT2A	6.26479e-06	-2.20486	0.35	0.793	0.198362
																																			LTF	0.000716503	-2.42624	0.05	0.435	1
																																			AKAP12	0.0141239	-2.4745	0.05	0.301	1
																																			TM4SF1	6.09402e-08	-2.50263	0	0.692	0.00192955
																																			SAA2	0.000179269	-2.60841	0.05	0.482	1
																																			SAA1	0.000161229	-2.70159	0.25	0.63	1

## Sheet: 2-CR cluster markers
Cluster 0 markers							Cluster 1 markers							Cluster 2 markers							Cluster 3 markers							Cluster 4 markers							Cluster 5 markers							Cluster 6 markers							Cluster 7 markers
gene	p_val	avg_logFC	pct.1	pct.2	p_val_adj		gene	p_val	avg_logFC	pct.1	pct.2	p_val_adj		gene	p_val	avg_logFC	pct.1	pct.2	p_val_adj		gene	p_val	avg_logFC	pct.1	pct.2	p_val_adj		gene	p_val	avg_logFC	pct.1	pct.2	p_val_adj		gene	p_val	avg_logFC	pct.1	pct.2	p_val_adj		gene	p_val	avg_logFC	pct.1	pct.2	p_val_adj		gene
MIF	0	1.50238	0.979	0.415	0		ARHGDIA	0.444937	0.561087	0.278	0.326	1		PI3	1.50115e-199	1.5537	0.663	0.227	6.93713e-195		S100A2	0	3.27343	0.994	0.47	0		TOP2A	1.98611e-297	1.22646	0.956	0.321	9.17822e-293		HIST1H4C	5.78949e-129	1.30832	0.971	0.699	2.67544e-124		MT-RNR2	3.98592e-263	0.972784	0.998	0.993	1.84198e-258		Malat1
FTH1P10	0	1.36829	0.773	0.225	0		HMGA1	3.05949e-06	0.529558	0.459	0.456	0.141385		MMP7	2.99873e-218	1.37876	0.761	0.3	1.38577e-213		KRT14	0	2.26538	0.99	0.548	0		AURKA	1.42142e-300	1.07867	0.87	0.226	6.56869e-296		MIF	7.68428e-257	1.24795	0.989	0.452	3.55106e-252		MT-CYB	2.6189e-154	0.846156	0.956	0.899	1.21025e-149		mt-Rnr2
RP11-122C9.1	0	1.3633	0.839	0.256	0		ANPEP	1.34591e-09	0.456311	0.484	0.437	6.21973e-05		KRT16	2.30039e-237	1.33455	0.912	0.5	1.06306e-232		CALML3	0	2.06641	0.772	0.03	0		MKI67	1.79344e-266	1.06679	0.957	0.344	8.28784e-262		RPL17	9.09181e-258	1.11461	0.912	0.29	4.20151e-253		MT-ND5	1.1749e-149	0.804936	0.978	0.938	5.42946e-145		mt-Cytb
RPL17	0	1.33923	0.869	0.254	0		BIRC5	1.06945e-10	0.45374	0.459	0.406	4.94213e-06		SLPI	1.14938e-193	1.13998	0.851	0.435	5.31151e-189		COL17A1	0	1.96864	0.809	0.066	0		TPX2	1.8941e-253	1.05522	0.954	0.383	8.75304e-249		RPS2P46	1.77841e-230	1.03522	0.861	0.271	8.21839e-226		MT-ND4	2.03009e-169	0.795444	0.986	0.952	9.38146e-165		mt-Nd1
ANXA2P2	0	1.22848	0.783	0.212	0		VIM	7.35492e-12	0.441582	0.533	0.489	3.39886e-07		MGP	1.29639e-142	1.1169	0.947	0.731	5.99088e-138		CXCL14	0	1.94468	0.453	0.018	0		CENPF	4.12952e-235	1.03857	0.905	0.322	1.90833e-230		RP11-122C9.1	6.92964e-225	1.03353	0.877	0.29	3.20232e-220		MT-ND1	1.02624e-87	0.766113	0.885	0.823	4.74245e-83		mt-Nd5
RPS2P46	0	1.20098	0.795	0.243	0		STMN1	5.61862e-20	0.431933	0.639	0.592	2.59648e-15		CCL28	8.56158e-148	1.10808	0.644	0.255	3.95648e-143		KRT6A	9.54418e-296	1.64855	0.911	0.401	4.41056e-291		HMGB2	8.90942e-236	1.00861	0.966	0.423	4.11722e-231		ANXA2P2	3.20771e-248	1.03304	0.869	0.239	1.48235e-243		MT-ND2	2.00836e-127	0.765358	0.967	0.909	9.28101e-123		mt-Co1
RP11-475C16.1	5.75108e-272	1.08988	0.721	0.223	2.65769e-267		PPDPF	1.27675e-13	0.427879	0.68	0.695	5.90011e-09		IGFL1	1.99489e-113	1.10622	0.446	0.142	9.2188e-109		CLCA2	0	1.51322	0.665	0.049	0		ANLN	3.44511e-275	0.982831	0.866	0.238	1.59205e-270		AREG	2.61874e-139	1.00612	0.533	0.147	1.21017e-134		MT-RNR1	1.35262e-50	0.719404	0.839	0.813	6.25073e-46		mt-Nd2
FTH1P8	6.96663e-284	1.07621	0.612	0.133	3.21942e-279		NASP	4.79913e-15	0.42085	0.596	0.606	2.21778e-10		CCND1	4.6189e-189	1.01584	0.867	0.494	2.13449e-184		PTHLH	3.44319e-296	1.49544	0.765	0.209	1.59117e-291		PRC1	1.62714e-232	0.957493	0.939	0.359	7.51933e-228		TMA7	6.27396e-194	0.955177	0.946	0.534	2.89932e-189		MT-CO1	7.28615e-119	0.71625	0.994	0.952	3.36708e-114		Col1a2
RPL13AP5	2.33517e-250	1.06599	0.81	0.363	1.07913e-245		TK1	5.41339e-07	0.412146	0.41	0.376	0.0250164		CAST	4.86068e-206	0.933365	0.989	0.864	2.24622e-201		MYLK	1.68646e-233	1.41885	0.693	0.211	7.79346e-229		CENPE	2.18952e-247	0.944171	0.779	0.196	1.01182e-242		HMGN2	2.44483e-185	0.952435	0.963	0.637	1.12981e-180		MT-CO3	5.3237e-61	0.658926	0.934	0.885	2.46019e-56		Spp1
RPL13P12	1.11608e-244	1.04943	0.795	0.342	5.15764e-240		PPM1G	2.99523e-18	0.411097	0.666	0.676	1.38416e-13		S100P	1.83424e-95	0.933091	0.274	0.062	8.4764e-91		SFN	9.1917e-297	1.38743	0.925	0.585	4.24767e-292		ASPM	3.18522e-266	0.932102	0.821	0.21	1.47195e-261		HMGB1	4.41539e-211	0.926195	0.983	0.76	2.04044e-206		MT-ATP6	5.66077e-70	0.63281	0.976	0.922	2.61596e-65		Fth1
RPL41	0	1.02883	0.991	0.831	0		RPL18	9.62799e-42	0.40558	0.803	0.805	4.44929e-37		KRT19	1.06736e-185	0.871455	0.958	0.701	4.93247e-181		NRG1	0	1.35318	0.594	0.054	0		HIST1H1E	1.32475e-130	0.915066	0.721	0.289	6.12193e-126		SNRPG	4.85562e-178	0.901082	0.924	0.535	2.24388e-173		NEAT1	0.00095535	0.62261	0.435	0.466	1		Cwc22
RPLP0P6	1.85059e-302	1.00018	0.656	0.135	8.55196e-298		NCL	6.33462e-60	0.386452	0.9	0.909	2.92736e-55		KRT23	9.20813e-121	0.8664	0.556	0.203	4.25526e-116		FAM213A	5.12274e-224	1.32669	0.699	0.229	2.36732e-219		UBE2C	2.28755e-208	0.911001	0.81	0.261	1.05712e-203		RP11-475C16.1	1.01469e-209	0.900201	0.806	0.247	4.68907e-205		MTATP6P1	9.33285e-22	0.612486	0.672	0.674	4.3129e-17		B2m
RP11-742N3.1	4.85708e-210	0.98307	0.792	0.397	2.24455e-205		DDIT4	0.000673198	0.385168	0.454	0.48	1		SAT1	4.04929e-114	0.857015	0.848	0.571	1.87126e-109		GJB2	1.79481e-179	1.3249	0.574	0.165	8.29416e-175		HIST1H1D	7.07739e-122	0.893247	0.654	0.242	3.2706e-117		RPLP0P6	2.03678e-244	0.8949	0.74	0.16	9.41239e-240		MT-CO2	3.17962e-25	0.580745	0.948	0.915	1.46937e-20		Mdm2
RP11-234A1.1	6.96341e-196	0.977443	0.76	0.372	3.21793e-191		BRD4	0.00121993	0.379957	0.213	0.283	1		CST6	1.87818e-132	0.853727	0.839	0.498	8.67945e-128		DST	1.48962e-201	1.29273	0.833	0.486	6.88381e-197		NUSAP1	3.73187e-217	0.89175	0.952	0.368	1.72457e-212		RPL41	4.95733e-208	0.858673	1	0.841	2.29088e-203		ANPEP	3.32826e-07	0.555631	0.45	0.443	0.0153806		Col1a1
AC016739.2	8.56292e-204	0.957233	0.733	0.313	3.95709e-199		MCM3	1.60817e-05	0.376947	0.414	0.396	0.743168		ALDH1A3	1.79002e-120	0.84779	0.613	0.253	8.27205e-116		PTPRZ1	0	1.27733	0.591	0.025	0		CCNA2	1.76985e-244	0.823894	0.789	0.207	8.17885e-240		MT2A	2.1835e-134	0.857779	0.98	0.774	1.00904e-129		MT-ATP8	1.405e-16	0.546549	0.744	0.765	6.49281e-12		Cct2
RP11-51O6.1	2.43895e-194	0.946497	0.698	0.293	1.12709e-189		ANP32B	5.60318e-19	0.374041	0.684	0.719	2.58934e-14		KRT6B	1.14681e-161	0.840071	0.9	0.622	5.29964e-157		FABP5	7.96431e-125	1.27374	0.778	0.49	3.68047e-120		HMMR	1.5987e-255	0.813037	0.799	0.193	7.3879e-251		RPL13P12	5.79414e-166	0.857712	0.844	0.366	2.67759e-161		SAT1	0.000397868	0.528549	0.573	0.617	1		Rpl18a
MT-ND4L	3.10121e-249	0.941212	0.955	0.66	1.43313e-244		KRT81	2.64231e-23	0.371667	0.762	0.68	1.22106e-18		CRABP2	6.62855e-95	0.810058	0.49	0.195	3.06318e-90		LIMA1	3.01724e-243	1.27214	0.865	0.48	1.39433e-238		KIF20B	3.54403e-223	0.802843	0.796	0.226	1.63777e-218		PPIAP22	2.40599e-217	0.854657	0.693	0.161	1.11186e-212		GPRC5A	2.638e-05	0.522199	0.336	0.306	1		Rplp1
TMA7	1.0037e-223	0.935186	0.888	0.516	4.63829e-219		PTMS	0.0151956	0.366256	0.49	0.541	1		IVL	1.03796e-129	0.803924	0.284	0.046	4.79664e-125		ITGA6	2.14137e-213	1.2394	0.815	0.398	9.89569e-209		HIST1H1B	1.46887e-168	0.794581	0.537	0.121	6.78794e-164		AC016739.2	1.70855e-174	0.852256	0.826	0.33	7.89554e-170		DSP	2.59439e-14	0.520454	0.765	0.763	1.19892e-09		Lgals1
RP4-604A21.1	6.69951e-266	0.922804	0.581	0.114	3.09598e-261		HSP90AB1	6.97384e-88	0.364788	0.947	0.949	3.22275e-83		RARRES1	4.67122e-148	0.801837	0.967	0.685	2.15867e-143		LAMA3	1.65141e-184	1.2324	0.763	0.332	7.63148e-180		NDC80	7.80057e-268	0.793517	0.714	0.145	3.6048e-263		HMGB1P5	3.83011e-220	0.816088	0.61	0.127	1.76997e-215		MT-ND3	4.02904e-05	0.491539	0.685	0.762	1		Rrbp1
FTH1	0	0.922188	1	0.964	0		TUBB4B	7.25426e-07	0.364573	0.551	0.572	0.0335234		TPM1	1.73388e-134	0.790493	0.98	0.882	8.0126e-130		TXNDC17	1.46839e-295	1.22806	0.957	0.691	6.78572e-291		DLGAP5	9.73375e-222	0.783915	0.821	0.232	4.49816e-217		NME1-NME2	1.65957e-223	0.808805	0.698	0.157	7.66919e-219		ITGB6	1.18394e-05	0.489931	0.476	0.485	0.547124		Hsp90ab1
FTH1P7	7.14021e-242	0.918146	0.526	0.108	3.29963e-237		RPS12	1.12536e-70	0.360862	0.925	0.926	5.2005e-66		KRT7	1.10471e-180	0.789717	0.975	0.784	5.10509e-176		CA12	0	1.1965	0.583	0.039	0		INCENP	4.57034e-265	0.763429	0.71	0.146	2.11205e-260		RP4-604A21.1	6.02221e-224	0.805272	0.663	0.135	2.78298e-219		MT-ND6	2.38353e-05	0.473914	0.615	0.685	1		Cald1
CTB-13H5.1	5.40581e-245	0.893757	0.56	0.118	2.49813e-240		MRPL12	0.00584043	0.352937	0.362	0.369	1		KRT81	6.63073e-108	0.769758	0.901	0.656	3.06419e-103		VIM	1.21561e-181	1.17975	0.852	0.443	5.61756e-177		HIST1H2AJ	4.44567e-158	0.762492	0.575	0.146	2.05443e-153		RP11-234A1.1	3.0213e-146	0.796126	0.84	0.388	1.3962e-141		XIST	0.063691	0.449508	0.295	0.312	1		Rpl41
UBE2V1	4.16379e-215	0.893221	0.613	0.178	1.92417e-210		HSPD1	2.74043e-46	0.351268	0.882	0.884	1.26641e-41		KLK7	1.64328e-93	0.764812	0.856	0.61	7.59391e-89		SLC39A6	5.33951e-183	1.17452	0.747	0.352	2.46749e-178		KIF11	1.27726e-247	0.743283	0.756	0.181	5.90246e-243		CTB-13H5.1	1.1339e-206	0.793452	0.641	0.138	5.23996e-202		MACF1	0.00176775	0.446632	0.416	0.432	1		Gm26924
RPS29	1.50476e-297	0.883393	0.989	0.821	6.95382e-293		CALB2	0.0012878	0.348889	0.266	0.238	1		EMP1	7.81327e-111	0.763476	0.854	0.565	3.61067e-106		IGFBP6	0	1.14491	0.531	0.066	0		NCAPG	5.96596e-231	0.738893	0.757	0.189	2.75699e-226		SEC31B	9.88517e-193	0.791666	0.721	0.199	4.56813e-188		AHNAK	0.00971319	0.445611	0.375	0.395	1		mt-Nd4
Rps19-ps6	1.11764e-240	0.878918	0.573	0.124	5.16484e-236		EIF4EBP1	0.000267152	0.34748	0.478	0.508	1		TNFRSF11B	1.11891e-81	0.740037	0.398	0.138	5.17068e-77		AKR1C2	4.68696e-210	1.14244	0.43	0.063	2.16594e-205		CDCA8	5.75547e-241	0.734223	0.749	0.177	2.65972e-236		FTH1P10	4.3209e-170	0.787786	0.789	0.26	1.99677e-165		KRT16	1.2067e-10	0.44316	0.59	0.559	5.5764e-06		Rpl35
CTD-2192J16.15	1.68027e-169	0.86539	0.608	0.228	7.76486e-165		RUVBL1	0.0817717	0.342622	0.437	0.481	1		FN1	6.39229e-26	0.739797	0.252	0.124	2.954e-21		PRNP	1.73343e-184	1.13955	0.624	0.204	8.01054e-180		ARL6IP1	3.19747e-129	0.732386	0.961	0.658	1.47761e-124		RP11-742N3.1	1.59553e-145	0.770695	0.86	0.415	7.37325e-141		MT-ND4L	0.955664	0.43133	0.626	0.719	1		Rps26
ATP5E	5.46996e-237	0.851287	0.949	0.702	2.52778e-232		ANP32E	1.31295e-05	0.34035	0.534	0.559	0.606742		LGALS3	1.76961e-114	0.736719	0.85	0.586	8.1777e-110		GJA1	0	1.13317	0.573	0.074	0		CASC5	3.76083e-245	0.724557	0.702	0.151	1.73795e-240		UBE2C	1.82756e-89	0.763443	0.649	0.288	8.4455e-85		CASP14	0.142498	0.425832	0.33	0.348	1		mt-Rnr1
RPL7	0	0.844053	0.998	0.891	0		NFIC	0.00164655	0.339274	0.25	0.328	1		IL18	8.59952e-139	0.722925	0.583	0.204	3.97401e-134		DSC3	1.45775e-215	1.0742	0.642	0.179	6.73654e-211		KIF23	1.94469e-223	0.705513	0.71	0.174	8.98678e-219		RPL13AP5	2.67107e-141	0.763213	0.838	0.389	1.23436e-136		IGFBP3	6.19113e-06	0.424672	0.489	0.472	0.286105		Hspa5
NME1-NME2	4.86937e-219	0.841003	0.574	0.143	2.25023e-214		CCNB1	2.71e-07	0.339243	0.487	0.447	0.0125234		EHF	2.90501e-119	0.714487	0.622	0.254	1.34246e-114		LCP1	9.54054e-306	1.04657	0.436	0.036	4.40887e-301		CCNB1	1.6965e-138	0.697629	0.876	0.396	7.83987e-134		NUSAP1	1.64669e-119	0.757501	0.838	0.39	7.60967e-115		TGFBI	2.39734e-10	0.418135	0.692	0.716	1.10786e-05		Actb
RPL15P3	2.12388e-156	0.840508	0.608	0.248	9.81488e-152		ATAD2	0.0178242	0.3386	0.379	0.388	1		KRT5	1.03775e-116	0.699873	0.92	0.685	4.79565e-112		MYO1B	1.45369e-159	1.04029	0.745	0.365	6.71779e-155		GTSE1	6.8577e-251	0.689519	0.705	0.144	3.16908e-246		RPL15P3	2.16902e-152	0.754277	0.72	0.259	1.00235e-147		RRBP1	2.55934e-12	0.414866	0.678	0.717	1.18272e-07		Ptma
TMSB4XP8	9.32643e-120	0.838481	0.814	0.606	4.30993e-115		ZNF593	0.0702377	0.338015	0.326	0.34	1		KRT8	5.61869e-129	0.693986	0.937	0.671	2.59651e-124		VSNL1	2.76357e-297	1.03	0.599	0.099	1.2771e-292		SMC4	2.68881e-149	0.683511	0.905	0.433	1.24255e-144		RP11-51O6.1	1.26506e-131	0.748763	0.746	0.314	5.84609e-127		DSC2	2.73792e-06	0.411165	0.601	0.632	0.126525		Fau
AC004453.8	3.87658e-165	0.835439	0.589	0.211	1.79144e-160		NUDC	9.07352e-14	0.337991	0.659	0.689	4.19306e-09		SSFA2	3.4411e-100	0.683301	0.605	0.28	1.5902e-95		FST	5.3366e-283	1.00984	0.491	0.06	2.46615e-278		CDK1	1.05489e-194	0.670375	0.661	0.159	4.87484e-190		CTD-2192J16.15	6.64338e-156	0.745681	0.707	0.241	3.07004e-151		DCBLD1	5.0333e-05	0.411112	0.464	0.483	1		Rpl32
RPL22	4.62639e-188	0.831067	0.868	0.562	2.13795e-183		RPS9	3.85152e-42	0.334086	0.846	0.863	1.77986e-37		AZGP1	7.33809e-115	0.677389	0.887	0.544	3.39108e-110		RBBP8	5.46739e-144	0.998993	0.753	0.394	2.52659e-139		SGOL2	9.70003e-230	0.657024	0.641	0.129	4.48258e-225		RPS29	5.19147e-177	0.738869	0.995	0.832	2.39908e-172		KRT19	1.32901e-29	0.409068	0.852	0.727	6.14162e-25		Hsp90b1
SEC31B	7.21889e-185	0.825759	0.594	0.188	3.336e-180		PARP1	6.91382e-07	0.330736	0.531	0.553	0.0319502		DSC2	2.83195e-118	0.667414	0.887	0.583	1.3087e-113		GPX2	0	0.972821	0.494	0.019	0		BUB1	1.13147e-209	0.656466	0.73	0.184	5.22874e-205		NPM1P39	1.0443e-137	0.736893	0.658	0.236	4.82594e-133		AKAP9	0.00912214	0.408568	0.45	0.494	1		Cd63
PPIAP22	1.3096e-200	0.824496	0.562	0.149	6.05194e-196		CFL1	1.31119e-46	0.330147	0.888	0.892	6.05929e-42		IGFBP3	3.28123e-84	0.662424	0.75	0.425	1.51632e-79		COL12A1	5.02124e-204	0.971963	0.577	0.143	2.32042e-199		CDCA2	1.35348e-242	0.656394	0.615	0.113	6.2547e-238		H3F3A	7.17911e-209	0.734833	0.636	0.133	3.31761e-204		PRRC2C	4.50363e-09	0.406133	0.626	0.683	0.000208122		Rpl37
SERPINB4	6.63898e-32	0.821664	0.421	0.269	3.06801e-27		RPS8	1.49177e-62	0.328244	0.924	0.94	6.89377e-58		TUBA1A	9.98359e-92	0.658458	0.68	0.38	4.61362e-87		S100A8	3.34038e-110	0.970168	0.264	0.045	1.54366e-105		TMPO	9.32768e-162	0.645986	0.862	0.348	4.31051e-157		UBE2V1	1.52342e-180	0.72992	0.706	0.196	7.04005e-176		AZGP1	2.28168e-17	0.40523	0.662	0.588	1.05441e-12		Rps29
SERPINB3	1.21551e-44	0.818416	0.587	0.411	5.61711e-40		TAGLN2	0.228254	0.324166	0.504	0.58	1		GABRP	4.90443e-107	0.643043	0.565	0.223	2.26643e-102		TPM2	2.19505e-164	0.936914	0.74	0.291	1.01438e-159		KIF14	7.49026e-207	0.643176	0.548	0.101	3.4614e-202		SRP9	2.37072e-134	0.723128	0.818	0.408	1.09556e-129		MPRIP	0.00306882	0.404052	0.262	0.242	1		Rps24
AC007969.5	1.60722e-146	0.800794	0.757	0.452	7.4273e-142		SLC25A6	1.871e-06	0.323307	0.574	0.631	0.0864628		IER3	4.47535e-83	0.605904	0.772	0.479	2.06815e-78		LAMC2	1.24736e-112	0.914831	0.707	0.361	5.76432e-108		TUBB4B	7.05884e-134	0.642869	0.926	0.52	3.26203e-129		Rps19-ps6	2.88144e-203	0.721637	0.666	0.143	1.33157e-198		KLK7	3.40405e-05	0.403888	0.617	0.65	1		Vim
RPS27	1.5341e-269	0.79419	0.984	0.805	7.08941e-265		ORC6	0.393002	0.318423	0.261	0.276	1		KRT15	3.72838e-50	0.598254	0.802	0.632	1.72296e-45		NEFL	0	0.881636	0.33	0.006	0		TTK	1.13958e-237	0.642215	0.59	0.105	5.26623e-233		H2AFZ	2.13984e-135	0.711792	0.955	0.682	9.88861e-131		PSAP	0.0554742	0.394952	0.432	0.496	1		Fbln2
RP11-889L3.1	6.13074e-195	0.784736	0.528	0.136	2.83314e-190		SSRP1	0.00101208	0.317991	0.475	0.513	1		CALD1	5.03865e-51	0.597737	0.863	0.682	2.32846e-46		PERP	3.65625e-140	0.876555	0.875	0.642	1.68963e-135		PRR11	8.60315e-193	0.641804	0.734	0.204	3.97569e-188		NPM1P27	6.56567e-132	0.709323	0.72	0.298	3.03413e-127		CCNL2	0.0020085	0.391984	0.386	0.405	1		Pabpc1
RP11-159C21.4	1.54821e-118	0.76614	0.628	0.332	7.15459e-114		C12orf57	0.163135	0.317885	0.333	0.353	1		ITGB6	1.21156e-75	0.584846	0.727	0.441	5.59885e-71		SERPINB5	3.28679e-118	0.875676	0.759	0.454	1.51889e-113		DEPDC1	5.01266e-249	0.641162	0.662	0.126	2.31645e-244		COX17	1.02693e-125	0.708966	0.849	0.451	4.74565e-121		CLIP1	0.294189	0.391228	0.361	0.414	1		Rpl6
H3F3A	1.40105e-189	0.765361	0.507	0.123	6.47453e-185		HSP90AA1	1.77598e-36	0.316413	0.91	0.926	8.20714e-32		LCN2	1.54687e-78	0.584382	0.426	0.162	7.14841e-74		CSRP2	7.7138e-199	0.864614	0.517	0.109	3.5647e-194		KIF2C	7.00199e-243	0.631314	0.641	0.121	3.23576e-238		PTMAP2	2.66714e-153	0.703475	0.649	0.204	1.23254e-148		DHCR24	0.470375	0.387671	0.274	0.306	1		Rps19
FTH1P2	1.12842e-161	0.759698	0.487	0.14	5.21463e-157		YARS	0.721532	0.313387	0.314	0.348	1		SERPINB1	1.20326e-80	0.581475	0.709	0.409	5.56052e-76		STK17A	1.52052e-119	0.846754	0.689	0.346	7.0266e-115		HJURP	1.04297e-223	0.627701	0.622	0.123	4.81979e-219		RPL22	7.27645e-131	0.700236	0.924	0.576	3.36259e-126		ELF3	0.0147446	0.38658	0.416	0.434	1		Rpl14
RPL6P27	2.32763e-145	0.759583	0.605	0.259	1.07565e-140		SIVA1	0.18754	0.312795	0.34	0.369	1		CLDN7	9.6576e-101	0.578213	0.822	0.465	4.46297e-96		GSTP1	5.16557e-204	0.845823	0.931	0.81	2.38711e-199		UCA1	1.42017e-114	0.610009	0.646	0.227	6.56291e-110		PTMAP5	5.18142e-132	0.698097	0.627	0.219	2.39444e-127		KRT5	1.73178e-12	0.385293	0.724	0.72	8.0029e-08		Rps12
RPS2P5	2.38504e-185	0.755603	0.505	0.126	1.10217e-180		UPP1	0.033157	0.312705	0.262	0.251	1		RAB11FIP1	1.15933e-97	0.576527	0.548	0.224	5.35748e-93		FEZ1	0	0.822294	0.43	0.009	0		CEP55	4.20704e-181	0.60307	0.724	0.206	1.94416e-176		HSP90AB3P	3.55365e-127	0.697758	0.636	0.23	1.64221e-122		MYOF	0.00116275	0.383023	0.487	0.541	1		Rps28
RPL21	6.34957e-276	0.75528	0.993	0.864	2.93426e-271		SOD1	2.27833e-14	0.310375	0.697	0.744	1.05286e-09		MYL9	8.05066e-65	0.573258	0.337	0.123	3.72037e-60		SBSPON	4.45949e-134	0.820309	0.566	0.192	2.06082e-129		STMN1	4.37811e-115	0.602307	0.942	0.552	2.02321e-110		AC004453.8	4.57832e-146	0.697316	0.675	0.226	2.11573e-141		DDX17	0.0100097	0.381417	0.446	0.495	1		Tmsb10
RPL3P4	2.50474e-116	0.754233	0.606	0.305	1.15749e-111		TKT	7.15791e-10	0.307859	0.686	0.741	3.30781e-05		RHOV	1.13093e-128	0.565778	0.394	0.097	5.22626e-124		MMP1	5.0687e-248	0.792518	0.258	0.007	2.34235e-243		ARHGAP11A	2.48893e-207	0.599352	0.691	0.171	1.15018e-202		RPS2P5	4.55135e-177	0.695583	0.598	0.14	2.10327e-172		LAMB3	0.684611	0.380738	0.347	0.399	1		Aebp1
RPS3AP6	6.85347e-169	0.753949	0.485	0.131	3.16712e-164		WASF2	0.00458417	0.305022	0.339	0.433	1		IGFBP5	1.13208e-21	0.558961	0.286	0.158	5.23155e-17		RAB38	0	0.790046	0.417	0.023	0		PLK1	1.54305e-232	0.587525	0.593	0.105	7.13075e-228		CDK1	2.56622e-110	0.695322	0.547	0.18	1.1859e-105		IER3	0.00422759	0.376107	0.497	0.526	1		Rpl13a
AC004057.1	4.00393e-189	0.743057	0.448	0.095	1.8503e-184		PA2G4	3.64837e-19	0.304835	0.75	0.796	1.68598e-14		PLK2	2.83032e-86	0.558824	0.798	0.515	1.30795e-81		SESN3	4.4168e-163	0.78031	0.452	0.098	2.04109e-158		HIST1H1A	3.53061e-125	0.586669	0.399	0.086	1.63157e-120		AC007969.5	9.6857e-121	0.694994	0.849	0.462	4.47595e-116		SPTBN1	0.0655188	0.370595	0.38	0.412	1		Col5a2
MIR4426	4.33701e-173	0.739986	0.51	0.143	2.00422e-168		SNHG3	0.408139	0.301467	0.35	0.391	1		DEFB1	6.99456e-114	0.557976	0.379	0.097	3.23233e-109		COL7A1	3.92359e-226	0.776273	0.435	0.059	1.81317e-221		CKAP2	2.1955e-122	0.584695	0.77	0.327	1.01459e-117		RP11-69L16.5	2.11084e-189	0.671873	0.547	0.11	9.7546e-185		FXYD5	0.00130699	0.36906	0.538	0.599	1		Rps27
RPS26	8.58963e-251	0.739336	0.975	0.821	3.96944e-246		RPS16	4.66011e-40	0.300068	0.874	0.89	2.15353e-35		WFDC2	4.93567e-49	0.550476	0.47	0.253	2.28087e-44		DSG3	7.48067e-126	0.774716	0.57	0.198	3.45697e-121		KIF4A	4.09407e-198	0.583073	0.657	0.156	1.89195e-193		MT1E	1.34659e-102	0.664285	0.943	0.63	6.22287e-98		PTPRF	0.647905	0.368568	0.252	0.283	1		Col3a1
COX6A1P2	3.11831e-157	0.727854	0.493	0.142	1.44104e-152		GRPEL1	0.106254	0.297889	0.491	0.57	1		LY6D	1.54597e-94	0.548048	0.35	0.099	7.14424e-90		LTBP1	2.51521e-235	0.774492	0.429	0.054	1.16233e-230		ECT2	4.43837e-171	0.576726	0.717	0.219	2.05106e-166		FTH1P8	4.76665e-146	0.659705	0.612	0.165	2.20276e-141		KDELR1	0.123353	0.367512	0.399	0.452	1		Rps14
RPS23P8	8.04108e-127	0.72388	0.522	0.202	3.71594e-122		ANP32A	1.58412e-07	0.297727	0.625	0.692	0.00732055		ENC1	4.45838e-72	0.534881	0.472	0.21	2.0603e-67		HSPB1	4.2821e-126	0.768346	0.949	0.822	1.97884e-121		TACC3	9.17255e-194	0.574675	0.657	0.159	4.23882e-189		SLC25A5	1.18017e-121	0.658867	0.926	0.603	5.45379e-117		CAST	2.80594e-12	0.362505	0.879	0.883	1.29668e-07		Rpl13
RPS7P1	9.9295e-116	0.714705	0.486	0.186	4.58862e-111		CSNK2B	0.576672	0.296624	0.313	0.364	1		GUCY1A3	2.50476e-78	0.52541	0.548	0.254	1.1575e-73		CTSC	8.38727e-70	0.766315	0.634	0.373	3.87593e-65		RAD21	5.6114e-115	0.569965	0.897	0.512	2.59314e-110		RP11-159C21.4	3.00971e-107	0.650975	0.718	0.34	1.39085e-102		CTSD	3.58067e-05	0.361966	0.552	0.605	1		Sparc
RPL14P1	2.59971e-123	0.713233	0.576	0.256	1.20138e-118		NUCKS1	5.34214e-15	0.296516	0.725	0.773	2.46871e-10		APP	7.70348e-81	0.522316	0.882	0.645	3.55993e-76		TP63	0	0.759415	0.402	0.026	0		BIRC5	1.65529e-134	0.566057	0.851	0.354	7.64943e-130		RP11-889L3.1	2.6233e-164	0.644119	0.604	0.153	1.21228e-159		CLDN7	3.93427e-08	0.359399	0.55	0.515	0.0018181		Rps15a
RP11-864N7.2	8.80108e-112	0.711219	0.65	0.358	4.06716e-107		PRKCDBP	0.135728	0.296177	0.416	0.454	1		PALMD	1.47417e-76	0.519608	0.445	0.177	6.81243e-72		PTPN13	7.39255e-194	0.741841	0.431	0.072	3.41624e-189		DIAPH3	7.52522e-159	0.560031	0.69	0.211	3.47755e-154		RPL6P27	1.44591e-113	0.643259	0.673	0.274	6.68185e-109		KRT7	2.57063e-22	0.354711	0.844	0.809	1.18794e-17		Gas5
B2M	2.46582e-173	0.709909	0.928	0.711	1.13951e-168		LRRC59	0.120821	0.293982	0.507	0.579	1		GPRC5A	5.69366e-81	0.509994	0.569	0.263	2.63116e-76		CSTA	4.60465e-149	0.730856	0.587	0.184	2.1279e-144		BUB1B	3.06022e-204	0.553288	0.596	0.123	1.41419e-199		RPS7P1	1.07352e-138	0.637636	0.615	0.19	4.96093e-134		EIF4G1	0.00131911	0.352117	0.524	0.593	1		Rpl21
CD24P4	4.02826e-88	0.709196	0.615	0.347	1.86154e-83		MRTO4	0.341546	0.293514	0.377	0.42	1		PTTG1IP	7.32699e-90	0.507741	0.964	0.827	3.38595e-85		ITM2B	1.12074e-90	0.726745	0.769	0.559	5.17914e-86		CBX5	1.717e-118	0.54265	0.866	0.436	7.93461e-114		SLIRP	1.30712e-116	0.624008	0.949	0.682	6.04046e-112		NKTR	0.855807	0.349267	0.3	0.36	1		S100a6
RP11-112J1.1	7.30715e-139	0.70016	0.472	0.148	3.37678e-134		AURKAIP1	0.394676	0.293124	0.438	0.511	1		TRIM2	3.36348e-106	0.501073	0.512	0.186	1.55433e-101		S100A9	5.74551e-61	0.721625	0.349	0.13	2.65512e-56		LMNB1	2.42535e-152	0.537621	0.697	0.217	1.1208e-147		RP11-425L10.1	1.0083e-100	0.618967	0.643	0.273	4.65957e-96		DOCK5	0.025634	0.348546	0.262	0.254	1		Rps23
RPL34P18	2.55645e-137	0.693703	0.496	0.167	1.18139e-132		HNRNPC	2.44147e-26	0.292347	0.807	0.842	1.12825e-21		MYOF	2.3112e-69	0.497043	0.761	0.496	1.06805e-64		DUSP6	5.50785e-152	0.712306	0.434	0.095	2.54529e-147		SPDL1	6.06147e-154	0.534612	0.708	0.224	2.80113e-149		HMGN2P5	4.15096e-133	0.617672	0.544	0.157	1.91824e-128		THBS1	0.527935	0.345171	0.426	0.533	1		Rplp0
RP11-36C20.1	7.89233e-132	0.691903	0.49	0.169	3.6472e-127		GNB2L1	6.15676e-34	0.290121	0.838	0.868	2.84516e-29		NEAT1	5.58738e-69	0.497027	0.699	0.421	2.58204e-64		MT2A	8.3483e-101	0.689731	0.938	0.775	3.85792e-96		SMC1A	2.16294e-109	0.528278	0.924	0.554	9.99539e-105		RPS3AP6	7.07513e-145	0.617269	0.558	0.145	3.26956e-140		AHNAK2	0.406782	0.344058	0.238	0.253	1		Rps9
CTD-2287O16.1	2.56181e-100	0.69012	0.582	0.301	1.18386e-95		HMG20B	0.630012	0.289189	0.428	0.502	1		CLDN1	1.18097e-83	0.496492	0.455	0.169	5.45751e-79		IFI16	3.58447e-88	0.688485	0.619	0.316	1.65645e-83		ANP32E	1.16896e-106	0.527645	0.903	0.507	5.402e-102		RPL14P1	6.61954e-108	0.617263	0.656	0.268	3.05902e-103		DYNC1H1	0.797487	0.33991	0.339	0.404	1		Rpl23a
AC022431.1	4.84876e-129	0.687998	0.467	0.154	2.24071e-124		RPLP2	3.62064e-39	0.288917	0.878	0.911	1.67317e-34		SLC6A14	6.36653e-102	0.495472	0.426	0.132	2.9421e-97		SLC7A8	5.62378e-279	0.673056	0.335	0.016	2.59886e-274		CXCL1	1.6424e-43	0.527492	0.455	0.22	7.58986e-39		RPL7	1.34718e-171	0.616361	0.998	0.898	6.22558e-167		CD44	3.01313e-06	0.337486	0.588	0.638	0.139243		Npm1
PET100	1.336e-105	0.686452	0.546	0.25	6.17393e-101		TOX4	0.000213405	0.28752	0.243	0.34	1		CDA	1.04605e-94	0.493265	0.504	0.196	4.83401e-90		TENM2	0	0.672444	0.395	0.015	0		SRSF3	5.71973e-105	0.519504	0.966	0.685	2.6432e-100		MT1X	1.30982e-74	0.615755	0.652	0.324	6.05293e-70		CHD3	0.263579	0.337124	0.301	0.332	1		Calm1
COX16	2.2119e-113	0.682828	0.681	0.389	1.02216e-108		HMGB2	0.000128534	0.286839	0.519	0.483	1		BBOX1	5.20523e-120	0.491629	0.336	0.073	2.40544e-115		FERMT1	4.36814e-85	0.661874	0.504	0.206	2.0186e-80		CKS2	2.70854e-109	0.518297	0.779	0.346	1.25167e-104		MT-ND4L	3.4869e-130	0.612698	0.985	0.676	1.61137e-125		FOS	0.239982	0.334362	0.358	0.454	1		Rpl12
RPL23A	3.0851e-196	0.680167	0.965	0.776	1.42569e-191		EEF1D	4.92249e-05	0.285663	0.609	0.687	1		SOX4	1.0935e-64	0.488648	0.808	0.555	5.0533e-60		PDLIM1	1.82971e-87	0.657887	0.598	0.297	8.45545e-83		NCAPH	3.35185e-212	0.50618	0.546	0.097	1.54896e-207		SHFM1	5.4791e-110	0.612158	0.915	0.605	2.532e-105		EMP1	6.26532e-05	0.332887	0.59	0.611	1		Rps8
RPL18A	7.66668e-179	0.667936	0.942	0.72	3.54292e-174		SNRPB	0.00675789	0.283762	0.509	0.569	1		CDKN2B	7.09152e-112	0.480553	0.387	0.105	3.27713e-107		PTTG1	4.54634e-83	0.657017	0.726	0.405	2.10096e-78		CLDN7	1.6009e-98	0.502501	0.903	0.466	7.39806e-94		CKS2	1.13741e-76	0.610311	0.698	0.362	5.25621e-72		B4GALT1	0.0831239	0.332752	0.322	0.337	1		Pdia3
RP11-466H18.1	7.35557e-104	0.66668	0.521	0.233	3.39916e-99		RPL8	1.00002e-31	0.283158	0.869	0.887	4.62131e-27		CLTB	3.54895e-58	0.479029	0.711	0.437	1.64004e-53		SLC3A2	1.47979e-80	0.655928	0.643	0.339	6.83841e-76		FAM111A	5.51678e-141	0.498154	0.637	0.195	2.54942e-136		MT2P1	1.85911e-184	0.609973	0.439	0.067	8.5913e-180		PNISR	0.937967	0.326262	0.42	0.528	1		Ftl1
NDUFB1	5.73878e-107	0.665456	0.722	0.452	2.65201e-102		C16orf13	0.727133	0.282207	0.316	0.366	1		ID3	8.17585e-45	0.476828	0.6	0.374	3.77822e-40		MIR205HG	1.5271e-91	0.653783	0.726	0.41	7.05702e-87		PPM1G	2.5711e-102	0.496762	0.957	0.636	1.18815e-97		RPS18P12	6.70614e-192	0.60459	0.536	0.097	3.09904e-187		PLK2	0.0052585	0.325881	0.511	0.563	1		Rpl19
RPS18P12	2.67294e-180	0.663453	0.429	0.087	1.23522e-175		MCM7	0.527853	0.281652	0.239	0.252	1		S100A6	6.09807e-88	0.474794	0.985	0.916	2.81804e-83		DKK3	3.70502e-290	0.613864	0.349	0.017	1.71217e-285		KIFC1	3.09008e-185	0.489388	0.514	0.099	1.42799e-180		COX6A1P2	9.48952e-147	0.603293	0.586	0.154	4.3853e-142		VMP1	0.382979	0.32524	0.314	0.352	1		Lamp1
RPS18	1.62382e-251	0.655338	0.996	0.885	7.50399e-247		TPX2	0.000107847	0.280076	0.475	0.447	1		TM4SF1	3.89959e-41	0.472461	0.691	0.483	1.80208e-36		SLC16A1	2.49704e-78	0.604572	0.517	0.233	1.15393e-73		ANP32B	5.56935e-98	0.48517	0.963	0.679	2.57371e-93		PDIA3P	1.24745e-105	0.602047	0.569	0.199	5.76473e-101		CANX	2.29251e-14	0.322852	0.781	0.816	1.05942e-09		Rpl23
RPS3AP26	1.09868e-90	0.649639	0.637	0.38	5.07723e-86		TUBA1B	3.0636e-16	0.279309	0.732	0.741	1.41575e-11		UBE2H	4.81106e-74	0.463298	0.547	0.262	2.22329e-69		TAGLN	2.16e-51	0.589834	0.482	0.236	9.98181e-47		SMC2	1.64076e-112	0.481025	0.72	0.285	7.58229e-108		TOMM5	1.05589e-207	0.596834	0.525	0.088	4.8795e-203		LAMC1	0.987346	0.321006	0.297	0.353	1		Rpl4
C11orf31	2.52298e-102	0.64524	0.626	0.337	1.16592e-97		BANF1	0.125055	0.278664	0.328	0.398	1		EEF2	2.16477e-92	0.460433	0.957	0.846	1.00038e-87		TP53AIP1	0	0.588862	0.318	0.004	0		KRT81	1.63965e-66	0.470023	0.949	0.658	7.57716e-62		RPS26	5.41545e-148	0.593187	0.995	0.829	2.50259e-143		GOLGB1	0.728262	0.320441	0.39	0.461	1		Ppp1r12a
SNHG5	4.48014e-130	0.644582	0.865	0.605	2.07036e-125		RANBP1	6.95497e-10	0.278233	0.656	0.699	3.21403e-05		KRT18	1.1699e-64	0.459884	0.934	0.689	5.40634e-60		PHLDA1	1.03987e-56	0.588744	0.565	0.32	4.80544e-52		SHCBP1	1.4858e-174	0.468796	0.582	0.135	6.86617e-170		RPL3P4	1.1001e-92	0.592317	0.678	0.317	5.08376e-88		GOLGA4	0.0622341	0.31952	0.479	0.547	1		Calr
SRP9	3.70102e-109	0.641428	0.695	0.404	1.71031e-104		TGFBI	4.95593e-08	0.277654	0.673	0.721	0.00229023		SAA2	3.07808e-49	0.454459	0.313	0.126	1.42244e-44		LAMB3	1.89489e-60	0.584046	0.625	0.359	8.75665e-56		RRM2	1.07782e-138	0.468794	0.637	0.192	4.98083e-134		AC022431.1	2.24685e-128	0.588374	0.559	0.164	1.03831e-123		EIF4G2	1.8591e-08	0.319511	0.702	0.741	0.000859127		Col4a1
SNRPG	3.30576e-111	0.640732	0.812	0.53	1.52766e-106		HNRNPA1	3.76013e-16	0.277219	0.778	0.826	1.73763e-11		PLOD2	2.75418e-34	0.450521	0.804	0.635	1.27276e-29		PDPN	3.83825e-307	0.584045	0.316	0.008	1.77373e-302		KIF18A	1.00325e-173	0.46877	0.501	0.098	4.63621e-169		CTD-2287O16.1	5.88038e-91	0.588107	0.669	0.31	2.71744e-86		SLC25A37	0.82722	0.319472	0.331	0.393	1		Rps3
RPL41P1	3.0306e-142	0.639483	0.413	0.106	1.4005e-137		GMNN	0.508526	0.275448	0.35	0.382	1		ELF3	6.6427e-57	0.446678	0.666	0.39	3.06972e-52		SLC2A1	4.47208e-83	0.582053	0.415	0.146	2.06664e-78		HSP90AA1	2.56014e-126	0.467625	1	0.913	1.18309e-121		TXN	1.19807e-127	0.585874	0.992	0.842	5.53653e-123		CHD4	0.0121831	0.317662	0.498	0.566	1		Eef1b2
RPL10	7.00861e-168	0.634337	0.966	0.759	3.23882e-163		NNMT	0.192706	0.273541	0.457	0.51	1		CTGF	5.70454e-40	0.442116	0.406	0.209	2.63618e-35		GSTO1	1.99967e-63	0.578308	0.758	0.533	9.24088e-59		KPNA2	1.76298e-93	0.466819	0.737	0.339	8.14708e-89		RP11-778D9.4	2.12423e-148	0.584543	0.504	0.114	9.8165e-144		DSG2	0.201502	0.316385	0.399	0.452	1		Rps21
RPL18AP3	5.08517e-87	0.633857	0.587	0.33	2.34996e-82		POLE3	0.0474655	0.272978	0.418	0.456	1		VTCN1	2.14793e-125	0.440359	0.324	0.064	9.92601e-121		TIMP3	8.36291e-118	0.57688	0.557	0.186	3.86467e-113		TUBA1C	1.76893e-88	0.46155	0.821	0.436	8.1746e-84		MIR4426	1.5296e-131	0.579962	0.562	0.161	7.0686e-127		CPA4	0.657449	0.313488	0.248	0.291	1		Rpl8
BEST1	1.85368e-46	0.631319	0.518	0.332	8.56622e-42		TIMM13	0.0257752	0.27263	0.53	0.616	1		KIF1C	4.50065e-76	0.438671	0.496	0.215	2.07984e-71		ARPC2	1.11752e-140	0.57576	0.945	0.848	5.16427e-136		EZR	5.63876e-65	0.457001	0.971	0.779	2.60578e-60		RPL23A	2.27124e-129	0.578792	0.98	0.787	1.04959e-124		OS9	0.742228	0.312809	0.385	0.467	1		Rpl26
RP11-632C17--A.1	1.23828e-159	0.626668	0.385	0.078	5.72234e-155		CARHSP1	0.433982	0.272492	0.414	0.469	1		EZR	1.79961e-56	0.434365	0.931	0.779	8.31636e-52		FLRT3	3.20777e-168	0.564289	0.367	0.057	1.48238e-163		TUBB	2.98727e-85	0.453273	0.943	0.665	1.38048e-80		KIAA0101	7.12242e-95	0.578635	0.743	0.346	3.29141e-90		MYO6	0.764143	0.310462	0.347	0.415	1		Ahnak
RP11-3P17.3	5.35909e-89	0.623441	0.513	0.25	2.47654e-84		GPN3	0.0222972	0.272479	0.238	0.302	1		KRT6A	2.76819e-53	0.43382	0.707	0.424	1.27923e-48		UBA6	2.73059e-52	0.561743	0.505	0.277	1.26186e-47		CDC20	8.73806e-131	0.452227	0.629	0.195	4.03803e-126		RPS23P8	4.51624e-104	0.576528	0.584	0.216	2.08705e-99		LAMC2	0.136697	0.310172	0.33	0.415	1		Rps17
RPL41P2	3.34552e-101	0.619022	0.434	0.162	1.54603e-96		RPS3	1.22841e-44	0.270898	0.917	0.927	5.67673e-40		DCBLD1	7.07139e-54	0.431803	0.696	0.443	3.26783e-49		KRT5	3.92519e-79	0.557931	0.892	0.695	1.81391e-74		ATF4	1.50082e-96	0.44942	0.782	0.376	6.93557e-92		SPCS2	1.103e-102	0.576322	0.723	0.34	5.09721e-98		PABPC1	5.81525e-23	0.309436	0.864	0.867	2.68735e-18		Ifitm3
SRI	1.88901e-87	0.608328	0.779	0.587	8.72949e-83		KRT18	1.12098e-12	0.268581	0.75	0.721	5.18027e-08		FNBP1L	3.59085e-61	0.424083	0.633	0.357	1.6594e-56		CARD18	1.78499e-243	0.555989	0.276	0.01	8.24882e-239		CKAP5	1.99836e-103	0.447205	0.703	0.296	9.2348e-99		SVIP	3.22653e-98	0.570116	0.692	0.326	1.49105e-93		ITGB4	0.163155	0.30856	0.24	0.304	1		Rpl39
SHFM1	5.15059e-113	0.607124	0.845	0.597	2.38019e-108		DEK	1.32866e-05	0.268507	0.592	0.618	0.614		AGR2	5.79516e-52	0.423807	0.307	0.116	2.67806e-47		GLIPR1	8.55744e-57	0.554125	0.599	0.355	3.95456e-52		AZGP1	4.79803e-67	0.446624	0.92	0.551	2.21727e-62		CACYBP	2.07369e-86	0.569125	0.863	0.523	9.58294e-82		KTN1	2.73457e-08	0.306122	0.705	0.753	0.0012637		Hnrnpa2b1
PDIA3P	1.95327e-108	0.606429	0.486	0.19	9.02645e-104		DNMT1	0.0402109	0.268344	0.455	0.493	1		OPTN	1.30005e-59	0.423358	0.691	0.418	6.00777e-55		ITGA2	9.02547e-46	0.545644	0.557	0.328	4.17085e-41		NUCKS1	9.84688e-87	0.443954	0.971	0.737	4.55044e-82		TOP2A	1.08247e-86	0.569028	0.767	0.353	5.00231e-82		ALCAM	0.171498	0.302609	0.315	0.407	1		Srrm2
AD000092.3	3.84036e-139	0.605889	0.41	0.106	1.77471e-134		NME1	0.00159811	0.26818	0.56	0.636	1		GSN	4.79429e-72	0.416695	0.455	0.188	2.21553e-67		SERINC2	5.31862e-77	0.537406	0.509	0.216	2.45784e-72		CCNB2	8.78322e-132	0.441891	0.623	0.192	4.0589e-127		AD000092.3	4.44386e-136	0.568758	0.492	0.116	2.0536e-131		CCNL1	0.224118	0.298192	0.279	0.356	1		Rps5
RP11-778D9.4	1.20996e-121	0.605569	0.392	0.109	5.59147e-117		AP2S1	0.167272	0.267935	0.471	0.547	1		FXYD3	1.73743e-40	0.414417	0.751	0.544	8.02899e-36		LAD1	1.28081e-52	0.533956	0.629	0.379	5.91887e-48		AURKB	6.88658e-174	0.440203	0.521	0.106	3.18242e-169		RPL21	1.55129e-140	0.568206	0.998	0.872	7.16882e-136		ZMYND8	0.342813	0.296247	0.229	0.279	1		H2-D1
FTH1P20	1.03833e-138	0.603579	0.36	0.082	4.79832e-134		PTGES3	7.50982e-08	0.267429	0.651	0.703	0.00347044		HEBP2	5.55889e-47	0.412984	0.758	0.539	2.56887e-42		SDC1	1.75162e-101	0.531245	0.425	0.13	8.0946e-97		HIST1H1C	8.77162e-70	0.43799	0.553	0.234	4.05354e-65		NDUFB1	2.04995e-89	0.568152	0.809	0.459	9.47322e-85		TCN1	0.252737	0.295206	0.336	0.355	1		Rps3a1
SRP14	2.9014e-178	0.599668	0.964	0.8	1.34079e-173		MRP63	0.798248	0.265748	0.473	0.567	1		TP53I3	1.33761e-63	0.412614	0.475	0.219	6.18135e-59		ATP1B3	9.08436e-56	0.527607	0.648	0.425	4.19806e-51		NEK2	3.01446e-167	0.433356	0.404	0.065	1.39304e-162		RPL41P2	6.26061e-124	0.568015	0.552	0.166	2.89315e-119		SRRM2	0.0766733	0.294496	0.505	0.588	1		Ncl
PTMAP2	1.39053e-83	0.597183	0.469	0.208	6.42591e-79		PSMB7	0.000614039	0.26544	0.577	0.654	1		S100A10	2.06273e-77	0.407362	0.978	0.89	9.5323e-73		CTNNAL1	2.06848e-42	0.522875	0.58	0.368	9.55887e-38		HIST1H4C	1.01201e-57	0.429266	0.92	0.702	4.6767e-53		ESCO2	1.27936e-83	0.566391	0.518	0.193	5.91217e-79		TFCP2L1	0.103344	0.294362	0.251	0.249	1		Rps16
SC22CB-1E7.1	1.50955e-104	0.593319	0.401	0.133	6.97592e-100		MCM4	0.307505	0.265091	0.292	0.306	1		KLK10	3.67014e-39	0.402452	0.746	0.547	1.69605e-34		KRT17	9.81251e-55	0.522862	0.727	0.467	4.53456e-50		KRT19	7.55088e-63	0.428962	0.963	0.71	3.48941e-58		KPNA2	1.13377e-68	0.566281	0.667	0.353	5.23938e-64		INHBA	0.653251	0.293088	0.248	0.289	1		Rpl37a
GCSH	6.89567e-86	0.590434	0.438	0.184	3.18663e-81		TMPO	0.691995	0.264499	0.379	0.416	1		TGFB2	1.31677e-54	0.397689	0.57	0.314	6.08505e-50		HSPA4L	8.06059e-56	0.520383	0.531	0.287	3.72496e-51		DEK	1.39392e-75	0.428014	0.916	0.573	6.44157e-71		PSMC1	6.83494e-84	0.564145	0.704	0.364	3.15856e-79		GOLGA2	0.229193	0.290218	0.276	0.354	1		Eef1a1
FBXO32	6.17699e-56	0.587902	0.637	0.415	2.85451e-51		RPS5	2.57356e-24	0.264423	0.81	0.843	1.18929e-19		INHBA	4.97235e-37	0.397574	0.457	0.254	2.29782e-32		RASSF6	4.64439e-170	0.519665	0.298	0.033	2.14626e-165		KNSTRN	3.11688e-108	0.426064	0.568	0.188	1.44037e-103		EIF1AX	1.74124e-87	0.562859	0.849	0.52	8.04664e-83		PTPRK	0.445405	0.290155	0.221	0.263	1		Rps25
RP5-827C21.1	1.51307e-152	0.587608	0.356	0.069	6.99221e-148		NOP16	0.46333	0.264417	0.443	0.506	1		MYH9	1.56083e-29	0.396611	0.669	0.482	7.2129e-25		NAV1	5.42734e-94	0.517296	0.383	0.112	2.50808e-89		RTKN2	2.37795e-104	0.424075	0.541	0.174	1.0989e-99		H3F3C	4.39229e-183	0.559604	0.445	0.069	2.02977e-178		PMEPA1	0.731664	0.289867	0.375	0.436	1		Tpm1
LINC00662	2.41132e-82	0.584908	0.429	0.181	1.11432e-77		GAPDH	8.75812e-29	0.26431	0.942	0.934	4.0473e-24		CD99	8.81302e-54	0.394225	0.579	0.315	4.07267e-49		CBR1	9.42075e-55	0.516289	0.589	0.345	4.35352e-50		BUB3	4.06435e-94	0.422385	0.814	0.407	1.87822e-89		RP11-36C20.1	1.26742e-107	0.557573	0.55	0.184	5.85698e-103		ADAR	0.767613	0.289535	0.224	0.259	1		Hspd1
KRT17	2.89696e-55	0.584354	0.678	0.466	1.33875e-50		HSPA9	0.057425	0.263272	0.534	0.618	1		S100A14	5.60241e-31	0.392787	0.857	0.724	2.58898e-26		IL1RAP	9.49456e-88	0.512384	0.385	0.119	4.38762e-83		TK1	2.61938e-97	0.421346	0.757	0.33	1.21047e-92		HMGN1	6.57459e-100	0.556917	0.945	0.68	3.03825e-95		AFF4	0.169332	0.2874	0.257	0.337	1		Rps7
ATP5I	8.56369e-119	0.583486	0.868	0.622	3.95745e-114		DHX9	0.186348	0.263222	0.496	0.578	1		SOSTDC1	6.52298e-35	0.392284	0.269	0.119	3.0144e-30		COBLL1	4.09831e-85	0.512345	0.341	0.096	1.89391e-80		ORC6	3.10832e-125	0.420092	0.669	0.219	1.43642e-120		EIF4A1P10	1.06332e-164	0.556303	0.493	0.097	4.91382e-160		TKT	1.60861e-07	0.28679	0.675	0.74	0.00743372		Prrc2c
RPL39P3	2.93234e-149	0.57599	0.392	0.09	1.3551e-144		U2AF2	0.131202	0.263016	0.254	0.306	1		CXCL1	2.37161e-26	0.39079	0.384	0.224	1.09597e-21		HIST1H1D	2.84854e-12	0.508945	0.388	0.278	1.31637e-07		CKAP2L	1.67985e-165	0.419063	0.446	0.079	7.76293e-161		RP11-3P17.3	1.01439e-86	0.556157	0.598	0.257	4.6877e-82		HUWE1	0.6839	0.286476	0.276	0.313	1		Igfbp7
SEC61G	9.54267e-82	0.573083	0.714	0.475	4.40986e-77		IMP3	0.330504	0.262681	0.295	0.347	1		SPINT1	8.54621e-64	0.387898	0.475	0.221	3.94938e-59		SSR3	1.06863e-55	0.506718	0.731	0.548	4.93835e-51		KRT7	1.68868e-70	0.418081	0.977	0.791	7.80371e-66		RP11-112J1.1	4.70743e-110	0.55356	0.524	0.163	2.1754e-105		WSB1	0.140841	0.285638	0.259	0.331	1		Rps2
OST4	5.46904e-121	0.569691	0.914	0.729	2.52736e-116		HNRNPU	2.69014e-21	0.262249	0.808	0.848	1.24317e-16		CPA4	6.07045e-55	0.387457	0.499	0.249	2.80528e-50		KLK8	4.21942e-61	0.503754	0.509	0.247	1.94988e-56		PTGES3	9.22814e-74	0.414566	0.938	0.661	4.26451e-69		TMSB4XP8	1.88124e-75	0.549676	0.901	0.609	8.69357e-71		SLPI	0.00280179	0.285114	0.494	0.498	1		Eif3a
PHPT1	1.2571e-87	0.569307	0.57	0.299	5.80931e-83		ENO1	2.99931e-24	0.261097	0.865	0.889	1.38604e-19		CD59	5.03055e-66	0.387262	0.896	0.725	2.32472e-61		EMB	6.67671e-49	0.497135	0.597	0.371	3.08544e-44		CDCA5	5.11218e-166	0.405014	0.476	0.092	2.36244e-161		ATP5I	2.49002e-92	0.547676	0.937	0.63	1.15069e-87		IQGAP1	0.054477	0.284697	0.536	0.629	1		Son
RP11-408P14.1	3.02701e-94	0.568798	0.408	0.15	1.39884e-89		PABPC1	3.17127e-18	0.260058	0.842	0.872	1.46551e-13		TPT1	9.66593e-93	0.382796	0.97	0.871	4.46682e-88		C1orf21	8.91317e-84	0.495103	0.454	0.166	4.11895e-79		EZH2	6.9089e-107	0.401398	0.743	0.299	3.19274e-102		ATP5E	2.3645e-113	0.547211	0.985	0.714	1.09268e-108		ZNF207	0.774751	0.280551	0.257	0.306	1		Rpl36a
RP11-69L16.5	2.81989e-123	0.565066	0.397	0.109	1.30313e-118		CCT6A	3.47932e-11	0.259641	0.699	0.765	1.60786e-06		NTN4	2.76806e-78	0.382664	0.371	0.123	1.27918e-73		PLEKHA1	1.02624e-56	0.494736	0.448	0.204	4.74247e-52		NASP	3.31407e-71	0.398344	0.891	0.565	1.5315e-66		RPL18A	5.13119e-100	0.545833	0.958	0.733	2.37123e-95		SLC16A3	0.962382	0.279507	0.276	0.311	1		Rbm39
NDUFC1	2.56621e-83	0.56299	0.762	0.533	1.1859e-78		UCHL5	0.036435	0.256884	0.339	0.434	1		CTSB	6.2978e-30	0.382018	0.695	0.52	2.91034e-25		S100A11	1.39732e-127	0.493582	0.981	0.914	6.45731e-123		TTF2	5.64262e-110	0.396452	0.596	0.201	2.60757e-105		RPL34P18	1.92006e-104	0.544429	0.547	0.183	8.87298e-100		BSG	0.126211	0.279305	0.479	0.567	1		Rps6
RPL10AP6	1.37607e-77	0.560695	0.453	0.211	6.35908e-73		GTPBP4	0.149039	0.256806	0.476	0.552	1		RABAC1	1.09409e-54	0.377817	0.595	0.338	5.056e-50		BCAM	1.38402e-122	0.492783	0.301	0.051	6.39583e-118		SGOL1	6.03286e-148	0.395049	0.472	0.099	2.78791e-143		RP11-632C17--A.1	8.94252e-172	0.542426	0.482	0.086	4.13252e-167		SDC4	0.937781	0.277964	0.292	0.337	1		Rplp2
RP11-422P24.9	2.05811e-155	0.559729	0.352	0.066	9.51093e-151		CDKN3	0.666924	0.255725	0.299	0.322	1		TIMP1	5.12426e-35	0.377495	0.716	0.52	2.36802e-30		PAK1	2.19574e-62	0.490008	0.506	0.239	1.01469e-57		CDKN3	5.58033e-101	0.394805	0.697	0.266	2.57878e-96		CALM2	3.92521e-122	0.539277	0.998	0.886	1.81392e-117		GLS	0.916653	0.277962	0.303	0.355	1		Npc2
RP11-425L10.1	1.61804e-74	0.553597	0.515	0.272	7.47728e-70		FBL	0.152891	0.255437	0.507	0.588	1		TYMP	2.04065e-58	0.377387	0.373	0.152	9.43023e-54		YWHAQ	5.6165e-48	0.487205	0.761	0.61	2.5955e-43		TYMS	1.39225e-102	0.392885	0.651	0.242	6.43386e-98		RAN	5.10434e-98	0.537768	0.961	0.736	2.35882e-93		UCA1	0.708257	0.277957	0.259	0.28	1		Rpl11
UQCRB	8.14665e-106	0.553246	0.868	0.672	3.76473e-101		HNRNPR	0.00209216	0.255174	0.587	0.67	1		MYL6	9.64387e-98	0.376811	0.997	0.902	4.45663e-93		ID1	9.78679e-46	0.485399	0.579	0.353	4.52267e-41		MIS18BP1	5.05426e-98	0.392762	0.637	0.246	2.33567e-93		SPC25	7.64076e-103	0.537665	0.484	0.148	3.53095e-98		FLNA	0.279201	0.276641	0.252	0.318	1		RP24-288C12.6
RPS3A	5.40025e-194	0.549967	0.981	0.859	2.49556e-189		SMC1A	0.0243714	0.252922	0.543	0.609	1		CD151	3.42547e-50	0.375809	0.732	0.492	1.58298e-45		C12orf75	9.3806e-54	0.483572	0.592	0.347	4.33496e-49		SRRT	1.19179e-96	0.390599	0.735	0.322	5.50751e-92		RANP1	2.52398e-181	0.537389	0.43	0.065	1.16638e-176		ALDH1A3	0.799866	0.273601	0.287	0.309	1		Rpl27
COX7B	1.38548e-89	0.547469	0.8	0.581	6.40256e-85		FUBP1	0.164187	0.252714	0.49	0.558	1		PLA2G16	2.02172e-59	0.371448	0.542	0.276	9.34279e-55		FAT1	2.30047e-61	0.476264	0.436	0.191	1.06309e-56		EMP1	8.85768e-60	0.389568	0.91	0.568	4.09331e-55		RP11-864N7.2	4.46186e-78	0.537176	0.696	0.372	2.06191e-73		SLC39A7	0.972229	0.272714	0.345	0.414	1		H3f3b
RPS27L	2.46461e-72	0.547221	0.782	0.605	1.13895e-67		SNRPD1	1.25509e-05	0.252474	0.614	0.676	0.58		LIMCH1	9.88633e-58	0.371324	0.503	0.244	4.56867e-53		SERPINH1	7.81842e-71	0.474901	0.362	0.124	3.61305e-66		USP1	1.85443e-91	0.388159	0.732	0.32	8.56967e-87		FTH1P7	5.19771e-121	0.536121	0.516	0.137	2.40197e-116		ZFP36L1	0.17366	0.272428	0.445	0.509	1		Rpl3
RPL4P4	2.50756e-110	0.54673	0.404	0.125	1.15879e-105		IMPDH2	0.61779	0.252151	0.322	0.379	1		CD63	1.54119e-54	0.371137	0.858	0.665	7.12216e-50		FXYD3	4.28541e-40	0.472425	0.733	0.551	1.98037e-35		FUS	6.12301e-68	0.386231	0.861	0.522	2.82956e-63		MRPL33	1.15625e-82	0.535026	0.88	0.568	5.34327e-78		HMGA1	0.647535	0.272381	0.377	0.466	1		Rps27a
NPM1P27	8.54756e-69	0.546034	0.543	0.303	3.95e-64		EZH2	0.811882	0.250889	0.325	0.358	1		SYTL2	2.57336e-42	0.370642	0.38	0.183	1.1892e-37		TMX4	4.40443e-37	0.467818	0.401	0.21	2.03538e-32		SKA3	5.43277e-144	0.385164	0.512	0.122	2.51059e-139		LSM3	4.1986e-89	0.532369	0.81	0.471	1.94026e-84		SMARCC1	0.558298	0.272285	0.35	0.43	1		Rpl17
GNG10	3.2831e-141	0.538677	0.32	0.058	1.51718e-136		HNRNPA2B1	8.11125e-18	0.250175	0.847	0.871	3.74837e-13		ANK3	2.66169e-72	0.368268	0.419	0.162	1.23002e-67		CASP1	4.84613e-118	0.467536	0.339	0.07	2.2395e-113		NUF2	1.8455e-139	0.382649	0.477	0.109	8.52845e-135		RPL4P4	1.03709e-114	0.52319	0.485	0.134	4.79259e-110		ATRX	0.792539	0.271322	0.339	0.413	1		Chchd2
RPS19P3	6.65835e-69	0.536968	0.468	0.237	3.07696e-64		MYO1B	1.68646e-19	-0.252267	0.272	0.441	7.79346e-15		RRBP1	5.93882e-55	0.367166	0.872	0.685	2.74445e-50		AKR1C3	1.59803e-62	0.46672	0.383	0.145	7.3848e-58		LBR	7.38437e-91	0.382537	0.672	0.279	3.41247e-86		RP11-466H18.1	3.66115e-87	0.520276	0.589	0.244	1.69189e-82		RARRES1	7.74182e-11	0.269466	0.797	0.719	3.57765e-06		Bst2
RPL7P23p	9.41468e-125	0.533872	0.323	0.07	4.35071e-120		ANXA1	1.12292e-15	-0.252807	0.743	0.872	5.18924e-11		TGM2	3.23657e-35	0.365867	0.334	0.162	1.49568e-30		ACSL4	6.05228e-36	0.46611	0.474	0.278	2.79688e-31		KIF20A	2.12131e-140	0.379666	0.422	0.085	9.80299e-136		SNRPF	1.85612e-85	0.518975	0.892	0.542	8.57752e-81		LXN	0.12432	0.269075	0.3	0.386	1		Rps18
SLIRP	1.3579e-94	0.533611	0.885	0.676	6.27513e-90		CTD-2287O16.1	2.02364e-25	-0.2547	0.195	0.377	9.35163e-21		HSPB1	1.45484e-48	0.365673	0.945	0.819	6.72312e-44		TUBB6	3.87735e-45	0.465999	0.597	0.381	1.7918e-40		DNAJC9	1.30648e-83	0.378665	0.808	0.398	6.03751e-79		PBK	2.57061e-77	0.518493	0.516	0.203	1.18793e-72		APP	0.000397485	0.268261	0.61	0.689	1		Hmgb1
SAA1	7.34217e-25	0.532472	0.438	0.298	3.39296e-20		RPL10AP6	5.50832e-26	-0.254817	0.113	0.278	2.54551e-21		ARHGAP18	6.37522e-45	0.365228	0.602	0.368	2.94611e-40		DCBLD2	6.1602e-43	0.463107	0.56	0.341	2.84675e-38		FBXO5	1.49813e-120	0.375659	0.517	0.14	6.92314e-116		HNRNPA3P6	5.75349e-132	0.5169	0.441	0.098	2.6588e-127		DIAPH1	0.597991	0.267404	0.259	0.311	1		Ppia
HSP90AB3P	1.76958e-66	0.531369	0.468	0.235	8.1776e-62		RP11-466H18.1	1.15136e-26	-0.255083	0.136	0.308	5.32068e-22		FXYD5	7.88118e-51	0.364825	0.794	0.556	3.64205e-46		SQLE	1.17121e-43	0.462156	0.587	0.356	5.41237e-39		ESCO2	8.30341e-132	0.374111	0.612	0.175	3.83717e-127		COX7B	1.15632e-83	0.512426	0.894	0.584	5.34361e-79		ATP2A2	0.846649	0.267199	0.229	0.262	1		Rpl31
NPM1P39	4.71318e-64	0.530947	0.47	0.244	2.17806e-59		RARRES1	0.00114874	-0.255781	0.725	0.728	1		IL32	1.49458e-47	0.362654	0.252	0.089	6.90676e-43		IKBIP	1.86538e-57	0.460904	0.459	0.216	8.62031e-53		HMGA1	3.06671e-69	0.373364	0.77	0.414	1.41719e-64		COX16	2.22309e-83	0.511815	0.75	0.4	1.02733e-78		DYNC1LI2	0.328023	0.265058	0.446	0.518	1		Rap1b
COX6C	7.60577e-95	0.528631	0.866	0.68	3.51478e-90		ITM2B	1.56399e-26	-0.258457	0.399	0.621	7.2275e-22		MYO6	7.07361e-46	0.362433	0.608	0.372	3.26886e-41		GOLIM4	3.63469e-49	0.460633	0.492	0.263	1.67966e-44		ILF3	2.87524e-67	0.37073	0.888	0.562	1.32871e-62		SEC61G	1.34273e-72	0.509013	0.795	0.481	6.20501e-68		RBM25	0.428694	0.265023	0.478	0.569	1		Cox6a1
KRTCAP2	4.96606e-118	0.525188	0.331	0.079	2.29492e-113		MMP7	5.0615e-06	-0.2585	0.302	0.382	0.233902		KDM5B	1.13092e-50	0.361454	0.488	0.251	5.22619e-46		DSP	1.01585e-40	0.458657	0.872	0.747	4.69444e-36		WHSC1	4.76464e-118	0.370517	0.568	0.17	2.20184e-113		PTTG1	1.05992e-71	0.508282	0.769	0.408	4.8981e-67		LASP1	0.28271	0.263898	0.213	0.263	1		Rpl9
RPL34	1.60159e-206	0.522466	0.996	0.913	7.40125e-202		B2M	1.41545e-22	-0.258848	0.589	0.777	6.54108e-18		ACADVL	3.71823e-57	0.360854	0.687	0.422	1.71827e-52		PLP2	3.16556e-43	0.448079	0.754	0.579	1.46287e-38		UBE2T	2.22408e-108	0.370492	0.669	0.242	1.02779e-103		RPS27	2.72383e-103	0.507145	0.988	0.817	1.25874e-98		AIM1	0.733728	0.263501	0.287	0.328	1		Canx
SKP1	9.76083e-118	0.517475	0.929	0.768	4.51067e-113		TCN1	5.84495e-17	-0.264329	0.227	0.377	2.70107e-12		GCNT2	1.76446e-79	0.3603	0.4	0.138	8.1539e-75		PEG10	2.56241e-31	0.441086	0.404	0.225	1.18414e-26		KIF22	1.28632e-121	0.368216	0.523	0.146	5.94435e-117		CKAP2	2.27219e-72	0.506898	0.684	0.344	1.05003e-67		TRIP12	0.598767	0.263367	0.372	0.467	1		Eif3c
SPCS2	1.95854e-66	0.512546	0.576	0.342	9.0508e-62		LAPTM4A	1.23916e-35	-0.268359	0.316	0.557	5.7264e-31		DSP	1.91256e-54	0.360222	0.915	0.736	8.83834e-50		CKAP4	6.64108e-55	0.440843	0.385	0.16	3.06897e-50		CDCA3	8.95253e-164	0.367918	0.476	0.093	4.13714e-159		AC004057.1	1.045e-130	0.506635	0.484	0.114	4.82914e-126		TGFB2	0.305242	0.26268	0.289	0.36	1		Eef1g
RPL13AP25	2.68583e-64	0.511711	0.584	0.366	1.24117e-59		ALCAM	1.07186e-25	-0.268522	0.24	0.427	4.95326e-21		AHNAK2	1.32977e-63	0.359364	0.477	0.211	6.14514e-59		TPM4	2.0336e-85	0.440691	0.973	0.866	9.39767e-81		CALB2	1.01583e-87	0.36628	0.554	0.2	4.69436e-83		RPS3AP26	1.75399e-72	0.505763	0.713	0.388	8.10554e-68		GABRP	0.561296	0.262476	0.237	0.279	1		Cfl1
MT1X	3.11571e-38	0.511481	0.502	0.33	1.43983e-33		HSP90AB3P	6.65099e-24	-0.270889	0.138	0.299	3.07355e-19		GPR110	1.63692e-53	0.359263	0.385	0.163	7.56451e-49		EGFR	2.40065e-56	0.440457	0.381	0.156	1.10939e-51		STIP1	1.85787e-64	0.365309	0.916	0.607	8.58557e-60		SC22CB-1E7.1	3.16928e-101	0.504885	0.473	0.142	1.46459e-96		GALNT7	0.871814	0.260953	0.319	0.369	1		Cdkn2a
RARRES1	1.95362e-65	0.51091	0.897	0.693	9.02809e-61		AKAP9	3.98229e-29	-0.272828	0.297	0.526	1.8403e-24		ADAMTS1	2.1629e-40	0.358741	0.32	0.142	9.9952e-36		SYNE2	1.33833e-43	0.437492	0.471	0.25	6.18467e-39		FANCI	3.60199e-110	0.365068	0.531	0.158	1.66455e-105		HMGB2	8.55722e-73	0.504286	0.829	0.447	3.95446e-68		SPECC1	0.838014	0.260942	0.339	0.409	1		Ctsb
LINC00152	6.49569e-51	0.510489	0.632	0.445	3.00179e-46		COX16	3.09396e-28	-0.274502	0.262	0.47	1.42978e-23		TGFBI	3.42735e-31	0.358327	0.85	0.689	1.58385e-26		MYH10	4.82668e-43	0.437151	0.489	0.266	2.23051e-38		KIAA1524	1.12701e-127	0.358484	0.47	0.115	5.20814e-123		H3F3B	6.17672e-112	0.496477	0.997	0.86	2.85438e-107		LGALS3	0.00142135	0.260723	0.571	0.632	1		Rpl38
TMEM59	5.54986e-51	0.507423	0.554	0.371	2.5647e-46		RPL22	4.42773e-25	-0.275486	0.43	0.648	2.04614e-20		C15orf48	2.0131e-36	0.356016	0.304	0.138	9.30293e-32		RNF145	5.11492e-35	0.43682	0.658	0.461	2.36371e-30		MTHFD2	1.18952e-86	0.357051	0.655	0.274	5.49702e-82		RP11-298C3.2	6.44134e-91	0.495646	0.458	0.149	2.97667e-86		P4HB	0.0763517	0.260693	0.547	0.636	1		Calm2
NPC2	1.16919e-52	0.506409	0.866	0.705	5.40308e-48		PSAP	6.01296e-30	-0.276326	0.301	0.525	2.77871e-25		C9orf16	2.67265e-51	0.355609	0.481	0.245	1.23508e-46		SPATS2L	1.48315e-52	0.435716	0.506	0.258	6.85394e-48		SPAG5	3.90398e-133	0.354763	0.418	0.087	1.80411e-128		PTMA	6.26423e-142	0.494364	1	0.938	2.89483e-137		APLP2	0.00030134	0.259574	0.625	0.716	1		Bgn
CTSV	6.01525e-17	0.503691	0.42	0.32	2.77977e-12		ITGA2	4.35358e-28	-0.276669	0.193	0.389	2.01188e-23		CAPZB	7.2793e-50	0.355003	0.84	0.63	3.36391e-45		ETS2	2.60473e-40	0.434105	0.356	0.162	1.2037e-35		PIF1	1.62706e-174	0.354128	0.334	0.039	7.51898e-170		CBWD5	9.63208e-120	0.493501	0.499	0.134	4.45118e-115		CCL28	0.460709	0.259431	0.3	0.315	1		Mif
CBWD5	7.629e-91	0.503666	0.382	0.132	3.52551e-86		AHNAK	2.61923e-31	-0.277145	0.209	0.427	1.2104e-26		RAB25	1.27449e-60	0.354522	0.399	0.168	5.88969e-56		EPGN	4.19701e-118	0.430282	0.274	0.044	1.93952e-113		HIST2H2AC	1.62609e-90	0.353555	0.399	0.111	7.51448e-86		RPL41P1	1.2842e-111	0.491074	0.461	0.121	5.93455e-107		SUGP2	0.215811	0.259143	0.213	0.268	1		Rpl22
USMG5	1.29174e-88	0.503402	0.841	0.644	5.96937e-84		FAM3C	4.61945e-35	-0.279931	0.158	0.375	2.13474e-30		S100A13	6.15086e-50	0.353288	0.775	0.542	2.84244e-45		CCDC8	1.17742e-180	0.429961	0.269	0.022	5.44108e-176		TM4SF1	3.24546e-44	0.348796	0.764	0.48	1.49979e-39		C11orf31	3.61517e-70	0.488356	0.669	0.351	1.67064e-65		RAB11FIP1	0.27058	0.254983	0.229	0.278	1		Serbp1
FTH1P12	7.45282e-134	0.502915	0.313	0.061	3.4441e-129		KLK8	2.81784e-27	-0.280459	0.134	0.309	1.30218e-22		CD2AP	4.62325e-50	0.353077	0.587	0.33	2.13649e-45		IRF6	1.86236e-45	0.429604	0.392	0.18	8.60632e-41		KRT18	2.1318e-52	0.347238	0.966	0.693	9.85145e-48		C1QBP	1.11205e-74	0.487792	0.821	0.514	5.139e-70		ACADVL	0.949659	0.254962	0.393	0.47	1		Hnrnpu
HMGN1	1.05339e-90	0.500919	0.87	0.676	4.86791e-86		RP11-425L10.1	1.07946e-26	-0.285113	0.161	0.341	4.98838e-22		CLIP4	7.05616e-54	0.352574	0.468	0.228	3.26079e-49		TMEM237	5.60066e-61	0.428523	0.383	0.151	2.58818e-56		RACGAP1	2.49409e-120	0.346141	0.428	0.099	1.15257e-115		RPL18AP3	3.28128e-68	0.487334	0.643	0.34	1.51635e-63		BRD2	0.544006	0.25493	0.333	0.404	1		Nedd4
TMSB4X	5.95039e-67	0.500548	0.957	0.876	2.74979e-62		MT1X	2.53719e-21	-0.286831	0.219	0.385	1.17249e-16		BTG1	1.57077e-42	0.351714	0.692	0.453	7.25882e-38		NFE2L1	1.21497e-32	0.426614	0.578	0.386	5.61461e-28		KPNB1	5.27705e-58	0.34529	0.884	0.577	2.43863e-53		RPL39P3	1.87646e-127	0.485655	0.451	0.103	8.67151e-123		RNF19A	0.113871	0.253855	0.202	0.259	1		Rps11
NDUFA4	2.59025e-90	0.500263	0.883	0.703	1.19701e-85		MT-ND4	3.59451e-18	-0.289633	0.948	0.956	1.6611e-13		INPP4B	1.93935e-57	0.349597	0.435	0.196	8.96212e-53		FOXP1	1.42663e-49	0.422382	0.36	0.151	6.59274e-45		GAS2L3	3.61829e-147	0.344148	0.334	0.048	1.67208e-142		EIF5	1.19798e-72	0.485141	0.852	0.537	5.53611e-68		TMOD3	0.775066	0.253493	0.453	0.56	1		Itgb1
EIF4A1P10	6.04376e-112	0.500117	0.359	0.095	2.79294e-107		MT-CO3	4.55917e-17	-0.290735	0.806	0.905	2.10688e-12		CTSD	3.63112e-41	0.348686	0.778	0.568	1.67801e-36		TINAGL1	8.56177e-43	0.421298	0.411	0.204	3.95656e-38		RANGAP1	2.52605e-79	0.342571	0.615	0.255	1.16734e-74		RPL10	2.19827e-93	0.485064	0.985	0.771	1.01586e-88		TMF1	0.120448	0.253273	0.315	0.411	1		Hsp90aa1
TCN1	6.4102e-37	0.500013	0.507	0.323	2.96228e-32		RP11-3P17.3	7.72152e-30	-0.290788	0.137	0.323	3.56827e-25		ANXA1	5.97276e-43	0.348352	0.959	0.833	2.76013e-38		TUBA1C	5.14933e-40	0.417837	0.661	0.456	2.37961e-35		DHX9	3.52381e-62	0.342354	0.865	0.524	1.62842e-57		RP11-1033A18.1	4.0922e-86	0.48358	0.502	0.184	1.89109e-81		EEF2	9.32748e-11	0.253215	0.845	0.865	4.31042e-06		Ubb
UQCRQ	4.13931e-113	0.499861	0.925	0.755	1.91286e-108		CALD1	3.29849e-17	-0.29244	0.572	0.735	1.5243e-12		SVIL	5.15229e-43	0.347618	0.585	0.352	2.38098e-38		FBXO2	5.10397e-58	0.417557	0.305	0.102	2.35865e-53		MELK	1.1428e-115	0.342243	0.502	0.14	5.28111e-111		CCNB1	1.86926e-56	0.483472	0.746	0.418	8.63821e-52		PYGB	0.77325	0.252901	0.262	0.312	1		Ctsl
COMMD6	1.64071e-65	0.495378	0.745	0.544	7.58204e-61		SRP9	1.36133e-33	-0.292468	0.261	0.488	6.29097e-29		TSPO	3.08124e-51	0.347545	0.79	0.562	1.4239e-46		SH3BGRL3	1.49815e-33	0.416533	0.8	0.681	6.92326e-29		NCAPG2	6.02209e-100	0.341547	0.513	0.16	2.78293e-95		UBE2L3	1.03687e-77	0.482006	0.903	0.619	4.79157e-73		CHD9	0.170905	0.250479	0.207	0.261	1		Tpm3
C5orf46	1.87925e-48	0.494405	0.528	0.327	8.6844e-44		RBBP8	1.33396e-22	-0.292874	0.283	0.471	6.16449e-18		DHCR24	7.67646e-45	0.344864	0.497	0.269	3.54745e-40		GCLM	2.6984e-36	0.41579	0.464	0.264	1.24699e-31		MLF1IP	9.48926e-80	0.341054	0.749	0.339	4.38518e-75		RP6-109B7.3	3.68092e-83	0.481521	0.522	0.199	1.70103e-78		CTD-2031P19.4	3.97084e-25	-0.250681	0.082	0.284	1.835e-20		Gnas
KLK6	8.01407e-74	0.488856	0.843	0.627	3.70346e-69		RPS7P1	3.49159e-29	-0.293268	0.092	0.263	1.61354e-24		CTTNBP2NL	1.72246e-48	0.34406	0.476	0.244	7.95984e-44		CTSB	2.55004e-31	0.414951	0.691	0.524	1.17842e-26		AIM1	7.94097e-73	0.34096	0.636	0.281	3.66968e-68		HSPE1	5.69726e-68	0.479969	0.915	0.65	2.63282e-63		RPS2	4.55404e-17	-0.250704	0.856	0.892	2.10451e-12		Slc25a4
ATP5L	4.10858e-98	0.485454	0.901	0.731	1.89866e-93		SAA1	2.18586e-16	-0.294054	0.199	0.344	1.01013e-11		CHD3	1.88152e-48	0.340413	0.537	0.291	8.6949e-44		RB1	2.85016e-44	0.413843	0.418	0.206	1.31712e-39		XPO1	1.39211e-76	0.340453	0.703	0.336	6.43323e-72		RANBP1	1.05678e-73	0.478448	0.926	0.664	4.88358e-69		LINC00152	9.24937e-24	-0.252241	0.252	0.502	4.27432e-19		Eif2s2
ADIRF	1.76158e-44	0.48232	0.646	0.466	8.1406e-40		TACSTD2	3.81608e-32	-0.295308	0.345	0.579	1.76349e-27		SULF2	4.09529e-53	0.339254	0.43	0.198	1.89251e-48		ITGA4	5.78019e-72	0.413276	0.284	0.077	2.67114e-67		G2E3	8.64281e-97	0.340179	0.545	0.184	3.99402e-92		RPL10AP6	3.85452e-76	0.476426	0.533	0.218	1.78125e-71		EXOSC8	2.81828e-22	-0.252341	0.226	0.457	1.30238e-17		Fstl1
SERF2	1.14974e-108	0.481366	0.947	0.802	5.31317e-104		EHF	6.66741e-20	-0.296331	0.18	0.333	3.08114e-15		GBP3	6.82843e-88	0.33904	0.405	0.132	3.15555e-83		EREG	3.22795e-91	0.412828	0.29	0.065	1.4917e-86		TUBA1B	4.73096e-50	0.339418	0.949	0.711	2.18627e-45		NPM1	2.23519e-111	0.476333	0.997	0.894	1.03293e-106		PFDN4	7.23797e-27	-0.25251	0.145	0.383	3.34481e-22		Hmga2
TOMM5	1.70411e-91	0.479922	0.329	0.096	7.87504e-87		SERPINB3	8.81698e-13	-0.296652	0.317	0.464	4.0745e-08		RPL28	5.0094e-65	0.338457	0.954	0.849	2.31494e-60		ITGB4	1.06854e-49	0.412258	0.515	0.265	4.93792e-45		GAPDH	6.36117e-71	0.338863	0.996	0.927	2.93962e-66		SMC4	4.08414e-67	0.476023	0.797	0.452	1.88736e-62		RP11-742N3.1	3.57912e-17	-0.253418	0.276	0.485	1.65398e-12		Cstb
NDUFA1	1.28041e-70	0.4789	0.814	0.624	5.91702e-66		BEST1	5.58956e-31	-0.298952	0.183	0.397	2.58305e-26		MACF1	7.78267e-47	0.338233	0.639	0.394	3.59653e-42		VDAC2	6.42379e-35	0.40961	0.645	0.471	2.96856e-30		PKIB	1.94101e-97	0.338772	0.542	0.177	8.96979e-93		HSPD1P1	4.03264e-93	0.47562	0.435	0.132	1.86356e-88		RPL10A	9.60621e-27	-0.253425	0.839	0.9	4.43922e-22		Rpl27a
COX17	3.52188e-56	0.474811	0.663	0.46	1.62753e-51		PET100	1.20915e-28	-0.303251	0.145	0.328	5.58771e-24		SLC39A8	3.18297e-49	0.338046	0.474	0.239	1.47091e-44		GPR87	5.55834e-57	0.409271	0.367	0.142	2.56862e-52		NCL	8.05144e-69	0.337889	0.996	0.896	3.72073e-64		PRDX3	2.66572e-67	0.475506	0.646	0.341	1.23188e-62		RPL6	4.59293e-27	-0.254059	0.856	0.914	2.12248e-22		Isg15
CTD-2031P19.4	4.75099e-55	0.473897	0.433	0.229	2.19553e-50		ATP5E	9.63569e-28	-0.309582	0.57	0.776	4.45284e-23		ALCAM	9.27908e-37	0.338031	0.573	0.367	4.28805e-32		MRPS6	2.33052e-40	0.409056	0.531	0.311	1.07698e-35		HN1	2.34706e-57	0.335553	0.881	0.557	1.08462e-52		RP11-408P14.1	1.25386e-95	0.472675	0.488	0.158	5.79436e-91		MRPL52	9.8302e-26	-0.255157	0.26	0.526	4.54273e-21		Iqgap1
FTH1P16	1.97092e-94	0.472623	0.297	0.078	9.10802e-90		SPCS2	2.42874e-32	-0.309705	0.204	0.414	1.12237e-27		AARD	1.50772e-26	0.337002	0.433	0.265	6.96746e-22		DUT	1.78692e-34	0.407558	0.76	0.594	8.25773e-30		TNFRSF11B	9.47984e-48	0.334408	0.379	0.15	4.38082e-43		RPL7P23p	3.12566e-136	0.472107	0.407	0.077	1.44443e-131		UQCRH	3.73834e-25	-0.25605	0.385	0.673	1.72756e-20		Rps4x
MRPL33	6.77303e-60	0.470395	0.751	0.572	3.12995e-55		AC007969.5	1.57498e-25	-0.310506	0.332	0.535	7.27831e-21		EDF1	1.75192e-49	0.335954	0.848	0.652	8.09598e-45		CD44	9.02593e-30	0.406564	0.758	0.614	4.17106e-25		SPTBN1	5.94693e-63	0.333448	0.712	0.367	2.74819e-58		RPS18	3.12963e-115	0.469762	0.998	0.892	1.44626e-110		ENY2	2.40033e-28	-0.256636	0.241	0.517	1.10924e-23		Ybx1
ROMO1	4.52374e-84	0.469829	0.864	0.679	2.09051e-79		MT-ND3	2.1399e-18	-0.312586	0.582	0.786	9.88893e-14		RPS12	1.94459e-76	0.334069	0.983	0.915	8.98634e-72		ATP2B1	1.11753e-38	0.400558	0.568	0.346	5.16431e-34		DNMT1	9.39031e-68	0.328519	0.808	0.443	4.33945e-63		RPA3	2.10455e-72	0.469674	0.649	0.316	9.72554e-68		SUMO2	1.17207e-27	-0.256653	0.281	0.56	5.41639e-23		Rps20
RPS14P3	1.23019e-57	0.467626	0.35	0.155	5.68496e-53		RPL14P1	1.02797e-30	-0.313805	0.15	0.34	4.75045e-26		MAP2	1.73025e-51	0.333819	0.366	0.155	7.99583e-47		TMEM154	1.20053e-39	0.399724	0.348	0.16	5.5479e-35		YARS	1.5658e-90	0.328491	0.697	0.294	7.23588e-86		ENY2	9.90716e-66	0.46862	0.752	0.457	4.5783e-61		RP6-109B7.3	1.36345e-23	-0.256967	0.068	0.254	6.30077e-19		Rbm25
RPS19P1	2.77727e-72	0.465966	0.328	0.12	1.28343e-67		RPL3P4	1.56786e-28	-0.316314	0.195	0.386	7.2454e-24		MAGED1	5.27384e-59	0.333632	0.423	0.183	2.43714e-54		KDSR	1.50818e-35	0.399533	0.402	0.212	6.9696e-31		PBK	4.7569e-106	0.327044	0.59	0.189	2.19826e-101		CBX3	2.24556e-70	0.467467	0.869	0.616	1.03772e-65		MLF1IP	1.34317e-22	-0.257922	0.185	0.412	6.20704e-18		Tceb2
RP6-109B7.3	2.52203e-50	0.462964	0.396	0.202	1.16548e-45		CAST	4.29807e-08	-0.320212	0.811	0.896	0.00198622		ITPR2	7.34207e-58	0.332754	0.4	0.169	3.39292e-53		PLEK2	1.91027e-40	0.39787	0.448	0.233	8.82773e-36		EPRS	3.08727e-55	0.326494	0.888	0.587	1.42669e-50		RP5-827C21.1	3.70978e-139	0.466822	0.422	0.08	1.71437e-134		FTL	2.31296e-23	-0.258606	0.297	0.565	1.06887e-18		Rpl7
RPS25	7.02051e-133	0.460681	0.981	0.861	3.24432e-128		RP11-159C21.4	8.40174e-28	-0.321868	0.219	0.411	3.88261e-23		CST3	8.84289e-49	0.330394	0.612	0.358	4.08648e-44		IFI27L2	1.26063e-46	0.397453	0.504	0.266	5.82561e-42		ANP32A	1.32774e-57	0.324354	0.932	0.647	6.13575e-53		MORF4L1	7.99955e-74	0.46481	0.926	0.667	3.69675e-69		RPS19	4.18253e-33	-0.258673	0.962	0.947	1.93283e-28		Rpsa
AC005884.1	5.13751e-91	0.458449	0.3	0.081	2.37415e-86		KLK10	1.10229e-38	-0.322643	0.354	0.619	5.09389e-34		GSTK1	5.17128e-47	0.329105	0.579	0.337	2.38975e-42		IGFBP7	2.10451e-84	0.396151	0.339	0.092	9.72537e-80		CDK5RAP2	3.67739e-94	0.324137	0.568	0.203	1.69939e-89		TPI1P1	1.42784e-140	0.464736	0.371	0.062	6.59833e-136		RP11-466H18.1	1.61055e-24	-0.261326	0.098	0.302	7.44266e-20		Arpc1b
TMEM45A	1.72299e-33	0.458119	0.414	0.26	7.96227e-29		LAMB3	2.06704e-36	-0.324029	0.195	0.431	9.55223e-32		ABLIM1	1.70772e-50	0.32618	0.464	0.229	7.89172e-46		GM2A	8.95376e-101	0.394077	0.255	0.045	4.13771e-96		H2AFZ	1.63244e-49	0.32331	0.948	0.679	7.54384e-45		SUMO2	8.53437e-68	0.464529	0.8	0.499	3.9439e-63		NDUFA3	6.90942e-24	-0.261523	0.256	0.513	3.19298e-19		Myh9
RPL24P4	5.46898e-88	0.456861	0.293	0.08	2.52732e-83		SOX4	2.29089e-30	-0.326453	0.396	0.63	1.05867e-25		TAX1BP1	7.21349e-42	0.325365	0.778	0.588	3.3335e-37		GSTM3	8.7229e-70	0.388506	0.32	0.1	4.03103e-65		EIF4G2	1.82457e-41	0.322995	0.928	0.711	8.4317e-37		PFN1	3.28227e-90	0.464144	0.983	0.793	1.5168e-85		UQCRFS1	2.60439e-33	-0.262143	0.181	0.47	1.20354e-28		Rps15
PSMC1	6.7585e-48	0.455936	0.561	0.368	3.12324e-43		MT-CYB	2.30907e-22	-0.328607	0.846	0.916	1.06707e-17		ST3GAL4	9.48172e-49	0.321685	0.311	0.124	4.38169e-44		KRT6B	7.04992e-32	0.387425	0.812	0.642	3.25791e-27		TCP1	4.94027e-58	0.322579	0.826	0.492	2.283e-53		BOLA3	1.70356e-60	0.463249	0.687	0.389	7.87248e-56		UBE2I	1.16798e-26	-0.262285	0.292	0.575	5.39746e-22		Nars
MT-CO2	7.54969e-181	0.453931	0.988	0.905	3.48886e-176		KRT15	4.72103e-24	-0.331059	0.487	0.689	2.18168e-19		FAM114A1	3.21388e-46	0.320385	0.552	0.315	1.4852e-41		NGFRAP1	1.63094e-36	0.386906	0.559	0.352	7.53688e-32		ATAD2	3.4592e-74	0.32193	0.739	0.338	1.59857e-69		KRT17	2.61122e-45	0.462387	0.767	0.469	1.2067e-40		NDUFA4	8.85656e-22	-0.263518	0.514	0.759	4.09279e-17		Sfr1
MYL12A	2.06987e-75	0.45304	0.886	0.723	9.56527e-71		SBSPON	1.36509e-24	-0.332766	0.11	0.265	6.30833e-20		RHOD	4.99688e-38	0.319044	0.434	0.237	2.30916e-33		ASPH	6.01071e-29	0.38459	0.689	0.517	2.77767e-24		NUDC	2.87096e-52	0.32104	0.916	0.653	1.32673e-47		SELK	3.20225e-67	0.462266	0.626	0.313	1.47982e-62		ATP5J	2.61777e-27	-0.263651	0.413	0.695	1.20973e-22		Atrx
S100A6	4.92503e-93	0.449853	0.989	0.913	2.27596e-88		MT-RNR2	1.17042e-14	-0.333133	0.979	0.997	5.40877e-10		FBXO32	6.30093e-17	0.318792	0.574	0.43	2.91179e-12		UBAC1	3.48206e-41	0.384204	0.418	0.208	1.60913e-36		SSRP1	5.11814e-64	0.320728	0.814	0.465	2.3652e-59		DLGAP5	8.03159e-55	0.458926	0.573	0.271	3.71156e-50		NDUFB4	7.04229e-26	-0.264144	0.356	0.646	3.25438e-21		Eif5b
MORF4L1	9.11753e-73	0.449138	0.856	0.663	4.21339e-68		SFN	2.23197e-18	-0.342003	0.485	0.657	1.03144e-13		TTC3	6.5669e-35	0.317614	0.66	0.452	3.0347e-30		NDRG1	4.81433e-78	0.382415	0.268	0.064	2.2248e-73		FUBP1	1.32047e-59	0.318751	0.84	0.507	6.10218e-55		FRG1	5.55582e-63	0.45757	0.525	0.242	2.56746e-58		CENPW	1.89655e-27	-0.265483	0.183	0.437	8.76433e-23		Chd4
RPL3P2	5.24094e-109	0.447465	0.278	0.058	2.42194e-104		ADIRF	6.40229e-38	-0.344964	0.283	0.536	2.95862e-33		PKIB	3.53671e-45	0.317426	0.404	0.189	1.63438e-40		TMSB10	1.11694e-103	0.379397	0.996	0.955	5.16161e-99		IL18	2.30774e-66	0.31763	0.55	0.222	1.06645e-61		MRPS24	2.62617e-143	0.457066	0.398	0.07	1.21361e-138		BNIP3	4.73464e-22	-0.26593	0.372	0.634	2.18797e-17		Lox
NDUFB4	4.15761e-57	0.445577	0.764	0.586	1.92132e-52		PRNP	1.02896e-25	-0.345213	0.119	0.285	4.75504e-21		AKR1C3	1.56335e-41	0.31648	0.334	0.148	7.22453e-37		LUZP1	1.39066e-33	0.378582	0.432	0.24	6.42654e-29		H1F0	1.03314e-54	0.316463	0.586	0.275	4.77433e-50		PPIA	1.12424e-90	0.456571	0.988	0.787	5.19535e-86		RPL37A	1.35348e-26	-0.266846	0.812	0.897	6.2547e-22		Tax1bp1
MRPS24	1.48014e-110	0.442681	0.301	0.066	6.84001e-106		PDIA3P	2.43073e-30	-0.352507	0.095	0.266	1.12329e-25		TSTD1	1.32638e-46	0.314435	0.609	0.36	6.12945e-42		MTAP	4.24744e-32	0.376546	0.56	0.368	1.96283e-27		RPL18	4.73829e-59	0.316453	0.966	0.783	2.18966e-54		LSM5	1.45746e-66	0.455886	0.737	0.43	6.7352e-62		LGALS1	1.28356e-21	-0.267198	0.858	0.913	5.93157e-17		Hnrnpa3
RPL35P5	1.68428e-70	0.442505	0.29	0.094	7.7834e-66		MT-CO1	1.35749e-33	-0.354974	0.936	0.96	6.27321e-29		AKAP13	2.91832e-51	0.313954	0.409	0.187	1.34862e-46		CLSTN1	3.87475e-33	0.376376	0.408	0.22	1.7906e-28		ELF3	2.59902e-62	0.316449	0.757	0.387	1.20106e-57		CTD-2031P19.4	1.64812e-73	0.455002	0.542	0.229	7.6163e-69		RPS15	5.021e-31	-0.267203	0.866	0.915	2.32031e-26		Anxa1
Gm12481	6.91834e-64	0.44125	0.328	0.127	3.1971e-59		FABP5	1.0811e-20	-0.357558	0.361	0.558	4.99596e-16		CD55	1.76767e-34	0.313878	0.404	0.222	8.16875e-30		MLTK	1.52036e-37	0.375216	0.463	0.257	7.02587e-33		AGPAT9	2.48795e-92	0.314081	0.448	0.133	1.14973e-87		CENPE	5.32095e-52	0.451718	0.518	0.236	2.45892e-47		RPL27	8.70726e-28	-0.26755	0.839	0.906	4.0238e-23		Gm11942
UBE2L3	2.87214e-60	0.440908	0.791	0.622	1.32727e-55		CD24P4	7.71142e-39	-0.366731	0.195	0.429	3.5636e-34		NIPSNAP1	8.29634e-49	0.31365	0.471	0.239	3.8339e-44		PALLD	1.61802e-32	0.374985	0.688	0.516	7.47721e-28		HNRNPA2B1	1.03538e-51	0.31386	0.979	0.852	4.78468e-47		MLF1IP	4.81612e-61	0.451104	0.678	0.353	2.22562e-56		DEK	3.1438e-18	-0.267868	0.412	0.638	1.45281e-13		Cox4i1
PFN1	1.76662e-92	0.439771	0.945	0.786	8.1639e-88		MT-ND5	7.74445e-31	-0.371265	0.909	0.948	3.57886e-26		CHMP2A	1.07712e-40	0.313128	0.672	0.435	4.97757e-36		PTPRE	9.15056e-35	0.371452	0.37	0.185	4.22866e-30		FXYD5	9.95863e-56	0.313513	0.886	0.552	4.60208e-51		YBX1P10	5.87948e-105	0.449628	0.414	0.106	2.71702e-100		CTNNAL1	1.14082e-19	-0.26903	0.207	0.418	5.27198e-15		Ddx5
CALM2	1.00786e-112	0.439212	0.988	0.88	4.6575e-108		GABRP	6.51611e-34	-0.372274	0.109	0.306	3.01122e-29		LXN	4.76706e-37	0.311826	0.57	0.342	2.20296e-32		TRIM29	4.03545e-58	0.371169	0.319	0.109	1.86486e-53		PCNA	3.47888e-65	0.312852	0.731	0.353	1.60766e-60		RPL35P5	6.50572e-132	0.447118	0.428	0.09	3.00642e-127		RPS14	4.02357e-31	-0.270086	0.89	0.931	1.85937e-26		Tpm4
AC016708.2	9.73781e-43	0.438049	0.515	0.338	4.50004e-38		DSC2	2.63486e-23	-0.375605	0.465	0.66	1.21762e-18		PPIB	5.31301e-52	0.309295	0.96	0.83	2.45525e-47		MFF	1.81669e-25	0.367379	0.477	0.304	8.39528e-21		PSPC1	7.87272e-80	0.312167	0.636	0.268	3.63814e-75		SNRPEP4	3.54368e-155	0.446808	0.351	0.049	1.6376e-150		RPS19P3	1.14455e-25	-0.270725	0.09	0.298	5.28921e-21		Col6a1
AC010468.1	9.02069e-109	0.432305	0.277	0.057	4.16864e-104		RPS23P8	1.57093e-34	-0.375889	0.097	0.285	7.25959e-30		CTSV	3.54017e-17	0.305892	0.448	0.316	1.63598e-12		P4HA2	3.31697e-37	0.367124	0.432	0.23	1.53284e-32		DDIT4	5.28111e-47	0.311778	0.75	0.438	2.44051e-42		SNHG5	4.0005e-61	0.446306	0.898	0.619	1.84871e-56		HSBP1	5.18053e-29	-0.271248	0.326	0.616	2.39403e-24		Psma7
CHI3L1	6.96701e-30	0.43205	0.279	0.145	3.21959e-25		KRT23	6.60543e-24	-0.380792	0.121	0.282	3.0525e-19		ZFAS1	6.96334e-37	0.305687	0.736	0.539	3.2179e-32		MPZL2	6.91541e-33	0.365952	0.501	0.302	3.19575e-28		HP1BP3	9.92682e-59	0.311072	0.847	0.515	4.58738e-54		PET100	2.39262e-79	0.44546	0.604	0.262	1.10568e-74		HMMR	5.55729e-23	-0.271333	0.09	0.286	2.56813e-18		H2-K1
PAIP2	2.38362e-40	0.431643	0.6	0.451	1.10152e-35		SLC39A6	3.71638e-32	-0.381907	0.223	0.437	1.71741e-27		TNFAIP2	1.10473e-41	0.304477	0.303	0.127	5.10516e-37		CSNK1A1	2.77317e-28	0.365854	0.691	0.539	1.28154e-23		ZBTB38	2.78698e-68	0.309607	0.662	0.305	1.28792e-63		MAD2L1	1.50935e-78	0.44543	0.502	0.192	6.97503e-74		ATP5J2	1.9583e-19	-0.272458	0.549	0.767	9.04971e-15		Rpl36
MORF4L1P1	8.73965e-38	0.428894	0.422	0.257	4.03877e-33		MT-ATP6	7.37216e-37	-0.38391	0.874	0.938	3.40682e-32		BAG1	2.2174e-37	0.302561	0.465	0.26	1.02471e-32		ATP1A1	3.04597e-20	0.365544	0.684	0.561	1.4076e-15		ENO1	2.1883e-61	0.309278	0.983	0.872	1.01126e-56		FTH1P2	1.85504e-87	0.44429	0.492	0.163	8.57249e-83		PSMB5	1.1421e-27	-0.272595	0.341	0.623	5.27788e-23		Eif1
SLC25A5	1.94081e-53	0.427137	0.785	0.608	8.96885e-49		ITGB6	1.4355e-34	-0.384466	0.289	0.521	6.63373e-30		CLDN4	8.37084e-31	0.301882	0.402	0.22	3.86833e-26		IVNS1ABP	6.12818e-33	0.36275	0.335	0.165	2.83195e-28		DDX39A	1.40816e-77	0.308884	0.596	0.243	6.5074e-73		NCAPG	3.63703e-67	0.441027	0.541	0.223	1.68074e-62		EIF1AX	7.24533e-29	-0.27269	0.292	0.587	3.34821e-24		Cst3
H3F3C	3.02941e-104	0.426413	0.304	0.07	1.39995e-99		RPL6P27	5.4757e-37	-0.389806	0.141	0.35	2.53043e-32		TMPRSS11E	6.10497e-39	0.301822	0.286	0.121	2.82123e-34		RECQL	1.87791e-27	0.36092	0.511	0.329	8.67821e-23		SMC3	9.62172e-61	0.307797	0.731	0.382	4.44639e-56		CYCS	4.13044e-59	0.439755	0.849	0.564	1.90876e-54		MKKS	4.02972e-31	-0.273427	0.186	0.464	1.86222e-26		Rps10
ATPIF1	1.19968e-65	0.426084	0.854	0.69	5.54395e-61		KRT5	5.2611e-29	-0.390754	0.555	0.751	2.43126e-24		SSR4	4.51221e-44	0.300244	0.74	0.517	2.08518e-39		PYGL	1.97469e-28	0.358528	0.407	0.235	9.12544e-24		CASP14	4.72619e-36	0.306589	0.578	0.314	2.18407e-31		RFC3	3.05434e-63	0.439161	0.476	0.196	1.41147e-58		MORF4L1P1	1.28915e-25	-0.273725	0.096	0.307	5.95742e-21		Sf3b2
PTMAP5	2.91605e-42	0.425731	0.415	0.232	1.34757e-37		LAMC2	2.14934e-31	-0.400792	0.223	0.44	9.93252e-27		TRAM1	3.25366e-21	0.299671	0.689	0.526	1.50358e-16		TNFRSF12A	1.88392e-25	0.356772	0.727	0.605	8.70597e-21		TKT	4.44982e-46	0.304912	0.938	0.705	2.05635e-41		EXOSC8	1.20292e-65	0.436895	0.726	0.397	5.55894e-61		RP11-3P17.3	3.28279e-25	-0.274681	0.104	0.316	1.51704e-20		Pcolce
COX7A2	9.42935e-71	0.425598	0.872	0.714	4.35749e-66		MT-ATP8	8.39477e-33	-0.402869	0.593	0.795	3.87939e-28		GOLGA2	6.37757e-36	0.298217	0.522	0.314	2.9472e-31		CA2	2.99715e-24	0.354747	0.805	0.681	1.38504e-19		VRK1	2.69411e-78	0.303601	0.686	0.294	1.245e-73		RP11-169K16.7	5.01383e-129	0.436664	0.384	0.073	2.31699e-124		HMGN1	6.9114e-23	-0.276678	0.497	0.734	3.19389e-18		Pnn
NDUFB3	2.77352e-43	0.424924	0.637	0.46	1.2817e-38		NEAT1	7.06715e-19	-0.406384	0.31	0.491	3.26587e-14		CGN	2.58265e-77	0.298131	0.294	0.081	1.19349e-72		CENPW	1.31873e-26	0.354666	0.566	0.386	6.09411e-22		HMGB3	2.81937e-62	0.303371	0.774	0.411	1.30289e-57		DBI	2.61998e-68	0.43576	0.943	0.697	1.21075e-63		COX16	1.28392e-25	-0.276926	0.213	0.464	5.93326e-21		Txn1
RPL36A	3.13928e-68	0.424836	0.893	0.72	1.45072e-63		SLPI	5.07966e-15	-0.406707	0.383	0.519	2.34741e-10		FAM50A	9.92258e-40	0.298064	0.6	0.368	4.58542e-35		ACER3	6.79474e-48	0.35322	0.307	0.117	3.13999e-43		RRM1	9.93205e-75	0.303235	0.641	0.27	4.5898e-70		NDUFC1	2.04324e-60	0.433374	0.826	0.54	9.44223e-56		PTMA	4.61877e-27	-0.277422	0.937	0.945	2.13443e-22		Rps13
RP11-146N23.1	1.3956e-66	0.42483	0.29	0.099	6.44934e-62		ITGA6	2.66221e-30	-0.409603	0.276	0.485	1.23026e-25		GAS5	1.61796e-34	0.297483	0.809	0.63	7.47694e-30		TUBA4A	4.61199e-28	0.351361	0.592	0.407	2.13129e-23		MET	2.48025e-64	0.303162	0.603	0.269	1.14617e-59		VPS29	1.15483e-57	0.428703	0.792	0.512	5.3367e-53		H3F3B	1.67363e-24	-0.277564	0.801	0.883	7.73419e-20		Uqcrq
EFEMP1	4.39504e-38	0.423953	0.632	0.471	2.03104e-33		PERP	2.59702e-33	-0.411111	0.488	0.707	1.20014e-28		RBP1	1.32945e-27	0.297301	0.376	0.211	6.14366e-23		STIM2	4.14075e-47	0.348123	0.319	0.124	1.91352e-42		UPP1	1.96763e-73	0.301913	0.549	0.212	9.09281e-69		RPS19P3	2.0686e-62	0.428534	0.536	0.245	9.55941e-58		TPX2	5.12318e-16	-0.277855	0.282	0.471	2.36753e-11		Ssb
MTATP6P1	1.08811e-63	0.423631	0.811	0.647	5.02838e-59		TIMP3	6.36859e-31	-0.41304	0.085	0.262	2.94305e-26		P4HB	3.0147e-37	0.297241	0.795	0.596	1.39315e-32		CALU	7.75022e-25	0.347997	0.717	0.574	3.58153e-20		CFL1	2.42768e-57	0.30158	0.99	0.878	1.12188e-52		RP11-422P24.9	1.18623e-112	0.42749	0.384	0.081	5.48183e-108		HIGD1A	3.24108e-27	-0.279383	0.249	0.517	1.49777e-22		Ndufa13
TXN	8.96374e-100	0.42276	0.966	0.837	4.14232e-95		TXNDC17	2.20809e-25	-0.41382	0.567	0.755	1.0204e-20		TACSTD2	3.49048e-32	0.297177	0.721	0.51	1.61302e-27		LAMP2	3.13434e-23	0.346782	0.679	0.535	1.44844e-18		DBF4	2.53464e-80	0.301505	0.498	0.173	1.17131e-75		SRP14	1.44856e-79	0.427106	0.992	0.807	6.6941e-75		ATPIF1	4.58162e-23	-0.279732	0.502	0.743	2.11726e-18		Itm2b
CD9	3.32945e-45	0.422552	0.636	0.469	1.5386e-40		MT-ND1	2.64225e-29	-0.416189	0.684	0.857	1.22103e-24		TCN1	5.38382e-25	0.296475	0.502	0.327	2.48797e-20		PPFIBP1	5.78703e-28	0.346464	0.497	0.317	2.6743e-23		KIAA0101	7.87619e-66	0.300993	0.732	0.342	3.63974e-61		ZNF706	1.39506e-60	0.426968	0.683	0.389	6.44685e-56		MINOS1	2.70958e-27	-0.280029	0.355	0.637	1.25215e-22		Eprs
RP11-543P15.1	4.71073e-70	0.421104	0.273	0.085	2.17692e-65		HSPB1	4.46391e-29	-0.420229	0.72	0.86	2.06286e-24		ZKSCAN1	2.96212e-47	0.296339	0.497	0.266	1.36886e-42		HIST1H1E	3.43808e-14	0.345154	0.457	0.324	1.5888e-09		NCAPD2	5.09941e-95	0.299631	0.488	0.151	2.35654e-90		CENPF	3.49657e-56	0.425763	0.692	0.356	1.61583e-51		NDUFB3	1.13097e-26	-0.280149	0.246	0.519	5.22646e-22		Rpl30
COX20	7.64589e-41	0.420546	0.648	0.488	3.53332e-36		CCL28	2.99695e-16	-0.420235	0.198	0.335	1.38495e-11		IP6K2	2.2114e-33	0.29617	0.535	0.332	1.02193e-28		ITGB1	8.98901e-53	0.344578	0.949	0.856	4.154e-48		SMCHD1	9.62138e-72	0.298678	0.61	0.26	4.44623e-67		RPL24P4	3.02215e-114	0.423371	0.385	0.083	1.3966e-109		ARPC3	5.19659e-28	-0.280232	0.388	0.669	2.40145e-23		Sept7
RPS2	2.03803e-79	0.419811	0.971	0.871	9.41812e-75		LAMA3	5.11578e-27	-0.421708	0.223	0.419	2.36411e-22		KDELR1	2.47438e-48	0.296127	0.667	0.407	1.14346e-43		BICD2	1.50897e-52	0.344029	0.256	0.081	6.97327e-48		DTYMK	2.00795e-73	0.298213	0.647	0.285	9.27914e-69		RPS19P1	3.13107e-82	0.422377	0.407	0.124	1.44693e-77		LSM3	1.03596e-29	-0.280297	0.249	0.538	4.78737e-25		Cox8a
MT1E	4.09831e-49	0.419791	0.826	0.631	1.89391e-44		RPL41	1.27385e-19	-0.426384	0.781	0.872	5.88673e-15		TAGLN	5.6967e-07	0.295345	0.334	0.256	0.0263256		WBP5	1.35685e-33	0.339847	0.457	0.258	6.27029e-29		USP14	5.59682e-48	0.298042	0.844	0.532	2.5864e-43		GCSH	5.89161e-74	0.417963	0.499	0.193	2.72263e-69		KRT10	1.2653e-28	-0.282797	0.164	0.426	5.8472e-24		Cox6b1
NOP10	1.49211e-50	0.418872	0.79	0.625	6.89532e-46		AC004453.8	2.84048e-36	-0.427578	0.109	0.306	1.31264e-31		DECR1	2.06714e-37	0.295344	0.553	0.342	9.55265e-33		SLC20A1	9.07381e-33	0.336638	0.458	0.263	4.19319e-28		GMPS	1.28769e-82	0.297632	0.6	0.233	5.95068e-78		MIR205HG	8.72517e-39	0.414228	0.686	0.423	4.03208e-34		H2AFV	8.84002e-26	-0.284194	0.208	0.459	4.08515e-21		Metap2
EIF3E	3.86171e-57	0.41883	0.717	0.523	1.78457e-52		MT-RNR1	1.23253e-30	-0.428332	0.646	0.847	5.69576e-26		RND3	1.08156e-33	0.294951	0.528	0.322	4.99811e-29		ATP5G3	1.95363e-32	0.333338	0.816	0.702	9.02812e-28		YWHAH	4.47324e-53	0.296478	0.785	0.459	2.06717e-48		CENPW	1.99364e-56	0.412948	0.692	0.376	9.21303e-52		DLGAP5	1.49736e-17	-0.284444	0.145	0.322	6.91962e-13		Jun
ARPC3	1.48964e-61	0.418482	0.778	0.612	6.88391e-57		TMSB4XP8	1.02739e-29	-0.436312	0.468	0.673	4.74779e-25		ICA1	9.68889e-51	0.294704	0.336	0.134	4.47743e-46		TIPARP	6.07879e-45	0.332743	0.358	0.155	2.80913e-40		PHF19	1.82392e-104	0.296259	0.41	0.102	8.42869e-100		B2M	1.83508e-72	0.412783	0.963	0.721	8.48026e-68		SERF2	1.95522e-20	-0.284974	0.699	0.842	9.03545e-16		Rpl18
FAM162A	1.74388e-40	0.418118	0.637	0.474	8.05881e-36		RPL15P3	1.1043e-39	-0.437873	0.13	0.342	5.10319e-35		RPS9	2.57113e-47	0.293977	0.941	0.846	1.18817e-42		SLK	2.85524e-22	0.328867	0.55	0.389	1.31946e-17		SKA1	5.79563e-135	0.295564	0.407	0.08	2.67828e-130		CENPK	1.56715e-64	0.41215	0.49	0.201	7.24212e-60		TMEM258	3.0092e-27	-0.287044	0.353	0.632	1.39061e-22		Ywhae
HMGB1	4.81472e-55	0.417795	0.919	0.757	2.22498e-50		SERPINB5	2.22986e-40	-0.438273	0.29	0.532	1.03046e-35		TMOD3	2.61373e-32	0.293515	0.724	0.518	1.20786e-27		TUBB2A	1.31765e-40	0.326361	0.3	0.122	6.08912e-36		LRRC59	1.96231e-50	0.295361	0.834	0.531	9.06825e-46		HNRNPA3	7.92899e-59	0.412136	0.955	0.721	3.66415e-54		KIF11	3.96745e-21	-0.290178	0.088	0.269	1.83344e-16		S100a10
RP11-343H5.4	1.69947e-86	0.417233	0.275	0.071	7.8536e-82		CTD-2192J16.15	1.01559e-42	-0.446861	0.106	0.326	4.69323e-38		VCL	2.21946e-34	0.293003	0.627	0.407	1.02566e-29		SFRP1	1.68696e-18	0.32531	0.588	0.444	7.79579e-14		GDI2	1.90816e-46	0.295227	0.814	0.496	8.81799e-42		DYNLL1	1.07928e-64	0.411891	0.957	0.738	4.98756e-60		ST13	1.91391e-28	-0.29155	0.355	0.642	8.84458e-24		Psmd4
ANXA1	5.91377e-57	0.416653	0.957	0.831	2.73287e-52		SEC31B	5.66917e-42	-0.450205	0.078	0.289	2.61984e-37		WWC1	2.55989e-45	0.293003	0.361	0.161	1.18298e-40		NCL	2.19996e-50	0.323771	0.972	0.898	1.01665e-45		SRSF4	1.25745e-62	0.294675	0.785	0.425	5.81092e-58		CISD2	7.60055e-56	0.40964	0.533	0.262	3.51237e-51		NCAPG	6.6639e-26	-0.291957	0.074	0.278	3.07952e-21		S100a11
RPS4XP3	3.21092e-114	0.415643	0.276	0.053	1.48383e-109		TMA7	1.04366e-34	-0.467016	0.395	0.612	4.82296e-30		SMIM22	3.08002e-38	0.292968	0.47	0.254	1.42334e-33		PGK1	8.49121e-29	0.32266	0.811	0.696	3.92396e-24		PFKP	5.23122e-68	0.292354	0.742	0.36	2.41745e-63		RP11-146N23.1	4.9843e-90	0.409571	0.381	0.101	2.30335e-85		RPL37	2.31678e-23	-0.292496	0.681	0.844	1.07063e-18		Tbrg1
PFDN4	3.23871e-33	0.412647	0.484	0.332	1.49667e-28		KRT16	7.95298e-13	-0.47054	0.456	0.582	3.67523e-08		CFL1	2.05808e-57	0.292881	0.967	0.878	9.51081e-53		HIF1A	7.47611e-21	0.322086	0.644	0.488	3.45486e-16		ZWINT	1.19113e-94	0.292261	0.557	0.187	5.50443e-90		PHPT1	5.15825e-65	0.407368	0.626	0.311	2.38373e-60		HIST1H1D	6.47717e-12	-0.292901	0.167	0.307	2.99323e-07		Timp1
RP11-169K16.7	4.8471e-79	0.409853	0.27	0.074	2.23994e-74		AC016739.2	1.13885e-40	-0.493683	0.194	0.419	5.26283e-36		VASP	6.12945e-44	0.292136	0.551	0.315	2.83254e-39		TMX1	3.00025e-19	0.321301	0.552	0.404	1.38648e-14		EPCAM	1.43065e-46	0.292082	0.913	0.648	6.61134e-42		ATP5L	3.69416e-66	0.406916	0.957	0.736	1.70715e-61		YBX1	5.79689e-28	-0.293349	0.773	0.901	2.67886e-23		Cox6c
CBWD2	2.6308e-45	0.409329	0.343	0.171	1.21574e-40		MT-CO2	1.22945e-55	-0.498925	0.85	0.931	5.68151e-51		MPRIP	2.39274e-44	0.292103	0.431	0.211	1.10573e-39		UBE2Q2	9.63803e-32	0.320219	0.369	0.19	4.45393e-27		ZNF217	8.29378e-71	0.291992	0.43	0.15	3.83272e-66		SNRPD1	5.39083e-58	0.406831	0.909	0.637	2.49121e-53		MORF4L1	7.59283e-22	-0.293537	0.479	0.72	3.5088e-17		Naca
CTGF	1.78408e-38	0.407383	0.388	0.208	8.24458e-34		ALDH1A3	1.12503e-31	-0.500927	0.144	0.337	5.199e-27		CALB2	2.61333e-57	0.290864	0.46	0.204	1.20767e-52		SEPW1	1.12368e-23	0.320128	0.679	0.533	5.19276e-19		DUT	4.62553e-49	0.291905	0.884	0.579	2.13755e-44		GNG10	1.80446e-97	0.405332	0.341	0.073	8.33876e-93		NEDD8	1.97043e-28	-0.294065	0.311	0.599	9.10576e-24		Vcan
MGST1	1.81611e-64	0.40677	0.874	0.715	8.3926e-60		DSG3	2.46813e-44	-0.506383	0.067	0.28	1.14057e-39		GAPDH	3.99544e-49	0.29025	0.988	0.926	1.84637e-44		EIF3K	9.68746e-21	0.319725	0.685	0.525	4.47677e-16		CCT5	1.09889e-45	0.289963	0.93	0.665	5.07818e-41		GMNN	8.20786e-58	0.40512	0.659	0.343	3.79301e-53		PRC1	4.26668e-18	-0.294134	0.249	0.45	1.97172e-13		Serpinh1
RPL39	1.64248e-76	0.406513	0.932	0.784	7.59024e-72		RP11-234A1.1	1.41393e-42	-0.50667	0.231	0.475	6.53404e-38		SEPW1	3.01257e-37	0.289893	0.739	0.519	1.39217e-32		GLO1	9.83878e-22	0.319186	0.676	0.543	4.5467e-17		TARS	1.97467e-44	0.288608	0.897	0.622	9.12534e-40		DEK	9.39589e-53	0.405117	0.867	0.583	4.34203e-48		PDCD5	1.33488e-24	-0.297875	0.45	0.713	6.16876e-20		Gnb2l1
YBX1P10	5.60623e-63	0.406186	0.299	0.107	2.59075e-58		RPL13AP5	9.53384e-45	-0.506899	0.226	0.477	4.40578e-40		TSPAN1	1.04314e-47	0.289215	0.294	0.113	4.82056e-43		NETO2	1.35015e-36	0.31884	0.332	0.151	6.2393e-32		TIMM10	1.61505e-77	0.28787	0.618	0.253	7.46348e-73		VRK1	4.47849e-59	0.404853	0.616	0.308	2.0696e-54		CENPE	7.89281e-20	-0.299726	0.104	0.286	3.64743e-15		Ndufa4
HNRNPA3P6	1.19057e-64	0.404682	0.296	0.103	5.50188e-60		RP11-742N3.1	3.08779e-51	-0.511986	0.234	0.505	1.42693e-46		PPDPF	5.82275e-39	0.28886	0.834	0.668	2.69081e-34		MPZL1	3.93374e-19	0.318035	0.626	0.479	1.81786e-14		MCM4	6.18568e-78	0.287763	0.636	0.258	2.85853e-73		RP11-343H5.4	6.13101e-113	0.40478	0.365	0.074	2.83326e-108		RPL10AP6	6.93653e-27	-0.301197	0.071	0.273	3.20551e-22		Hspa9
PPIA	2.23363e-78	0.402285	0.925	0.785	1.0322e-73		FAM213A	1.38903e-40	-0.51428	0.107	0.324	6.41899e-36		PPP3CA	1.21151e-33	0.288512	0.626	0.417	5.59861e-29		PLS3	3.18914e-24	0.317553	0.616	0.443	1.47377e-19		KIAA1279	1.38253e-64	0.286822	0.668	0.316	6.38895e-60		RPS3A	4.2045e-85	0.404638	0.994	0.866	1.94298e-80		RPS23P8	1.63318e-25	-0.302106	0.077	0.276	7.54726e-21		Cyb5r3
PRDX3	5.25271e-38	0.401534	0.514	0.346	2.42738e-33		CSTA	5.77203e-40	-0.518042	0.068	0.268	2.66737e-35		LPCAT2	2.21009e-33	0.288268	0.593	0.387	1.02133e-28		CALD1	1.57517e-43	0.317078	0.829	0.692	7.27919e-39		SFPQ	7.10084e-58	0.286583	0.768	0.433	3.28144e-53		AC005884.1	2.15314e-99	0.403273	0.37	0.087	9.95011e-95		RBX1	3.96498e-30	-0.302211	0.317	0.606	1.8323e-25		St13
SMIM22	6.42773e-39	0.400693	0.435	0.257	2.97038e-34		DSP	2.23555e-39	-0.522103	0.59	0.795	1.03309e-34		S100A16	2.68142e-32	0.287805	0.835	0.656	1.23914e-27		RPL22L1	3.02346e-22	0.316995	0.751	0.623	1.3972e-17		SNRPB	3.02309e-52	0.285405	0.861	0.519	1.39703e-47		EIF2S2	2.08739e-58	0.402239	0.888	0.609	9.64624e-54		COMMD6	2.7108e-30	-0.30282	0.312	0.609	1.25271e-25		Ddx24
ATP5J2	4.58353e-69	0.400616	0.876	0.717	2.11814e-64		RPL13P12	5.57142e-43	-0.523701	0.218	0.455	2.57466e-38		TGFBR2	1.92921e-37	0.287647	0.401	0.208	8.91528e-33		FN1	4.2382e-28	0.315987	0.272	0.124	1.95856e-23		CCT6A	2.42799e-44	0.28538	0.949	0.728	1.12202e-39		RPL13AP25	7.4325e-48	0.401002	0.638	0.374	3.43471e-43		RP11-425L10.1	3.96964e-29	-0.304633	0.103	0.337	1.83445e-24		Skp1a
RPL36AL	5.95238e-71	0.400521	0.909	0.747	2.75071e-66		UBE2V1	5.29034e-48	-0.525612	0.064	0.286	2.44477e-43		PYGB	8.0638e-44	0.287094	0.504	0.272	3.72644e-39		PTRF	8.80186e-24	0.315455	0.689	0.539	4.06752e-19		HMG20B	1.23729e-62	0.285376	0.807	0.447	5.71775e-58		CTB-79E8.3	6.28848e-123	0.400899	0.367	0.069	2.90603e-118		MYLK	6.11142e-10	-0.305388	0.161	0.287	2.82421e-05		Tpr
HSBP1	2.23413e-44	0.400076	0.719	0.559	1.03243e-39		MIR205HG	1.61809e-40	-0.529158	0.247	0.489	7.47753e-36		UCA1	3.68332e-28	0.287061	0.432	0.25	1.70214e-23		KRR1	4.66969e-22	0.315114	0.508	0.345	2.15796e-17		SUPT16H	1.51914e-47	0.285044	0.884	0.579	7.02023e-43		RPS2	1.34138e-62	0.39824	0.985	0.876	6.19879e-58		TMSB10	3.72634e-47	-0.306337	0.978	0.959	1.72202e-42		Mtdh
RPS19	2.31442e-141	0.399203	0.999	0.938	1.06954e-136		MYLK	4.39121e-34	-0.529577	0.112	0.304	2.02927e-29		MFI2	6.54764e-36	0.285839	0.411	0.216	3.0258e-31		UPP1	2.26452e-30	0.315099	0.417	0.228	1.04648e-25		XRCC5	6.02813e-42	0.284399	0.953	0.756	2.78572e-37		SNRPE	2.81589e-55	0.393986	0.921	0.664	1.30128e-50		RPL3P4	2.14304e-28	-0.307089	0.137	0.381	9.90344e-24		Anxa5
CYR61	2.22611e-26	0.397691	0.325	0.192	1.02873e-21		RP11-51O6.1	5.72022e-43	-0.532343	0.169	0.397	2.64343e-38		BPGM	5.27311e-41	0.285834	0.292	0.122	2.43681e-36		KLF5	3.42082e-27	0.314802	0.505	0.315	1.58083e-22		EIF4EBP1	1.08121e-52	0.283528	0.794	0.464	4.9965e-48		FAUP1	2.76931e-80	0.393824	0.357	0.099	1.27976e-75		RPS7	2.30166e-29	-0.307374	0.765	0.86	1.06364e-24		Pkm
TACSTD2	9.4667e-30	0.397058	0.647	0.521	4.37475e-25		LIMA1	2.97502e-48	-0.544382	0.306	0.572	1.37482e-43		SAA1	6.04896e-17	0.285415	0.432	0.302	2.79535e-12		FSCN1	1.59967e-24	0.313133	0.398	0.236	7.3924e-20		MDM2	6.21191e-71	0.283431	0.585	0.243	2.87065e-66		USMG5	1.06847e-56	0.392949	0.909	0.649	4.93759e-52		POLR2L	2.67718e-26	-0.307776	0.677	0.848	1.23718e-21		Ahnak2
ARHGAP29	1.1809e-23	0.396693	0.493	0.364	5.45718e-19		CTSV	4.28305e-45	-0.557714	0.135	0.374	1.97929e-40		PERP	1.33856e-42	0.285414	0.841	0.642	6.18576e-38		TCOF1	1.1689e-20	0.311763	0.435	0.279	5.40171e-16		PNPT1	1.56431e-61	0.28076	0.623	0.289	7.229e-57		KRTCAP2	2.07236e-109	0.391947	0.394	0.088	9.57679e-105		SNRPD1	4.10382e-24	-0.308328	0.435	0.694	1.89646e-19		Hdlbp
RANP1	4.6501e-88	0.395714	0.278	0.069	2.1489e-83		FXYD3	9.0409e-64	-0.577407	0.317	0.623	4.17798e-59		NEBL	1.19028e-64	0.285294	0.28	0.085	5.50051e-60		POLE3	4.36148e-23	0.306381	0.599	0.428	2.01553e-18		HSPA8	7.75547e-32	0.280758	0.923	0.706	3.58396e-27		SERPINB3	3.68745e-21	0.390004	0.61	0.42	1.70405e-16		NPM1	4.67341e-29	-0.309041	0.856	0.91	2.15967e-24		Rpl10
HMGB1P5	1.08136e-49	0.395298	0.335	0.147	4.99716e-45		KLK7	2.96001e-43	-0.580322	0.443	0.685	1.36788e-38		TNIP1	7.28029e-37	0.285122	0.417	0.219	3.36437e-32		MCM3	2.93917e-16	0.305797	0.527	0.38	1.35825e-11		C19orf43	6.887e-66	0.280627	0.706	0.346	3.18262e-61		HSPB11	3.66068e-48	0.38853	0.535	0.277	1.69167e-43		RPS7P1	6.39643e-24	-0.310058	0.069	0.255	2.95592e-19		Xrn2
CYB5A	6.16315e-30	0.394995	0.498	0.355	2.84811e-25		RPLP0P6	2.25308e-52	-0.583061	0.032	0.258	1.04119e-47		UBXN1	1.43051e-36	0.284296	0.744	0.527	6.61068e-32		PKM	2.63757e-44	0.303332	0.923	0.852	1.21887e-39		OXCT1	4.2627e-75	0.28021	0.542	0.207	1.96988e-70		PDCD5	6.72528e-54	0.38825	0.915	0.658	3.10788e-49		C14orf2	2.36511e-27	-0.310117	0.391	0.659	1.09296e-22		Col4a2
CBWD1	9.69386e-35	0.394455	0.474	0.32	4.47972e-30		PI3	2.98689e-12	-0.603211	0.201	0.31	1.3803e-07		RNF19A	6.86127e-39	0.283422	0.424	0.222	3.17073e-34		CBX1	5.52831e-20	0.302859	0.662	0.522	2.55474e-15		HNRNPDL	1.41281e-41	0.279735	0.923	0.697	6.52889e-37		RP11-20O24.4	4.19178e-90	0.38755	0.396	0.107	1.93711e-85		CHCHD2	9.0456e-30	-0.311976	0.481	0.742	4.18015e-25		Hspa8
KRT10	1.9797e-27	0.393993	0.509	0.377	9.14858e-23		PTHLH	1.38464e-37	-0.606311	0.106	0.314	6.39869e-33		ARL6IP5	2.26267e-34	0.281996	0.769	0.579	1.04563e-29		SERBP1	4.69533e-33	0.302745	0.898	0.806	2.16981e-28		CALR	2.16963e-46	0.278712	0.988	0.865	1.00263e-41		CNIH4	3.68867e-52	0.386011	0.74	0.458	1.70461e-47		C11orf31	1.42764e-29	-0.312273	0.158	0.412	6.59739e-25		Cox7c
RPS15AP1	2.19433e-45	0.393092	0.315	0.146	1.01404e-40		RP11-475C16.1	8.65167e-52	-0.625778	0.101	0.345	3.99811e-47		SPTBN1	9.78307e-30	0.281215	0.581	0.377	4.52095e-25		HSPH1	6.46403e-23	0.301133	0.657	0.489	2.98716e-18		EPB41L2	1.72124e-66	0.278696	0.611	0.269	7.95418e-62		DHFR	2.71974e-74	0.386004	0.419	0.144	1.25685e-69		MT1X	1.80784e-24	-0.312712	0.155	0.383	8.35439e-20		Rps27l
TMEM50A	6.54929e-28	0.391071	0.539	0.413	3.02656e-23		MTATP6P1	1.05416e-66	-0.630173	0.412	0.723	4.87149e-62		RPS11	2.23405e-52	0.280637	0.969	0.876	1.0324e-47		ATP1B1	2.56576e-17	0.298765	0.538	0.39	1.18569e-12		SPC25	7.65418e-109	0.278376	0.505	0.141	3.53715e-104		YBX1P2	3.40961e-53	0.384777	0.512	0.246	1.57565e-48		RPL34	3.77119e-35	-0.313106	0.897	0.931	1.74274e-30		Wbp5
RPL6	2.79016e-114	0.390918	0.987	0.892	1.28939e-109		SAT1	1.5385e-56	-0.632461	0.371	0.658	7.10973e-52		ZFAND6	5.73981e-37	0.280483	0.648	0.427	2.65248e-32		METAP2	2.06777e-19	0.298142	0.704	0.574	9.55556e-15		IMMT	8.54881e-49	0.277622	0.83	0.517	3.95057e-44		RBM8B	1.30712e-101	0.384319	0.32	0.065	6.04047e-97		CSTA	9.12755e-18	-0.313966	0.093	0.253	4.21802e-13		Tmsb4x
CTD-3035D6.1	1.1066e-41	0.390636	0.324	0.159	5.11381e-37		DST	4.53754e-61	-0.708048	0.279	0.579	2.09689e-56		REEP3	4.73292e-33	0.280417	0.574	0.371	2.18718e-28		RBM17	5.93658e-18	0.297347	0.63	0.489	2.74341e-13		CENPJ	7.51345e-88	0.277519	0.422	0.123	3.47212e-83		HNRNPK	2.94493e-57	0.384096	0.941	0.73	1.36091e-52		MAGOH	6.13774e-32	-0.313995	0.11	0.362	2.83637e-27		Sox4
C4orf3	4.38118e-45	0.38924	0.773	0.616	2.02463e-40		RPS2P46	9.97519e-55	-0.732624	0.118	0.376	4.60973e-50		MSN	5.65523e-31	0.279498	0.654	0.457	2.61339e-26		ECI2	8.7966e-23	0.294778	0.458	0.291	4.06508e-18		PARP1	3.04467e-48	0.277136	0.829	0.511	1.407e-43		MORF4L1P1	2.26761e-55	0.383778	0.53	0.255	1.04791e-50		GSTO1	1.53539e-27	-0.31421	0.309	0.592	7.09532e-23		Shfm1
MYCBP	5.79979e-33	0.388657	0.276	0.138	2.6802e-28		FTH1P10	2.08011e-54	-0.79602	0.106	0.356	9.61261e-50		TMEM165	1.52226e-36	0.279269	0.659	0.432	7.03465e-32		CCT6A	1.0297e-30	0.294328	0.846	0.741	4.75845e-26		SLC39A8	1.05793e-56	0.276977	0.541	0.238	4.88892e-52		COX20	1.19831e-48	0.379741	0.76	0.485	5.53761e-44		UQCRQ	7.54016e-25	-0.316362	0.598	0.805	3.48446e-20		mt-Nd6
HNRNPCP2	8.99077e-48	0.387592	0.259	0.101	4.15481e-43		KRT17	2.78769e-79	-0.820215	0.21	0.555	1.28825e-74		THBS1	2.20719e-15	0.278827	0.631	0.503	1.01998e-10		RRM1	2.10782e-25	0.293108	0.469	0.291	9.74066e-21		CLTA	8.01494e-51	0.276874	0.916	0.643	3.70386e-46		CDKN3	9.58342e-50	0.378408	0.573	0.287	4.42869e-45		RAN	8.20437e-24	-0.31976	0.585	0.781	3.7914e-19		1500012F01Rik
DAD1	2.41089e-39	0.386571	0.593	0.431	1.11412e-34		MT-ND4L	3.45832e-59	-0.900481	0.518	0.745	1.59816e-54		CTSA	6.13948e-52	0.277849	0.417	0.189	2.83717e-47		PA2G4	8.22227e-32	0.292448	0.865	0.777	3.79967e-27		CANX	2.5164e-42	0.276681	0.96	0.792	1.16288e-37		EEF1B2P3	1.00775e-71	0.377273	0.393	0.129	4.65702e-67		NOP10	1.41256e-30	-0.323292	0.401	0.682	6.52773e-26		Nktr
PPA1	1.61551e-46	0.383877	0.751	0.597	7.46561e-42		RPL17	6.28077e-62	-0.931368	0.129	0.399	2.90247e-57		EIF3H	1.42391e-31	0.277643	0.816	0.643	6.58015e-27		PRRG4	1.37335e-31	0.291651	0.356	0.181	6.34653e-27		DDX17	1.94012e-55	0.276187	0.796	0.448	8.96569e-51		UBE2I	1.38042e-46	0.3772	0.787	0.516	6.37919e-42		DYNLL1	2.95695e-24	-0.323537	0.574	0.784	1.36647e-19		Arpc2
DDOST	2.19296e-38	0.383399	0.411	0.242	1.01341e-33		RP11-122C9.1	1.19226e-68	-0.990599	0.112	0.398	5.50966e-64		HDLBP	2.44967e-34	0.277288	0.801	0.599	1.13204e-29		NAP1L4	4.83146e-17	0.289571	0.682	0.561	2.23271e-12		EIF2S3	2.19716e-44	0.274534	0.807	0.517	1.01535e-39		NDUFB3	1.32165e-50	0.376711	0.738	0.46	6.10761e-46		UQCRB	1.62003e-27	-0.323957	0.475	0.732	7.48648e-23		Chmp4b
CTB-79E8.3	1.39335e-75	0.38307	0.257	0.07	6.43893e-71		ANXA2P2	1.19525e-77	-0.996578	0.052	0.355	5.52351e-73		VAMP8	8.36153e-32	0.276403	0.769	0.58	3.86403e-27		COA6	6.21968e-19	0.288282	0.506	0.355	2.87424e-14		HSPA9	1.45974e-46	0.27403	0.868	0.569	6.74574e-42		HIGD1A	4.90516e-47	0.375664	0.732	0.459	2.26677e-42		SRI	4.08231e-26	-0.32415	0.371	0.648	1.88652e-21		Kif5b
ABRACL	2.16408e-35	0.382404	0.578	0.433	1.00007e-30		MIF	9.21665e-62	-1.08454	0.29	0.551	4.2592e-57		BICC1	1.43324e-26	0.276082	0.37	0.21	6.62327e-22		PFDN2	7.41291e-18	0.287598	0.642	0.497	3.42566e-13		LIG1	7.96491e-105	0.273536	0.516	0.153	3.68074e-100		RBMX	2.35951e-50	0.374774	0.726	0.443	1.09037e-45		GSTP1	2.02527e-21	-0.325569	0.681	0.843	9.35917e-17		Ywhab
RPL3P7	6.52559e-99	0.382215	0.262	0.056	3.01561e-94		KRT14	3.97111e-40	-1.10632	0.409	0.643	1.83513e-35		SMOC1	7.17746e-42	0.27561	0.318	0.136	3.31685e-37		LPCAT2	1.10721e-17	0.287557	0.548	0.398	5.11664e-13		CDKN1B	1.82092e-96	0.273343	0.422	0.116	8.41485e-92		SUMO1	9.46436e-51	0.374747	0.723	0.451	4.37367e-46		AC004453.8	4.25345e-25	-0.326147	0.093	0.296	1.96561e-20		Hspe1
BTF3	3.21965e-68	0.381511	0.897	0.736	1.48787e-63		KRT6A	3.80993e-67	-1.13781	0.218	0.513	1.76065e-62		TMSB4X	3.75461e-44	0.275556	0.977	0.874	1.73508e-39		S100A14	3.76383e-17	0.286332	0.819	0.733	1.73934e-12		IER2	6.64354e-66	0.273301	0.68	0.322	3.07011e-61		TUBA1B	2.18372e-50	0.374417	0.938	0.716	1.00914e-45		C8orf59	1.32081e-29	-0.328788	0.232	0.5	6.10374e-25		Rpl5
SUMO1	1.02329e-42	0.381261	0.624	0.452	4.72883e-38		S100A2	5.58629e-49	-2.10571	0.336	0.576	2.58154e-44		CHMP4B	2.53916e-30	0.274865	0.676	0.474	1.1734e-25		LRAT	5.85949e-47	0.285816	0.297	0.111	2.70779e-42		MRPL12	1.71062e-65	0.272553	0.683	0.325	7.9051e-61		RPL35P2	2.11728e-111	0.373393	0.334	0.063	9.78436e-107		CDCA8	4.05269e-25	-0.33037	0.071	0.267	1.87283e-20		Prrx1
RPS11P5	2.60165e-79	0.380312	0.253	0.066	1.20227e-74		mt-Rnr2	7.36293e-47	-2.22721	0.278	0.538	3.40255e-42		SLC12A2	5.17979e-26	0.274854	0.319	0.169	2.39369e-21		ADH5	5.76204e-20	0.285682	0.533	0.379	2.66276e-15		VDAC1	2.60527e-42	0.271626	0.943	0.71	1.20395e-37		YBX1P1	1.18099e-92	0.373298	0.354	0.087	5.45758e-88		PPIA	4.6121e-26	-0.331344	0.664	0.826	2.13134e-21		Atp5j2
EEF1A1	1.46058e-75	0.378845	0.934	0.804	6.74963e-71		Malat1	8.69501e-37	-2.80156	0.072	0.26	4.01814e-32		ECHS1	1.71357e-35	0.274848	0.692	0.48	7.91874e-31		HRAS	1.02597e-29	0.28546	0.318	0.154	4.7412e-25		POLE3	1.79486e-58	0.271276	0.761	0.408	8.29441e-54		C4orf27	2.76769e-54	0.3732	0.552	0.278	1.279e-49		RPL14P1	5.23103e-27	-0.331869	0.114	0.333	2.41736e-22		Tpt1
CTC-575D19.1	3.65522e-54	0.376562	0.281	0.108	1.68915e-49									CLIP1	1.34444e-36	0.274586	0.596	0.375	6.21293e-32		RCN2	1.97753e-19	0.284673	0.526	0.363	9.13856e-15		HNRNPD	1.9894e-49	0.270994	0.858	0.532	9.19344e-45		PFDN4	1.99776e-46	0.372455	0.59	0.33	9.23206e-42		ATP5G3	1.05329e-26	-0.336099	0.494	0.744	4.86746e-22		Cdkn1a
RPL38	1.36779e-77	0.373908	0.963	0.816	6.32082e-73									PSAP	8.77658e-35	0.273764	0.68	0.456	4.05583e-30		MBNL1	3.32268e-19	0.283108	0.454	0.303	1.53548e-14		ODF2	1.15449e-74	0.270924	0.404	0.128	5.33512e-70		RP11-270C12.3	1.06008e-112	0.36988	0.322	0.057	4.89883e-108		PTMAP5	5.11643e-29	-0.336957	0.071	0.286	2.3644e-24		Ifi202b
HIGD1A	2.88929e-34	0.373813	0.609	0.465	1.3352e-29									GRHL1	1.68911e-40	0.273515	0.345	0.157	7.80571e-36		TMTC3	3.19902e-27	0.280601	0.356	0.192	1.47833e-22		IQGAP3	4.81865e-129	0.268794	0.28	0.038	2.2268e-124		UQCRQ	5.01337e-59	0.369637	0.963	0.762	2.31678e-54		PTMAP2	7.22826e-27	-0.339915	0.071	0.273	3.34032e-22		Rpl34
HMGN2	1.27554e-32	0.371034	0.799	0.647	5.89453e-28									SMARCA4	5.13727e-36	0.273389	0.474	0.268	2.37404e-31		TUBA1B	1.94468e-22	0.278819	0.841	0.724	8.98676e-18		RAD51AP1	1.05388e-81	0.268616	0.434	0.134	4.87021e-77		KIF20B	1.63127e-52	0.368762	0.555	0.263	7.53843e-48		CYCS	1.57499e-27	-0.341276	0.361	0.623	7.27832e-23		Ranbp1
FAM103A1	3.96784e-38	0.370029	0.269	0.122	1.83362e-33									SLFN5	1.66813e-38	0.273363	0.323	0.147	7.70876e-34		SEMA3C	3.70832e-21	0.278771	0.426	0.268	1.71369e-16		STIL	2.4131e-108	0.268426	0.353	0.075	1.11514e-103		HMMR	3.07496e-48	0.366738	0.513	0.236	1.421e-43		ATP5L	3.24589e-27	-0.3415	0.566	0.782	1.49999e-22		Hint1
OCIAD2	2.03657e-35	0.369844	0.625	0.477	9.41138e-31									CLTA	1.00837e-31	0.272379	0.828	0.649	4.65986e-27		CLTB	4.94431e-26	0.27873	0.645	0.453	2.28486e-21		CSE1L	9.96469e-61	0.268335	0.606	0.276	4.60488e-56		FTH1	6.57853e-65	0.365917	1	0.967	3.04007e-60		TCEB1	1.25172e-29	-0.342245	0.334	0.624	5.78444e-25		Serpinb6a
SDHC	7.6025e-35	0.367869	0.345	0.191	3.51327e-30									FIS1	1.30003e-46	0.271264	0.503	0.267	6.00771e-42		ENAH	1.34004e-17	0.277094	0.628	0.481	6.19259e-13		PAICS	4.54359e-47	0.267783	0.767	0.458	2.09969e-42		CCDC58	4.93406e-52	0.36583	0.632	0.341	2.28013e-47		SEC31B	2.5155e-22	-0.343077	0.09	0.275	1.16246e-17		Prdx5
HSPD1P1	3.04808e-39	0.364491	0.294	0.138	1.40858e-34									DYNC1H1	3.39527e-35	0.270303	0.584	0.364	1.56902e-30		NPM3	6.5173e-21	0.276303	0.452	0.294	3.01177e-16		TPM3	9.43789e-51	0.267113	0.983	0.861	4.36144e-46		SGOL1	1.25192e-48	0.364904	0.328	0.122	5.78539e-44		NPM1P39	1.25741e-29	-0.34349	0.082	0.305	5.81076e-25		Hspa4
TPI1P1	2.81767e-81	0.36365	0.256	0.063	1.3021e-76									UGP2	4.93837e-31	0.269877	0.731	0.54	2.28212e-26		PALMD	6.83593e-26	0.275882	0.365	0.196	3.15902e-21		ERP29	1.00028e-50	0.267068	0.806	0.474	4.62251e-46		RPS14P3	1.48332e-66	0.363685	0.431	0.158	6.8547e-62		TAGLN	4.69846e-16	-0.343521	0.123	0.285	2.17125e-11		Ccl2
EIF3F	1.63137e-30	0.363154	0.458	0.318	7.53891e-26									GALNT1	3.5268e-32	0.269358	0.464	0.27	1.6298e-27		PTPN1	4.2586e-16	0.2752	0.485	0.342	1.96798e-11		DEPDC1B	6.92353e-111	0.266974	0.4	0.092	3.1995e-106		HNRNPCP2	1.54176e-85	0.362431	0.368	0.098	7.12479e-81		NDUFA1	6.7171e-30	-0.346175	0.407	0.685	3.10411e-25		Myof
RP11-20O24.4	3.35365e-56	0.362811	0.288	0.108	1.54979e-51									GIPC1	9.8331e-39	0.269257	0.348	0.166	4.54407e-34		PDIA4	2.53827e-18	0.275067	0.732	0.6	1.17298e-13		GNB2L1	5.65012e-47	0.266787	0.985	0.847	2.61104e-42		SNRPA1	7.40948e-46	0.361844	0.683	0.409	3.42407e-41		PTTG1	3.7006e-26	-0.347452	0.23	0.473	1.71012e-21		Gm10263
ENY2	1.91086e-35	0.362164	0.615	0.463	8.83046e-31									RPL18	2.90299e-39	0.269244	0.907	0.787	1.34153e-34		DTD1	8.25449e-19	0.274869	0.491	0.332	3.81457e-14		CENPK	8.96594e-84	0.266312	0.543	0.19	4.14334e-79		MAGOH	1.52392e-46	0.360852	0.561	0.309	7.04234e-42		RANBP1	2.19348e-25	-0.347661	0.484	0.717	1.01365e-20		Pdrg1
DBI	5.54903e-48	0.359199	0.853	0.698	2.56432e-43									WDR1	2.90018e-29	0.267617	0.588	0.393	1.34023e-24		PCYT1A	7.06371e-21	0.2742	0.386	0.238	3.26428e-16		BRD8	2.71671e-61	0.266057	0.683	0.336	1.25544e-56		RPS7	6.18601e-60	0.359175	0.991	0.833	2.85868e-55		OST4	5.57244e-27	-0.348234	0.554	0.785	2.57513e-22		Fn1
DYNC1I2	5.65019e-35	0.357535	0.642	0.492	2.61107e-30									PDCD4	2.89402e-37	0.267052	0.466	0.254	1.33738e-32		MRPS10	6.91757e-14	0.271679	0.564	0.436	3.19675e-09		HNRNPAB	8.04386e-55	0.265754	0.743	0.41	3.71723e-50		NMT1	3.62323e-54	0.35825	0.567	0.284	1.67437e-49		RPS25	1.18436e-36	-0.35011	0.812	0.889	5.47314e-32		Sec61b
GABARAP	1.69274e-58	0.356896	0.253	0.084	7.82248e-54									RPL13A	2.77358e-63	0.266707	0.997	0.933	1.28173e-58		WDR41	4.83141e-23	0.271554	0.293	0.153	2.23269e-18		SF3A3	7.9575e-54	0.265118	0.749	0.407	3.67732e-49		RPS4XP3	3.49041e-119	0.358205	0.341	0.06	1.61299e-114		RPL18AP3	5.85896e-34	-0.350409	0.136	0.401	2.70754e-29		Prdx1
C8orf59	2.86468e-29	0.355729	0.587	0.448	1.32383e-24									GUK1	6.4211e-30	0.266455	0.726	0.543	2.96732e-25		MED10	5.88811e-17	0.271048	0.399	0.261	2.72101e-12		SLC25A24	1.10934e-57	0.264766	0.702	0.368	5.1265e-53		SRSF7	4.11766e-40	0.358018	0.612	0.368	1.90285e-35		COX6C	2.67325e-25	-0.351158	0.494	0.736	1.23536e-20		Eef2
NDUFA3	3.75863e-31	0.353268	0.603	0.463	1.73694e-26									MIA	2.73381e-36	0.266334	0.513	0.298	1.26335e-31		MTPN	5.177e-20	0.270699	0.589	0.431	2.3924e-15		PCNT	2.46582e-68	0.264421	0.537	0.214	1.13951e-63		NDUFA4	1.70611e-49	0.356953	0.941	0.708	7.88429e-45		ROMO1	8.03233e-29	-0.351299	0.472	0.738	3.7119e-24		Grem1
RPS7	1.21976e-75	0.350937	0.959	0.828	5.63675e-71									DCTN1	1.3033e-37	0.266209	0.398	0.202	6.02283e-33		CAMSAP2	1.93541e-26	0.270478	0.316	0.164	8.94393e-22		HNRNPA0	6.45424e-52	0.263983	0.792	0.439	2.98263e-47		HNRNPA1P48	1.08631e-75	0.355943	0.353	0.101	5.02005e-71		RPL36A	5.90107e-29	-0.35154	0.543	0.773	2.727e-24		Atp2b1
IFITM2	1.24506e-27	0.350314	0.43	0.282	5.75367e-23									CCNL2	2.36391e-37	0.265945	0.59	0.37	1.09241e-32		PWP1	4.09399e-14	0.267738	0.621	0.505	1.89192e-09		NAP1L1	9.01455e-39	0.263418	0.949	0.721	4.16581e-34		POLR2K	5.159e-41	0.354999	0.539	0.295	2.38408e-36		DBI	3.91654e-27	-0.352197	0.502	0.75	1.80991e-22		Fus
COX6A1	9.34633e-55	0.34843	0.877	0.718	4.31913e-50									MYO10	1.8808e-30	0.265791	0.46	0.273	8.69157e-26		CST3	7.0058e-22	0.267267	0.543	0.375	3.23752e-17		PSAT1	6.3519e-70	0.263364	0.417	0.142	2.93534e-65		HMGB3	2.25113e-43	0.354896	0.686	0.426	1.04029e-38		UBE2V1	2.48345e-22	-0.352344	0.087	0.27	1.14765e-17		Gm10076
CETN2	1.69539e-30	0.345557	0.397	0.254	7.83472e-26									C5orf46	1.1425e-27	0.265673	0.52	0.333	5.27974e-23		PDIA3	2.73305e-30	0.266427	0.917	0.847	1.263e-25		BRCA1	7.99469e-88	0.263131	0.509	0.168	3.69451e-83		MDH1	1.19571e-41	0.354119	0.752	0.5	5.52563e-37		CACYBP	4.96516e-30	-0.352464	0.309	0.589	2.2945e-25		Nop56
MRPS36	2.00379e-25	0.342901	0.496	0.368	9.25992e-21									DLG1	1.96215e-36	0.265661	0.378	0.191	9.06747e-32		BUB3	9.62798e-15	0.266313	0.575	0.438	4.44928e-10		RTN3	9.62316e-45	0.26302	0.818	0.508	4.44705e-40		UQCRB	1.37782e-48	0.352719	0.917	0.679	6.36717e-44		TUBA1B	1.76982e-26	-0.354905	0.541	0.763	8.17871e-22		Timp2
PFDN1	7.6787e-32	0.34236	0.613	0.468	3.54848e-27									TPM4	6.14464e-32	0.264954	0.967	0.864	2.83956e-27		YBX3	1.39099e-18	0.266064	0.649	0.508	6.42804e-14		MIS18A	7.70287e-74	0.262689	0.462	0.162	3.55965e-69		DDX18	8.16023e-48	0.351112	0.743	0.461	3.77101e-43		RPL6P27	9.19885e-33	-0.355512	0.096	0.343	4.25097e-28		Serf2
ARL4A	2.70228e-16	0.34233	0.371	0.269	1.24878e-11									RNF213	9.25109e-35	0.264948	0.391	0.206	4.27511e-30		CDH3	7.8614e-25	0.266049	0.395	0.227	3.63291e-20		RBBP7	7.07066e-51	0.262644	0.801	0.472	3.26749e-46		CTC-575D19.1	4.49904e-75	0.350986	0.367	0.109	2.0791e-70		SLIRP	3.89319e-24	-0.356091	0.516	0.734	1.79912e-19		Mt1
TMEM258	4.99507e-40	0.340393	0.732	0.577	2.30832e-35									VPS4B	6.67068e-33	0.264792	0.726	0.522	3.08265e-28		ERLIN1	3.7279e-18	0.26597	0.367	0.227	1.72274e-13		CD2AP	1.29675e-54	0.262507	0.662	0.328	5.99256e-50		RPS20P14	4.11547e-82	0.350362	0.334	0.085	1.90184e-77		RPS13	4.96417e-42	-0.356795	0.797	0.895	2.29404e-37		Gm10260
GTF2H5	5.21718e-24	0.339709	0.571	0.456	2.41096e-19									H2AFJ	3.93238e-34	0.264227	0.49	0.288	1.81723e-29		NDUFA6	1.50782e-16	0.26507	0.661	0.545	6.96792e-12		RCN1	9.97582e-46	0.261771	0.739	0.429	4.61002e-41		C8orf59	1.08792e-42	0.350128	0.698	0.444	5.02748e-38		H2AFZ	3.14011e-23	-0.362533	0.524	0.734	1.45111e-18		S100a4
SVIP	7.49763e-25	0.337697	0.475	0.344	3.46481e-20									CNN3	6.40502e-26	0.263364	0.8	0.619	2.95989e-21		MANF	7.41179e-17	0.264883	0.615	0.481	3.42514e-12		ERCC6L	9.14507e-121	0.261614	0.302	0.048	4.22612e-116		CYB5A	5.71623e-38	0.349146	0.595	0.353	2.64159e-33		RPL38	8.07947e-37	-0.365737	0.729	0.854	3.73368e-32		Pdap1
C7orf73	3.03234e-30	0.337262	0.535	0.393	1.4013e-25									PAM	7.50453e-39	0.263204	0.509	0.288	3.46799e-34		ATP2A2	2.34068e-16	0.264719	0.375	0.241	1.08168e-11		KRT8	8.95691e-38	0.261456	0.95	0.678	4.13917e-33		RPS15AP1	1.62336e-62	0.348999	0.404	0.147	7.50189e-58		CTD-2287O16.1	7.58913e-29	-0.36748	0.136	0.373	3.50709e-24		Gm15459
DNAJB6	3.59789e-28	0.337212	0.611	0.485	1.66266e-23									RIPK2	1.03216e-35	0.261203	0.405	0.212	4.76982e-31		IFNGR1	3.06465e-20	0.264413	0.372	0.223	1.41624e-15		SH2D4A	6.01377e-75	0.260605	0.494	0.177	2.77908e-70		GGH	4.29141e-42	0.348821	0.478	0.246	1.98315e-37		NUSAP1	3.85043e-24	-0.369267	0.227	0.463	1.77936e-19		Rpl28
SEP15	1.14261e-24	0.335805	0.528	0.404	5.28022e-20									DDAH2	1.9238e-42	0.260969	0.287	0.116	8.89028e-38		HIST1H2AJ	1.08565e-05	0.264399	0.251	0.189	0.501702		ZWILCH	5.8779e-73	0.2605	0.538	0.209	2.71629e-68		NDUFB6	8.07284e-45	0.348525	0.764	0.506	3.73062e-40		CTD-2192J16.15	4.94941e-26	-0.37018	0.103	0.314	2.28722e-21		Col5a1
SELK	5.90847e-23	0.335682	0.451	0.326	2.73042e-18									NABP1	5.23786e-45	0.260397	0.329	0.139	2.42052e-40		TUBB4B	1.15213e-20	0.263735	0.714	0.547	5.32421e-16		SF3B2	8.25358e-42	0.260137	0.886	0.592	3.81414e-37		TXNDC17	1.68633e-28	0.348446	0.92	0.702	7.79289e-24		SNRPE	1.04917e-27	-0.370459	0.456	0.72	4.84842e-23		Rab14
NME2P1	8.67189e-42	0.334089	0.263	0.112	4.00745e-37									CDC37	2.27517e-33	0.259585	0.803	0.599	1.0514e-28		DCUN1D5	2.43319e-16	0.263344	0.497	0.348	1.12442e-11		HNRNPA1	9.50133e-36	0.260063	0.968	0.798	4.39075e-31		ASPM	1.39383e-39	0.348317	0.51	0.256	6.44115e-35		RPL15P3	4.61563e-30	-0.374008	0.101	0.333	2.13297e-25		Msn
CISD2	1.11978e-27	0.333736	0.411	0.267	5.17473e-23									ETHE1	2.72161e-33	0.259182	0.387	0.208	1.25771e-28		P4HA1	1.05505e-14	0.26329	0.56	0.43	4.87558e-10		TOPBP1	1.30424e-77	0.258766	0.531	0.197	6.02717e-73		EIF4E	1.1086e-45	0.347751	0.508	0.262	5.12306e-41		KIAA0101	2.50693e-29	-0.374719	0.161	0.415	1.1585e-24		Fgfr1
PPIC	2.41125e-26	0.331802	0.414	0.279	1.11429e-21									ANXA2	3.40129e-57	0.259121	0.996	0.938	1.57181e-52		KIF21A	1.97526e-24	0.261468	0.38	0.217	9.12807e-20		UBTF	5.39777e-62	0.25859	0.64	0.298	2.49442e-57		TRMT112	3.92688e-44	0.347332	0.851	0.602	1.81469e-39		RPL13AP25	7.06441e-37	-0.374783	0.147	0.433	3.26461e-32		App
PSME1	2.15793e-34	0.330596	0.732	0.58	9.97221e-30									CA2	2.64116e-22	0.258939	0.819	0.675	1.22054e-17		PRSS23	3.04085e-16	0.261379	0.393	0.258	1.40524e-11		PSMG2	3.04785e-63	0.258223	0.705	0.347	1.40847e-58		H2AFV	7.08506e-43	0.346594	0.663	0.404	3.27415e-38		MRPL33	4.35824e-30	-0.375279	0.352	0.631	2.01403e-25		Prkg2
KTN1	1.44952e-38	0.327968	0.847	0.728	6.69853e-34									HLA-E	7.001e-30	0.258819	0.443	0.261	3.2353e-25		CYCS	4.56577e-18	0.261271	0.71	0.578	2.10993e-13		IER3	4.76265e-43	0.257761	0.79	0.486	2.20092e-38		AC010468.1	1.5626e-101	0.346385	0.328	0.066	7.22108e-97		RPL39	1.90008e-34	-0.37802	0.642	0.829	8.78064e-30		Ptms
TMCO1	9.8793e-25	0.327946	0.579	0.465	4.56542e-20									CRIP2	8.00739e-29	0.258601	0.504	0.315	3.70038e-24		FBLIM1	4.02623e-29	0.260777	0.352	0.178	1.8606e-24		ANPEP	7.1718e-54	0.257702	0.759	0.401	3.31423e-49		UQCRFS1	1.286e-47	0.34466	0.68	0.41	5.94287e-43		NDUFC1	1.03016e-33	-0.378551	0.304	0.603	4.76059e-29		Anxa2
TBCA	4.74542e-30	0.327567	0.619	0.485	2.19296e-25									AP1S3	2.63612e-30	0.258447	0.399	0.224	1.21821e-25		PTGES3	3.98528e-19	0.259191	0.782	0.681	1.84168e-14		TPR	1.16577e-38	0.257507	0.865	0.569	5.38725e-34		TMEM258	1.32384e-42	0.344443	0.834	0.575	6.11772e-38		USMG5	3.90397e-36	-0.379482	0.415	0.708	1.8041e-31		Morf4l1
LXN	2.697e-21	0.327325	0.487	0.354	1.24634e-16									CRYAB	7.43359e-24	0.2582	0.363	0.211	3.43521e-19		PARP1	2.0705e-13	0.25908	0.651	0.534	9.5682e-09		MGME1	6.28192e-86	0.257501	0.501	0.168	2.903e-81		HMGN3	1.64564e-46	0.343243	0.636	0.365	7.60484e-42		SRP9	4.50813e-38	-0.380474	0.178	0.485	2.0833e-33		Uba52
C1QBP	1.6008e-30	0.326686	0.664	0.524	7.39763e-26									ENAH	4.90449e-27	0.257572	0.673	0.47	2.26646e-22		FBL	2.4467e-16	0.259026	0.698	0.557	1.13067e-11		WDR34	5.79284e-72	0.257409	0.557	0.22	2.67699e-67		POMP	4.57564e-43	0.343012	0.898	0.678	2.11449e-38		COX7B	1.44237e-34	-0.381569	0.349	0.649	6.66547e-30		Luc7l2
ZNHIT1	5.16877e-32	0.325484	0.629	0.49	2.38859e-27									EDN1	2.79511e-33	0.256588	0.269	0.118	1.29168e-28		HMGCR	6.27966e-22	0.25841	0.321	0.176	2.90195e-17		PCM1	2.0096e-50	0.25617	0.726	0.396	9.28675e-46		UBE2V2	1.11028e-42	0.34256	0.757	0.495	5.13085e-38		CALM2	4.17479e-39	-0.38165	0.815	0.908	1.92925e-34		Swi5
EIF1AX	2.21046e-33	0.323514	0.69	0.529	1.0215e-28									PMEPA1	8.09125e-26	0.256349	0.59	0.401	3.73913e-21		RAB4A	7.39012e-23	0.257837	0.351	0.199	3.41512e-18		PARP2	1.27258e-67	0.25406	0.491	0.187	5.88086e-63		ZWINT	1.93332e-54	0.341068	0.467	0.203	8.93424e-50		NDUFB1	4.01225e-37	-0.385724	0.219	0.53	1.85414e-32		Hmgn1
RPS13	1.54113e-68	0.320594	0.977	0.866	7.12186e-64									DBN1	1.81523e-53	0.255638	0.28	0.097	8.38855e-49		SRP72	6.8608e-15	0.256674	0.695	0.569	3.17051e-10		PA2G4	1.4759e-35	0.253031	0.959	0.765	6.82043e-31		DDOST	4.4023e-49	0.3404	0.502	0.242	2.03439e-44		SHFM1	4.12702e-33	-0.385863	0.375	0.67	1.90718e-28		Fkbp3
ADI1	1.41409e-22	0.319967	0.52	0.404	6.5348e-18									STK38	2.46819e-44	0.255469	0.439	0.22	1.1406e-39		NDFIP2	6.36948e-20	0.256352	0.355	0.209	2.94346e-15		CEP128	4.70438e-96	0.252464	0.309	0.065	2.17399e-91		U2AF1	1.72187e-45	0.339294	0.852	0.602	7.95709e-41		ANXA2P2	1.60249e-19	-0.386122	0.14	0.327	7.40541e-15		Lamp2
UQCR10	8.59563e-45	0.319668	0.855	0.698	3.97221e-40									SDC4	4.87925e-29	0.255394	0.498	0.302	2.2548e-24		EMP3	1.66235e-15	0.255759	0.27	0.156	7.68205e-11		CCT3	1.43433e-40	0.252451	0.953	0.747	6.62831e-36		PCNA	9.04501e-43	0.338459	0.646	0.369	4.17988e-38		VIM	7.77056e-17	-0.386579	0.315	0.517	3.59093e-12		Hnrnpm
RPL23AP2	8.79209e-25	0.319028	0.405	0.276	4.063e-20									COL6A1	1.24642e-37	0.255261	0.268	0.11	5.75996e-33		ALDOA	2.62484e-24	0.255036	0.827	0.733	1.21299e-19		EXOSC8	1.25284e-53	0.252076	0.739	0.39	5.78965e-49		RPS25	1.52752e-66	0.338447	0.994	0.867	7.05896e-62		LSM5	3.7943e-39	-0.39024	0.186	0.496	1.75342e-34		Eif4g1
SDCBP	1.42605e-23	0.318978	0.311	0.19	6.59008e-19									DYNC1LI2	8.15641e-32	0.25505	0.692	0.478	3.76924e-27		HADHA	1.08953e-14	0.254971	0.739	0.628	5.03492e-10		NUFIP2	1.19378e-43	0.251861	0.705	0.391	5.51668e-39		GINS2	4.32954e-45	0.338014	0.485	0.234	2.00077e-40		RP11-51O6.1	2.43952e-27	-0.39357	0.151	0.385	1.12735e-22		Tln1
HMGN3	5.23474e-22	0.318874	0.493	0.374	2.41908e-17									CTTN	1.83109e-25	0.253975	0.494	0.306	8.46183e-21		DNAJC9	1.17537e-14	0.254622	0.564	0.43	5.43164e-10		NBN	1.19028e-57	0.251786	0.698	0.356	5.50053e-53		NOP10	1.70935e-43	0.337709	0.875	0.626	7.89927e-39		TXN	1.05431e-35	-0.394198	0.743	0.872	4.87216e-31		Scpep1
C11orf58	1.22189e-36	0.31757	0.804	0.66	5.64659e-32									RASA1	3.27238e-33	0.253795	0.414	0.227	1.51223e-28		MTDH	3.64365e-15	0.254566	0.666	0.551	1.68381e-10		HNRNPU	5.69149e-41	0.251634	0.975	0.824	2.63015e-36		FKBP5	1.03334e-44	0.337328	0.484	0.239	4.77527e-40		RPS26	1.30409e-30	-0.394686	0.719	0.862	6.02645e-26		Sars
SEC62	3.96019e-29	0.317437	0.654	0.527	1.83008e-24									TCF25	6.59965e-36	0.253664	0.72	0.504	3.04983e-31		PRDX1	6.20943e-21	0.252418	0.805	0.707	2.8695e-16		ARF1	8.66108e-38	0.250559	0.859	0.56	4.00246e-33		AP3S1	5.473e-43	0.337178	0.553	0.302	2.52918e-38		CKS2	5.33332e-33	-0.399434	0.158	0.427	2.46463e-28		Atpif1
CAMTA1	2.6203e-24	0.316978	0.479	0.347	1.21089e-19									SH3YL1	1.63572e-35	0.253353	0.54	0.325	7.559e-31		TPM3	2.16849e-37	0.252185	0.941	0.866	1.0021e-32		SERPINB6	7.22205e-71	0.250338	0.606	0.255	3.33745e-66		CTD-3035D6.1	6.41263e-48	0.336768	0.388	0.163	2.96341e-43		RP11-864N7.2	1.1874e-38	-0.404965	0.145	0.438	5.48723e-34		Laptm4a
MT2A	1.24466e-34	0.316621	0.915	0.772	5.75182e-30									LRRFIP2	7.29603e-24	0.253021	0.576	0.393	3.37164e-19		MFN2	1.78327e-31	0.252073	0.301	0.139	8.24083e-27		RPL10AP6	0.0339711	-0.25002	0.248	0.252	1		CMC2	4.42141e-46	0.335925	0.582	0.319	2.04322e-41		ATP5I	2.90163e-38	-0.408166	0.383	0.696	1.3409e-33		Mlec
ZNF706	1.88687e-23	0.315504	0.526	0.4	8.7196e-19									HSD17B12	4.92069e-28	0.252864	0.699	0.506	2.27395e-23		MAPK6	2.73307e-28	0.252065	0.38	0.208	1.26301e-23		PAIP2	0.987502	-0.251073	0.589	0.46	1		CYP51A1	3.41162e-71	0.335567	0.308	0.081	1.57658e-66		AURKA	6.9073e-27	-0.410036	0.106	0.327	3.192e-22		Set
TIMP3	8.16332e-06	0.315494	0.28	0.225	0.377243									REXO2	5.25071e-28	0.252462	0.784	0.599	2.42646e-23		SRSF3	9.40346e-18	0.251832	0.816	0.704	4.34553e-13		RPL34	1.63227e-29	-0.251291	0.981	0.92	7.54303e-25		HSBP1	9.64146e-43	0.335372	0.807	0.559	4.45551e-38		RPS3AP26	6.94847e-39	-0.411757	0.156	0.455	3.21103e-34		2810474O19Rik
ATP5J	6.49011e-37	0.314932	0.79	0.641	2.99921e-32									GALNT7	6.21571e-32	0.252265	0.537	0.333	2.8724e-27		RPS28	2.47068e-30	0.251713	0.939	0.871	1.14175e-25		COX6A1	2.38464e-08	-0.25245	0.869	0.728	0.00110199		ATP5J	3.8609e-44	0.335139	0.884	0.639	1.7842e-39		NPM1P27	8.67494e-36	-0.412235	0.109	0.371	4.00886e-31		Cdh11
GABRP	6.52572e-26	0.314384	0.402	0.249	3.01567e-21									CREB3	4.33502e-31	0.251772	0.394	0.214	2.0033e-26		CEP55	4.48384e-16	0.251659	0.386	0.251	2.07207e-11		HMGN1	0.000533597	-0.253557	0.843	0.691	1		SUB1	8.77944e-41	0.331949	0.866	0.626	4.05715e-36		RPL23A	5.11021e-34	-0.413396	0.655	0.825	2.36153e-29		Ankrd11
TCEB2	6.97576e-37	0.313587	0.812	0.683	3.22364e-32									ATP6V1G1	7.56153e-27	0.251681	0.759	0.596	3.49433e-22		GLRX3	5.88274e-17	0.251456	0.543	0.401	2.71853e-12		PDCD4	0.344774	-0.254054	0.338	0.279	1		UTP11L	9.839e-39	0.331599	0.695	0.447	4.5468e-34		RPS15A	1.29347e-46	-0.414852	0.703	0.871	5.97738e-42		Srsf11
EEF1B2P3	1.44509e-34	0.311714	0.277	0.133	6.67807e-30									RPL8	9.69425e-45	0.251644	0.959	0.871	4.47991e-40		SNX3	2.36919e-15	0.251354	0.548	0.406	1.09485e-10		FAM162A	0.319559	-0.257632	0.592	0.489	1		FTH1P20	4.61603e-79	0.331552	0.365	0.1	2.13316e-74		HMGB2	7.39145e-21	-0.419116	0.303	0.51	3.41574e-16		Psmd7
RPS15A	1.08357e-60	0.310209	0.971	0.829	5.00741e-56									KLK5	2.71045e-24	0.251567	0.831	0.68	1.25255e-19		PSMD12	3.1212e-17	0.25041	0.747	0.628	1.44237e-12		C4orf3	0.0249163	-0.258711	0.783	0.623	1		CSNK2A1	5.56862e-43	0.330456	0.586	0.324	2.57337e-38		CKAP2	4.72821e-36	-0.419477	0.134	0.41	2.185e-31		Cast
NFKBIA	3.84316e-16	0.310016	0.391	0.288	1.776e-11									ATP5D	5.39795e-35	0.250958	0.674	0.457	2.4945e-30		AREG	6.18084e-37	0.25026	0.362	0.162	2.85629e-32		RPL18AP3	0.758406	-0.260162	0.452	0.362	1		MRPS18C	9.21672e-36	0.330186	0.684	0.446	4.25923e-31		SEC61G	1.70285e-38	-0.419999	0.237	0.548	7.86923e-34		Cd9
BOLA3	3.61627e-21	0.309461	0.521	0.401	1.67115e-16									SLC16A3	2.34174e-30	0.250826	0.474	0.278	1.08216e-25		PDIA6	9.82509e-23	0.250055	0.89	0.79	4.54037e-18		TUBA1A	0.54269	-0.261327	0.512	0.413	1		PGAM1	5.48014e-60	0.329232	0.418	0.16	2.53248e-55		TOP2A	3.40896e-20	-0.424624	0.215	0.419	1.57535e-15		Krtcap2
SOX4	1.01302e-22	0.309451	0.688	0.574	4.68138e-18									NCCRP1	8.30014e-52	0.250609	0.267	0.091	3.83566e-47		RP11-159C21.4	1.55486e-05	-0.2509	0.347	0.386	0.718534		RBBP8	0.000100323	-0.262829	0.61	0.418	1		COX6C	1.13811e-46	0.329011	0.921	0.685	5.25942e-42		RPS3A	3.64878e-51	-0.433736	0.787	0.891	1.68617e-46		Ktn1
BNIP3L	6.48365e-23	0.309277	0.575	0.455	2.99623e-18									AP1M2	1.00521e-35	0.250378	0.447	0.244	4.6453e-31		GCC2	7.9778e-10	-0.251987	0.255	0.351	3.6867e-05		ID3	0.135381	-0.266157	0.503	0.395	1		TCEB1	3.60578e-42	0.328814	0.807	0.568	1.6663e-37		RP11-234A1.1	3.90239e-32	-0.43417	0.199	0.465	1.80337e-27		Nolc1
MT-ATP8	3.64843e-52	0.308641	0.874	0.741	1.68601e-47									HAUS1	8.1686e-07	-0.250454	0.247	0.309	0.0377487		TFAP2A	1.60449e-07	-0.252016	0.276	0.352	0.00741466		NDUFA4	3.17288e-07	-0.269119	0.87	0.714	0.0146625		CD9	1.15422e-40	0.328652	0.729	0.469	5.33387e-36		SLC25A5	2.64758e-39	-0.438301	0.356	0.671	1.2235e-34		Il1rl1
SPINT2	1.94442e-31	0.306196	0.722	0.59	8.98556e-27									C1QBP	3.5864e-05	-0.250747	0.555	0.546	1		TMBIM6	2.69023e-15	-0.25425	0.714	0.741	1.24321e-10		COMMD6	0.0295543	-0.27111	0.695	0.562	1		PPP4C	1.69951e-38	0.328263	0.499	0.27	7.85377e-34		RP11-159C21.4	4.35571e-37	-0.44084	0.132	0.41	2.01286e-32		Yeats4
MYL12B	8.70103e-47	0.304677	0.92	0.801	4.02092e-42									ATP5E	3.27893e-06	-0.250893	0.82	0.73	0.151526		HLA-C	3.52559e-12	-0.255435	0.186	0.293	1.62924e-07		RPL23A	2.28608e-11	-0.27538	0.916	0.793	1.05644e-06		CDC26	6.02799e-79	0.327261	0.314	0.077	2.78565e-74		RPS28	1.61811e-50	-0.440868	0.792	0.89	7.47762e-46		Map4k4
ST13	2.20574e-31	0.303478	0.723	0.59	1.01932e-26									HNRNPH1	5.13631e-06	-0.251771	0.59	0.569	0.237359		RP11-3P17.3	0.000565171	-0.256334	0.268	0.298	1		ITGA6	1.31596e-06	-0.275436	0.636	0.427	0.0608131		H3F3AP4	3.31167e-75	0.326903	0.288	0.068	1.53039e-70		SNRPF	1.75018e-43	-0.444586	0.279	0.615	8.08792e-39		Pfn1
CAPZA1	1.75336e-23	0.303087	0.562	0.444	8.10262e-19									CCDC58	0.000138782	-0.256843	0.35	0.376	1		MPC1	9.60125e-11	-0.256512	0.199	0.294	4.43693e-06		USMG5	6.71423e-06	-0.277719	0.797	0.661	0.310278		THOC3	4.17796e-53	0.325025	0.324	0.112	1.93072e-48		RPL22	9.89021e-39	-0.445472	0.333	0.646	4.57047e-34		Cp
RPL10A	2.68319e-71	0.302424	0.984	0.876	1.23995e-66									RP11-3P17.3	0.000192453	-0.25706	0.268	0.298	1		ADI1	2.28938e-11	-0.257246	0.346	0.435	1.05797e-06		UQCRB	1.51907e-06	-0.278557	0.843	0.686	0.0701991		ADIRF	9.23354e-34	0.324937	0.727	0.468	4.267e-29		RPS18	2.77252e-50	-0.448192	0.85	0.91	1.28124e-45		Ubxn1
UQCRFS1	1.42797e-24	0.302073	0.546	0.418	6.59893e-20									BOLA3	2.69967e-05	-0.259429	0.4	0.425	1		HSBP1L1	1.30515e-11	-0.258913	0.261	0.367	6.03137e-07		SFN	0.00512608	-0.285733	0.833	0.602	1		ATP5C1	4.58443e-34	0.324606	0.786	0.559	2.11856e-29		TPM2	2.21177e-26	-0.453075	0.145	0.373	1.0221e-21		Cox5b
NDUFA2	3.97241e-23	0.30004	0.623	0.51	1.83573e-18									FAM111A	0.000210357	-0.259586	0.216	0.254	1		AP1S3	2.34638e-07	-0.258979	0.191	0.259	0.0108431		NPM1P27	0.597421	-0.288607	0.397	0.336	1		TBCA	3.04098e-42	0.324509	0.738	0.479	1.4053e-37		TMSB4XP8	2.2771e-30	-0.459558	0.397	0.669	1.05229e-25		Sptbn1
RSL24D1	1.21606e-22	0.297334	0.574	0.452	5.61967e-18									ANP32B	2.22038e-08	-0.260061	0.772	0.703	0.00102608		RAB11A	8.83798e-09	-0.263421	0.321	0.396	0.000408421		TXN	8.28343e-19	-0.288619	0.96	0.844	3.82794e-14		NDUFA1	2.45592e-43	0.322582	0.886	0.628	1.13493e-38		HSPE1	8.34883e-39	-0.460129	0.412	0.71	3.85816e-34		Cct6a
PIN4	1.19714e-20	0.297111	0.486	0.37	5.53221e-16									HMGB3	1.72879e-06	-0.260166	0.433	0.458	0.079891		RPS23P8	1.15371e-06	-0.263899	0.202	0.263	0.0533153		SRP9	0.802762	-0.289691	0.549	0.439	1		FTH1P12	8.82053e-77	0.322019	0.316	0.077	4.07614e-72		ATP5E	2.55368e-36	-0.473247	0.521	0.77	1.18011e-31		Bsg
AREG	1.45098e-26	0.296986	0.306	0.165	6.70526e-22									RPL23A	1.14526e-13	-0.260364	0.871	0.796	5.29246e-09		KTN1	1.52244e-12	-0.263915	0.726	0.751	7.03548e-08		SAT1	0.412344	-0.292174	0.728	0.597	1		RPL38	2.71395e-54	0.321699	0.983	0.824	1.25417e-49		RPL13AP5	3.75105e-34	-0.474822	0.189	0.467	1.73344e-29		Gm2000
MIR4435-1HG	2.4863e-19	0.296642	0.442	0.326	1.14897e-14									HNRNPM	5.9527e-15	-0.260584	0.776	0.728	2.75086e-10		CD63	4.19478e-13	-0.266237	0.663	0.699	1.93849e-08		LAMA3	0.00115946	-0.293517	0.508	0.372	1		SGOL2	4.01882e-35	0.320839	0.37	0.169	1.85717e-30		RPL18A	3.88284e-41	-0.479853	0.533	0.784	1.79434e-36		Thoc2
HMGN2P5	8.79853e-19	0.296634	0.288	0.18	4.06598e-14									ECT2	0.000109714	-0.261359	0.247	0.285	1		PLAUR	3.84711e-08	-0.266299	0.198	0.278	0.00177783		SEC61G	0.213413	-0.295473	0.625	0.5	1		RP11-543P15.1	1.23093e-80	0.32039	0.344	0.089	5.68836e-76		HMGB1	8.67271e-32	-0.482841	0.615	0.804	4.00783e-27		Rpl22l1
NDUFB2	2.87289e-38	0.296156	0.821	0.679	1.32762e-33									MYLK	0.714206	-0.263443	0.297	0.269	1		ABRACL	1.31306e-09	-0.266941	0.397	0.466	6.06792e-05		RPS3AP26	0.380479	-0.296805	0.492	0.414	1		FABP5	1.0497e-62	0.320247	0.826	0.491	4.85087e-58		AC007969.5	2.16434e-42	-0.483644	0.221	0.537	1.00018e-37		Nap1l1
CD47	6.16109e-13	0.296027	0.408	0.326	2.84716e-08									RFC2	4.19132e-12	-0.263812	0.184	0.284	1.93689e-07		SRP9	3.37652e-05	-0.267264	0.438	0.455	1		SPCS2	0.0928147	-0.298585	0.426	0.375	1		CTB-63M22.1	1.24066e-70	0.320108	0.3	0.079	5.73333e-66		RPL10	2.26622e-45	-0.491729	0.579	0.819	1.04726e-40		Gm10075
PGAM1	1.07124e-21	0.294588	0.283	0.169	4.95041e-17									H3F3B	1.33683e-30	-0.265065	0.936	0.864	6.17775e-26		SVIP	4.72529e-09	-0.268096	0.297	0.376	0.000218365		COX6C	4.44408e-07	-0.299764	0.841	0.693	0.020537		TAF9	7.42618e-41	0.320026	0.696	0.441	3.43179e-36		COX17	7.38895e-43	-0.495455	0.205	0.528	3.41458e-38		Gm15772
SFT2D1	9.15796e-21	0.293128	0.428	0.316	4.23208e-16									LBR	6.64689e-06	-0.266392	0.285	0.333	0.307166		DNAJB6	8.39058e-09	-0.269567	0.464	0.513	0.000387745		PTMAP2	0.0566746	-0.30086	0.254	0.251	1		TVP23B	5.96942e-77	0.319229	0.29	0.068	2.75859e-72		AC016739.2	3.44151e-39	-0.516956	0.128	0.413	1.59039e-34		Anp32b
C4orf48	2.03629e-17	0.293044	0.483	0.38	9.41011e-13									GGH	9.05094e-09	-0.268088	0.208	0.282	0.000418262		SPINT1	2.11337e-06	-0.270059	0.203	0.268	0.0976629		MTATP6P1	0.103419	-0.303344	0.807	0.656	1		MAGOHB	3.95134e-38	0.319057	0.487	0.258	1.826e-33		mt-Rnr2	0.178224	-0.519676	0.456	0.502	1		Pdia6
GHITM	4.44051e-24	0.293007	0.648	0.534	2.05205e-19									NOP58	1.6061e-06	-0.268672	0.608	0.582	0.074221		ANXA3	6.8369e-13	-0.274118	0.58	0.628	3.15947e-08		NDUFA1	2.22319e-05	-0.305076	0.775	0.64	1		RAD51AP1	2.37199e-48	0.319056	0.37	0.146	1.09614e-43		MT1E	7.97114e-39	-0.523063	0.409	0.694	3.68362e-34		Myl12a
NDUFB6	1.42901e-23	0.290679	0.636	0.514	6.60373e-19									NDUFB1	0.00140981	-0.268924	0.517	0.494	1		RPL6P27	3.70023e-06	-0.274952	0.272	0.323	0.170995		FAM213A	0.000664896	-0.309243	0.396	0.276	1		DAD1	8.4132e-39	0.318461	0.687	0.431	3.88791e-34		RPL13P12	2.44191e-39	-0.527202	0.153	0.448	1.12846e-34		Srsf5
NDUFA5	1.30033e-23	0.290321	0.505	0.378	6.00908e-19									SKA2	1.55996e-06	-0.2691	0.459	0.479	0.072089		HSP90AB3P	4.98634e-05	-0.275403	0.235	0.28	1		CALD1	0.0194869	-0.310889	0.83	0.693	1		CBWD2	2.22927e-46	0.31826	0.407	0.175	1.03019e-41		UBE2C	5.59767e-30	-0.53316	0.117	0.352	2.5868e-25		Hnrnpc
NFIB	8.7605e-16	0.289948	0.462	0.371	4.0484e-11									EXOSC9	5.20508e-08	-0.272011	0.248	0.318	0.00240537		CD55	8.73728e-07	-0.27648	0.188	0.259	0.0403767		RPL10	7.88015e-14	-0.312976	0.897	0.78	3.64158e-09		SELT	6.9154e-44	0.318037	0.495	0.252	3.19574e-39		RPS2P46	7.04187e-28	-0.548535	0.136	0.358	3.25419e-23		Plac8
NHP2	7.97805e-27	0.289272	0.734	0.593	3.68682e-22									RPS27	4.09322e-14	-0.272753	0.884	0.826	1.89156e-09		IER2	9.11647e-09	-0.276944	0.293	0.376	0.00042129		RP11-425L10.1	0.00352956	-0.314751	0.31	0.313	1		GTSE1	3.51103e-53	0.31702	0.448	0.183	1.62252e-48		RPL41	2.68981e-33	-0.551684	0.767	0.868	1.24302e-28		Gsto1
EIF4E	5.32272e-16	0.288345	0.372	0.272	2.45973e-11									U2AF1	4.95655e-09	-0.273625	0.657	0.624	0.000229052		KRT10	0.000185873	-0.280965	0.37	0.403	1		WBP5	0.0180424	-0.317408	0.287	0.283	1		PTN	7.65316e-42	0.316744	0.398	0.173	3.53668e-37		RPL21	3.57751e-55	-0.554613	0.789	0.897	1.65324e-50		Asap1
MDH1	1.032e-26	0.287868	0.64	0.505	4.76907e-22									HNRNPR	9.44305e-10	-0.275029	0.687	0.651	4.36382e-05		TPM1	1.48996e-07	-0.282034	0.941	0.89	0.00688541		KLK8	0.0143488	-0.318131	0.279	0.282	1		MRPL13	6.71395e-40	0.316515	0.763	0.503	3.10265e-35		KRT14	8.64336e-26	-0.556042	0.382	0.632	3.99427e-21		Clta
COX7A2L	8.45489e-16	0.287738	0.406	0.31	3.90717e-11									RP11-864N7.2	0.000638731	-0.275547	0.404	0.407	1		COTL1	1.98427e-09	-0.284629	0.343	0.418	9.16969e-05		NPM1P39	0.0856489	-0.319191	0.297	0.279	1		C7orf55-LUC7L2	9.0743e-47	0.316172	0.398	0.171	4.19341e-42		HMGN2	8.63985e-36	-0.563181	0.445	0.699	3.99265e-31		Dync1i2
MINOS1	1.47552e-30	0.287438	0.715	0.586	6.81866e-26									GSTO1	2.46722e-05	-0.276022	0.581	0.559	1		NPM1P39	0.000272245	-0.285189	0.249	0.286	1		HSP90AB3P	0.00321068	-0.322301	0.262	0.276	1		RBM8A	2.74272e-41	0.315395	0.861	0.635	1.26746e-36		TMA7	1.91107e-44	-0.570522	0.293	0.612	8.83144e-40		Psmb1
RPS28	3.40135e-55	0.287438	0.981	0.859	1.57183e-50									HNRNPK	6.18783e-16	-0.27692	0.79	0.746	2.85952e-11		ENC1	3.34903e-10	-0.286204	0.168	0.262	1.54765e-05		B2M	1.12651e-09	-0.325203	0.874	0.73	5.20581e-05		CLSPN	1.54892e-28	0.313566	0.428	0.232	7.15787e-24		RPL7	1.60629e-59	-0.57951	0.836	0.918	7.42297e-55		Fam50a
LAPTM4A	7.33347e-24	0.286151	0.616	0.5	3.38894e-19									PET100	1.67088e-07	-0.278596	0.246	0.309	0.00772147		PTMAP2	5.97737e-08	-0.287138	0.189	0.261	0.00276226		DST	0.000867657	-0.3385	0.721	0.505	1		RPL23AP2	2.51116e-40	0.313463	0.507	0.272	1.16046e-35		RPS27	2.56474e-56	-0.5905	0.681	0.853	1.18522e-51		Ube2b
DNAJC19	4.14471e-16	0.284983	0.416	0.318	1.91535e-11									CBX3	1.4269e-10	-0.280706	0.675	0.637	6.59397e-06		MT-ATP8	1.62572e-09	-0.287325	0.764	0.763	7.51279e-05		FTH1	1.4557e-09	-0.338838	0.999	0.966	6.72707e-05		ATP5J2	9.41459e-39	0.312488	0.935	0.721	4.35067e-34		RP11-475C16.1	1.64589e-35	-0.606852	0.088	0.332	7.60598e-31		Lmna
H3F3B	1.86719e-52	0.284472	0.963	0.857	8.62868e-48									DIAPH3	1.17002e-07	-0.284933	0.215	0.279	0.00540689		GOLM1	4.46264e-12	-0.28942	0.173	0.282	2.06227e-07		SHFM1	9.42167e-05	-0.338916	0.77	0.621	1		NDUFA12	5.95453e-38	0.31235	0.638	0.402	2.75171e-33		SNRPG	3.81982e-49	-0.620162	0.279	0.612	1.76522e-44		Cpe
RPL32	2.19922e-63	0.284312	0.991	0.894	1.0163e-58									RPL18AP3	3.6907e-05	-0.285688	0.348	0.377	1		ZBTB38	3.827e-13	-0.290014	0.254	0.362	1.76853e-08		RP11-3P17.3	0.000876584	-0.343868	0.281	0.295	1		SKP1	5.61476e-44	0.312287	0.955	0.775	2.59469e-39		FTH1P10	2.92142e-32	-0.624254	0.104	0.342	1.35005e-27		Rbm28
ATP6V1G1	2.18218e-25	0.284302	0.721	0.6	1.00843e-20									PFN1	1.36982e-20	-0.286694	0.843	0.808	6.33022e-16		SQSTM1	2.41499e-07	-0.29024	0.249	0.32	0.0111602		LAMB3	0.835196	-0.345606	0.455	0.386	1		AC013449.1	1.74133e-93	0.311039	0.256	0.043	8.04705e-89		TXNDC17	2.88528e-43	-0.659593	0.473	0.755	1.33335e-38		Plec
NUTF2	2.17609e-16	0.284295	0.493	0.397	1.00561e-11									SMC3	1.27874e-05	-0.286991	0.401	0.428	0.590933		BID	1.00071e-11	-0.296175	0.26	0.355	4.62447e-07		RPL18A	9.78416e-13	-0.345979	0.87	0.742	4.52145e-08		PSIP1	5.85944e-38	0.311004	0.544	0.299	2.70776e-33		MT2A	5.3143e-37	-0.672639	0.618	0.817	2.45585e-32		Ndufa2
POMP	2.54813e-33	0.282892	0.807	0.681	1.17754e-28									CYCS	1.93405e-09	-0.294495	0.597	0.595	8.93764e-05		TAX1BP1	4.58178e-13	-0.2963	0.574	0.623	2.11733e-08		SERPINB4	0.206316	-0.349362	0.346	0.287	1		MYCBP	4.96367e-62	0.310977	0.384	0.134	2.29381e-57		FABP5	1.7236e-47	-0.706047	0.238	0.561	7.9651e-43		Rpl10a
EIF2S2	1.29472e-24	0.281523	0.75	0.617	5.98314e-20									LSM3	6.21405e-09	-0.294813	0.488	0.511	0.000287164		BAX	2.5681e-10	-0.296796	0.323	0.406	1.18677e-05		COX7B	8.33117e-06	-0.355107	0.735	0.601	0.385		NME2P1	1.37866e-53	0.31028	0.331	0.114	6.37107e-49		RPS29	3.58437e-59	-0.71485	0.719	0.865	1.65641e-54		Ctnna1
AP3S1	8.54076e-18	0.280595	0.419	0.311	3.94686e-13									PARP1	5.30069e-06	-0.294909	0.563	0.547	0.244956		MYO6	1.92223e-07	-0.297608	0.362	0.415	0.00888303		CTD-2287O16.1	0.00468577	-0.357906	0.36	0.347	1		RP11-12M9.3	1.85814e-75	0.309426	0.311	0.079	8.58684e-71		RP11-122C9.1	7.48298e-37	-0.747675	0.121	0.381	3.45803e-32		Zranb2
DYNLT1	1.31497e-21	0.280354	0.554	0.442	6.07675e-17									RP11-425L10.1	7.94761e-06	-0.296683	0.28	0.318	0.367275		ZFAND6	1.35173e-09	-0.297767	0.401	0.469	6.24661e-05		DSC3	0.464308	-0.358448	0.257	0.237	1		PFDN1	5.83293e-41	0.308324	0.726	0.464	2.69551e-36		RPL17	1.15679e-35	-0.761325	0.132	0.383	5.34574e-31		Ccnd2
CBX3	4.2694e-28	0.279233	0.765	0.618	1.97298e-23									H2AFV	2.57001e-11	-0.297355	0.372	0.443	1.18765e-06		NFKBIA	4.17808e-06	-0.30007	0.256	0.312	0.193078		SAA1	0.849447	-0.359272	0.36	0.316	1		EIF3E	4.36162e-39	0.307745	0.772	0.529	2.01559e-34		HIST1H4C	1.85894e-40	-0.930652	0.479	0.757	8.59052e-36		Rtn4
GCC2	2.43928e-14	0.277126	0.419	0.322	1.12724e-09									HMGN1	3.19613e-12	-0.298816	0.747	0.702	1.477e-07		CTSV	0.0589264	-0.301238	0.33	0.337	1		RPS23P8	1.69455e-05	-0.360837	0.221	0.26	0.783085		LSM6	1.64471e-37	0.307605	0.455	0.237	7.60052e-33		MIF	4.09155e-48	-0.974183	0.226	0.543	1.89079e-43		Mndal
SUB1	9.04049e-33	0.276147	0.771	0.628	4.17779e-28									MCM3	4.57814e-08	-0.299949	0.344	0.409	0.00211565		NFIB	3.4397e-09	-0.303626	0.319	0.396	0.000158955		PHPT1	0.00844962	-0.361426	0.361	0.342	1		FAM96A	5.59458e-35	0.307075	0.499	0.278	2.58537e-30		S100A2	5.20211e-22	-1.46238	0.339	0.562	2.404e-17		Prpf40a
SCP2	9.94513e-21	0.275561	0.444	0.327	4.59585e-16									TXN	1.28741e-27	-0.304224	0.915	0.848	5.94936e-23		ARL6IP5	9.18157e-14	-0.304483	0.554	0.616	4.24299e-09		CTSV	0.10047	-0.364856	0.422	0.325	1		UBE2T	5.22104e-45	0.306993	0.53	0.265	2.41275e-40									Psmc3
AP000350.4	4.69516e-52	0.27556	0.392	0.19	2.16973e-47									UBE2L3	8.2137e-09	-0.305383	0.673	0.646	0.000379572		SOD2	0.00249345	-0.305787	0.304	0.338	1		RPS26	6.87628e-22	-0.367327	0.956	0.832	3.17767e-17		NOP58	2.37773e-38	0.306843	0.807	0.559	1.0988e-33									Ghitm
CRYAB	2.39907e-17	0.275467	0.325	0.215	1.10866e-12									EZH2	2.9352e-10	-0.306401	0.283	0.365	1.35641e-05		AC007969.5	1.311e-07	-0.309284	0.468	0.509	0.00605839		OST4	1.71993e-18	-0.368256	0.872	0.745	7.94814e-14		NDUFV2P1	5.87623e-82	0.306196	0.263	0.052	2.71553e-77									Txnrd1
SYF2	8.66634e-21	0.273759	0.523	0.416	4.00489e-16									ATP5I	2.74148e-10	-0.308661	0.688	0.659	1.26689e-05		CDA	2.44215e-14	-0.310678	0.143	0.257	1.12857e-09		SNRPG	0.0155639	-0.368753	0.692	0.561	1		NDC80	2.93048e-49	0.305543	0.447	0.186	1.35423e-44									Baz1b
ANAPC16	5.19247e-19	0.27367	0.506	0.398	2.39954e-14									SFN	0.392207	-0.312174	0.718	0.614	1		PSME1	5.19159e-14	-0.311312	0.56	0.613	2.39914e-09		COX16	0.00356285	-0.369373	0.486	0.431	1		AC016708.2	5.71013e-35	0.304455	0.567	0.344	2.63876e-30									Bclaf1
NDUFA12	4.50229e-22	0.272803	0.531	0.406	2.0806e-17									SPDL1	4.41418e-12	-0.314113	0.202	0.296	2.03988e-07		WWC2	8.95178e-13	-0.311764	0.19	0.297	4.1368e-08		NDUFB1	0.00179137	-0.372238	0.559	0.489	1		SNRNP27	1.36898e-32	0.303495	0.567	0.343	6.32632e-28									Dstn
C14orf2	3.89652e-28	0.27236	0.735	0.61	1.80066e-23									ARHGAP11A	7.59977e-18	-0.317752	0.129	0.252	3.512e-13		CYBA	3.6113e-14	-0.312981	0.179	0.294	1.66885e-09		PET100	9.91609e-05	-0.372468	0.279	0.302	1		NHP2	9.51436e-36	0.303409	0.834	0.59	4.39678e-31									Sec62
DYNLL1	7.74869e-30	0.272205	0.871	0.74	3.58083e-25									RAN	7.11832e-22	-0.318431	0.804	0.753	3.28952e-17		MT-RNR2	1.54953e-16	-0.318431	0.999	0.993	7.16067e-12		NEAT1	0.00279466	-0.373329	0.596	0.444	1		RP4-706A16.3	3.87518e-86	0.302483	0.282	0.057	1.7908e-81									Rpl7a
DHRS7	8.69927e-21	0.27211	0.591	0.474	4.02011e-16									RP6-109B7.3	3.02579e-17	-0.319357	0.133	0.252	1.39828e-12		RPS26	4.30066e-19	-0.318456	0.858	0.845	1.98742e-14		RPS18	2.66725e-36	-0.373472	0.972	0.894	1.23259e-31		C14orf2	6.13239e-39	0.302464	0.857	0.604	2.8339e-34									Eif1a
SELT	2.27907e-14	0.270006	0.355	0.262	1.05321e-09									NASP	1.59604e-10	-0.322386	0.613	0.602	7.37561e-06		MRPL33	1.53772e-10	-0.320064	0.574	0.606	7.10611e-06		IFI16	0.0116869	-0.374945	0.377	0.353	1		ROMO1	3.08445e-38	0.30227	0.915	0.685	1.42539e-33									Clic1
DSTN	3.499e-41	0.269648	0.948	0.849	1.61696e-36									SMC2	2.1241e-12	-0.325098	0.257	0.352	9.81588e-08		TMA7	0.0013249	-0.32077	0.606	0.574	1		RP11-466H18.1	0.000218109	-0.378708	0.262	0.283	1		NDUFAF2	1.08974e-34	0.302164	0.598	0.362	5.03589e-30									Cox5a
RPS15	8.79688e-55	0.269543	0.987	0.894	4.06521e-50									RPL7	5.86284e-21	-0.326171	0.959	0.9	2.70934e-16		SOX4	4.22455e-08	-0.323712	0.565	0.598	0.00195225		SLIRP	7.04681e-12	-0.386814	0.818	0.696	3.25647e-07		RP11-244J10.1	4.49294e-99	0.302035	0.29	0.052	2.07628e-94									Cox7b
STC1	5.21679e-09	0.269048	0.292	0.222	0.000241078									DNMT1	2.9577e-10	-0.326996	0.455	0.493	1.36681e-05		LY6E	2.49051e-09	-0.327633	0.472	0.518	0.000115092		SRP14	4.11258e-33	-0.392924	0.924	0.814	1.9005e-28		ATPIF1	5.08779e-39	0.300278	0.928	0.692	2.35117e-34									Ifi203
ATOX1	9.03931e-21	0.268728	0.548	0.432	4.17724e-16									RP11-466H18.1	5.5148e-09	-0.330943	0.224	0.291	0.00025485		SLC39A8	1.64397e-19	-0.327671	0.151	0.293	7.59711e-15		RP11-159C21.4	0.0915099	-0.393699	0.437	0.373	1		HSPA8	1.40363e-35	0.300254	0.928	0.709	6.48648e-31									Pafah1b1
RPS14	5.48223e-59	0.268324	0.99	0.913	2.53345e-54									RPA3	1.33044e-11	-0.331092	0.282	0.364	6.14823e-07		B4GALT1	2.00775e-10	-0.333723	0.256	0.348	9.27823e-06		ATP5I	4.44875e-10	-0.395404	0.759	0.65	2.05586e-05		SMC2	2.51598e-30	0.299711	0.541	0.313	1.16268e-25									Cbx1
ATP5C1	7.69296e-22	0.268204	0.671	0.566	3.55507e-17									HSPE1	7.94996e-14	-0.332105	0.689	0.677	3.67384e-09		RPL3P4	9.30167e-09	-0.335197	0.296	0.365	0.000429849		ADIRF	0.000487104	-0.396133	0.527	0.492	1		LLPH	1.6237e-34	0.298868	0.57	0.344	7.50343e-30									Ifitm2
FTL	4.00652e-17	0.265319	0.63	0.518	1.85149e-12									VIM	0.0279244	-0.335286	0.503	0.495	1		ASS1	2.90181e-21	-0.335546	0.131	0.282	1.34098e-16		RPL14P1	2.22171e-06	-0.403552	0.277	0.314	0.10267		RPL36AL	2.78743e-41	0.298696	0.961	0.752	1.28813e-36									Cdc37
SEC61B	2.90527e-24	0.263362	0.754	0.628	1.34258e-19									USP1	6.7467e-12	-0.336967	0.297	0.382	3.11779e-07		MTATP6P1	7.63058e-10	-0.338506	0.651	0.677	3.52624e-05		GJB2	0.069766	-0.406643	0.272	0.211	1		ACAT2	6.86902e-33	0.297737	0.493	0.277	3.17431e-28									Cdk11b
LSM3	4.53385e-20	0.262516	0.602	0.489	2.09518e-15									TYMS	1.12012e-20	-0.339059	0.172	0.312	5.17631e-16		SERPINB1	6.35058e-13	-0.339488	0.367	0.467	2.93473e-08		MT1X	0.0190344	-0.407399	0.385	0.355	1		HJURP	6.88633e-42	0.297109	0.382	0.159	3.18231e-37									Xaf1
RPL37	3.48783e-39	0.262385	0.933	0.806	1.61179e-34									CCNB2	1.06427e-23	-0.339424	0.116	0.266	4.91818e-19		SLITRK6	1.99588e-15	-0.340385	0.135	0.256	9.22335e-11		MYLK	0.0284909	-0.413964	0.352	0.263	1		DNAJC8	7.07314e-38	0.296681	0.786	0.528	3.26864e-33									Eif5
CRIPT	1.12931e-17	0.261187	0.282	0.179	5.21876e-13									BUB3	3.72613e-09	-0.339512	0.426	0.461	0.000172192		RPL22	2.89907e-07	-0.340709	0.625	0.612	0.0133972		RPL6P27	2.43216e-06	-0.421643	0.29	0.32	0.112395		EIF4A3	1.10023e-39	0.296386	0.529	0.291	5.08438e-35									Ndufb9
AB019441.29	3.18663e-17	0.260542	0.256	0.159	1.4726e-12									HELLS	1.72088e-17	-0.340871	0.163	0.291	7.95253e-13		SLC9A3R1	2.00483e-22	-0.341566	0.128	0.283	9.26472e-18		RPL3P4	0.00198272	-0.425015	0.375	0.353	1		MINOS1	2.30466e-36	0.296319	0.814	0.582	1.06503e-31									Ccl7
CTC-425F1.4	9.65058e-10	0.259947	0.525	0.447	4.45973e-05									PSMC1	5.93311e-08	-0.341953	0.367	0.406	0.00274181		TMSB4XP8	2.95259e-08	-0.346944	0.625	0.643	0.00136445		RP11-864N7.2	0.000297739	-0.42778	0.432	0.403	1		MRPL22	3.48165e-42	0.295285	0.667	0.401	1.60894e-37									Phf20l1
NNMT	1.49804e-13	0.259851	0.57	0.488	6.92272e-09									EIF1AX	2.10798e-10	-0.343102	0.54	0.558	9.74138e-06		EIF4EBP1	1.46927e-15	-0.347185	0.423	0.515	6.7898e-11		RPS27	7.17076e-26	-0.432347	0.939	0.821	3.31375e-21		RPL34	1.17922e-57	0.295235	1	0.919	5.44943e-53									Rpl35a
RPS6	1.17501e-81	0.25961	1	0.957	5.42994e-77									RPL3P4	4.10628e-06	-0.34504	0.326	0.361	0.18976		ALCAM	2.10641e-09	-0.351023	0.332	0.408	9.73413e-05		RPL21	2.20775e-33	-0.436745	0.959	0.876	1.02025e-28		MTATP6P1	8.38611e-46	0.29522	0.909	0.646	3.87539e-41									Cox7a2
BNIP3	1.96989e-18	0.255755	0.698	0.588	9.10327e-14									PSIP1	8.78049e-14	-0.347194	0.238	0.341	4.05764e-09		CYB5A	7.72863e-13	-0.352185	0.292	0.392	3.57155e-08		AC007969.5	0.000298195	-0.438495	0.574	0.494	1		CMC1	4.01219e-36	0.294666	0.522	0.293	1.85411e-31									Nfe2l2
ATP5H	3.28726e-23	0.254884	0.763	0.642	1.51911e-18									RPS26	5.71086e-27	-0.347467	0.902	0.837	2.6391e-22		HMGA1	2.92497e-09	-0.364135	0.399	0.465	0.000135169		RPL7	1.43387e-36	-0.442433	0.981	0.899	6.6262e-32		DNAJC19	5.05892e-33	0.294581	0.529	0.311	2.33783e-28									Klf9
SOD2	4.75066e-05	0.254505	0.375	0.325	1									RPL18A	1.62729e-19	-0.34842	0.793	0.751	7.52001e-15		IFITM2	1.38439e-20	-0.374814	0.175	0.327	6.39753e-16		MT-CO2	7.54318e-35	-0.453692	0.979	0.91	3.48586e-30		EIF3F	1.95993e-34	0.294474	0.539	0.317	9.05722e-30									Sf3b1
SNRPB2	3.05154e-13	0.254265	0.58	0.502	1.41018e-08									RPL21	2.81079e-27	-0.349088	0.935	0.877	1.29892e-22		SERPINB6	1.08058e-23	-0.37916	0.157	0.319	4.99357e-19		RPL15P3	2.22486e-05	-0.460511	0.292	0.31	1		AC093106.7	2.81481e-45	0.294097	0.287	0.101	1.30078e-40									Esf1
NPM1	8.46942e-37	0.25403	0.983	0.889	3.91389e-32									SNRPD1	2.61135e-17	-0.350518	0.677	0.665	1.20676e-12		SRI	3.45037e-20	-0.379555	0.547	0.629	1.59449e-15		LIMA1	0.0690907	-0.467465	0.646	0.514	1		PRC1	7.9262e-47	0.293479	0.743	0.391	3.66285e-42									Atp5j
NMT1	1.40385e-16	0.252956	0.403	0.297	6.48745e-12									NPM1	1.14346e-50	-0.352664	0.944	0.898	5.28415e-46		TMEM45A	1.28614e-15	-0.381871	0.182	0.301	5.94353e-11		FABP5	0.760303	-0.469073	0.651	0.51	1		RBBP8	1.75828e-29	0.293362	0.649	0.416	8.12536e-25									P4hb
RPL3	6.76377e-50	0.252611	0.981	0.904	3.12567e-45									LSM5	9.33685e-11	-0.352915	0.426	0.47	4.31474e-06		SAA1	2.94271e-05	-0.3857	0.274	0.328	1		MT2A	4.20563e-06	-0.478769	0.923	0.778	0.19435		RPL7AP6	2.20698e-64	0.293183	0.285	0.076	1.01989e-59									Rbms1
ACTB	1.87006e-42	0.251359	0.967	0.891	8.64192e-38									SHFM1	2.80877e-12	-0.353087	0.652	0.636	1.29799e-07		AC016739.2	2.28125e-05	-0.38913	0.367	0.386	1		RPL22	5.94924e-09	-0.489482	0.702	0.601	0.000274926		ATAD2	3.52545e-41	0.292511	0.647	0.355	1.62918e-36									Tspo
NOLC1	7.86494e-10	-0.250853	0.521	0.598	3.63455e-05									MTATP6P1	5.48984e-06	-0.357256	0.713	0.667	0.253696		ACADVL	1.30332e-17	-0.38945	0.367	0.476	6.0229e-13		TMSB4XP8	3.88279e-05	-0.493029	0.761	0.624	1		BUB1	7.50478e-41	0.292087	0.468	0.223	3.46811e-36									Taf1d
VASP	7.36276e-11	-0.250974	0.262	0.368	3.40248e-06									PRNP	5.024e-06	-0.358382	0.214	0.267	0.232169		CALM2	2.50602e-39	-0.389562	0.904	0.898	1.15808e-34		AC004453.8	3.65584e-12	-0.501615	0.199	0.285	1.68944e-07		MRPL50	8.78989e-37	0.291906	0.424	0.212	4.06198e-32									Prpf4b
PRRC2C	2.87535e-11	-0.251876	0.629	0.687	1.32876e-06									ORC6	1.7175e-18	-0.360138	0.162	0.293	7.9369e-14		AC004453.8	6.23328e-12	-0.390566	0.194	0.287	2.88052e-07		CTD-2192J16.15	2.61112e-09	-0.507736	0.24	0.298	0.000120665		RPF2	5.10828e-34	0.291246	0.524	0.299	2.36064e-29									Eif4g2
GDI2	3.17707e-11	-0.253997	0.469	0.547	1.46819e-06									DNAJC9	7.62135e-12	-0.360869	0.391	0.457	3.52198e-07		TRIM2	2.6859e-29	-0.393424	0.08	0.259	1.24121e-24		MIR205HG	0.000414541	-0.516562	0.483	0.447	1		FAM133B	1.32948e-36	0.290678	0.364	0.167	6.14379e-32									Gm9843
AATF	1.69589e-12	-0.254881	0.239	0.354	7.83706e-08									C11orf31	2.8874e-09	-0.363777	0.336	0.394	0.000133433		MAL2	1.0195e-28	-0.400897	0.111	0.294	4.7113e-24		ATP5E	1.85106e-24	-0.520965	0.843	0.73	8.55412e-20		CDC42P6	1.25165e-76	0.289567	0.291	0.067	5.78411e-72									Chd3
STK17A	3.67882e-09	-0.255447	0.309	0.407	0.000170005									MCM4	4.71807e-15	-0.366457	0.208	0.321	2.18032e-10		MIR4435-1HG	3.48429e-19	-0.404703	0.224	0.363	1.61016e-14		RP11-742N3.1	0.000242823	-0.536291	0.517	0.455	1		MRPS36	2.40805e-38	0.289253	0.615	0.362	1.11281e-33									Bzw1
PSMD8	3.64919e-11	-0.257358	0.561	0.627	1.68636e-06									VRK1	1.56683e-15	-0.366914	0.246	0.358	7.24065e-11		UBE2V1	2.45645e-19	-0.418334	0.131	0.269	1.13517e-14		RP11-51O6.1	1.94429e-10	-0.544026	0.314	0.367	8.98494e-06		BLOC1S2	1.67785e-27	0.288444	0.578	0.38	7.75366e-23									Top1
SIVA1	1.83775e-12	-0.25885	0.266	0.384	8.49261e-08									GINS2	6.16779e-24	-0.367905	0.131	0.284	2.85026e-19		CXCL1	4.89281e-07	-0.418734	0.186	0.258	0.0226107		UBE2V1	2.74349e-21	-0.551773	0.128	0.268	1.26782e-16		ARF5	1.80427e-68	0.28752	0.291	0.074	8.33789e-64									Ckap4
SERPINB5	9.30116e-09	-0.2589	0.424	0.508	0.000429825									IFI16	2.35361e-07	-0.370177	0.315	0.363	0.0108765		EPB41L2	9.54475e-22	-0.419031	0.179	0.329	4.41082e-17		RPS29	7.18117e-32	-0.554997	0.934	0.838	3.31856e-27		NDUFB4	1.75322e-40	0.287365	0.846	0.588	8.10199e-36									D4Wsu53e
TNIP1	5.46283e-12	-0.259504	0.164	0.266	2.52448e-07									HNRNPA3	1.66814e-24	-0.370934	0.761	0.744	7.70881e-20		TGFB2	2.00957e-19	-0.425697	0.231	0.371	9.28662e-15		TXNDC17	1.31843e-14	-0.566696	0.832	0.711	6.09273e-10		DUT	1.91064e-32	0.287286	0.838	0.589	8.82943e-28									Ythdc1
CST3	2.51899e-12	-0.260663	0.299	0.416	1.16407e-07									RPS23P8	2.29027e-12	-0.37137	0.181	0.269	1.05838e-07		GALNT7	8.07482e-20	-0.429268	0.247	0.381	3.73154e-15		PTHLH	0.206536	-0.568374	0.306	0.278	1		DYNLT1	1.59833e-35	0.287117	0.678	0.434	7.38619e-31									Hnrnpk
MACF1	1.18675e-07	-0.260788	0.359	0.445	0.00548421									HSP90AB3P	3.90025e-14	-0.372605	0.191	0.289	1.80239e-09		NEAT1	3.15205e-07	-0.431273	0.409	0.471	0.0145663		SEC31B	6.98198e-20	-0.572612	0.141	0.271	3.22651e-15		TCEA1	1.37924e-34	0.286931	0.593	0.356	6.37376e-30									Calu
DDX39A	1.15657e-18	-0.261898	0.166	0.309	5.34472e-14									COX16	4.84023e-09	-0.372608	0.404	0.444	0.000223677		EZR	7.68171e-24	-0.435482	0.793	0.803	3.54987e-19		SERPINB3	0.00275466	-0.587093	0.461	0.438	1		HNRNPM	1.44247e-35	0.286403	0.915	0.714	6.66596e-31									Eno1
PRKCSH	5.02163e-15	-0.262974	0.167	0.287	2.3206e-10									RRM1	8.74469e-23	-0.37585	0.188	0.337	4.0411e-18		RP11-234A1.1	1.46787e-09	-0.439789	0.386	0.444	6.78332e-05		RPL41	6.35186e-31	-0.639056	0.954	0.844	2.93532e-26		RSL24D1	5.17224e-34	0.285867	0.681	0.448	2.3902e-29									Ube2k
MRPS6	3.85345e-17	-0.263507	0.226	0.363	1.78076e-12									PDIA3P	2.43737e-16	-0.376681	0.146	0.256	1.12636e-11		SLC16A3	3.51399e-32	-0.444806	0.131	0.334	1.62389e-27		RP11-234A1.1	4.50037e-11	-0.67676	0.429	0.438	2.07971e-06		ERH	5.15214e-38	0.285431	0.707	0.462	2.38091e-33									Fxyd5
USP1	1.09594e-13	-0.263639	0.269	0.39	5.06456e-09									CENPW	9.11143e-17	-0.379177	0.316	0.427	4.21057e-12		PLK2	2.69194e-18	-0.445643	0.467	0.571	1.244e-13		KRT6A	0.145244	-0.680038	0.534	0.458	1		BRIX1	1.52451e-35	0.283531	0.61	0.365	7.04508e-31									Sqstm1
TCOF1	8.77108e-17	-0.263676	0.187	0.322	4.05329e-12									PTMAP5	1.17874e-16	-0.380296	0.169	0.28	5.44718e-12		CTD-2192J16.15	1.43094e-12	-0.449845	0.21	0.303	6.61265e-08		TMA7	6.07384e-14	-0.687303	0.63	0.571	2.80684e-09		NUF2	1.24277e-42	0.283463	0.334	0.131	5.74307e-38									Snrnp70
LRRFIP2	3.63356e-12	-0.264065	0.326	0.439	1.67914e-07									SPCS2	1.41521e-14	-0.384204	0.304	0.395	6.53997e-10		BTG1	2.10873e-24	-0.450705	0.361	0.508	9.74486e-20		AC016739.2	5.74544e-18	-0.702496	0.305	0.394	2.65508e-13		RHEB	9.54372e-29	0.282623	0.555	0.352	4.41034e-24									Ubap2l
MYO10	1.99783e-13	-0.264437	0.205	0.321	9.23236e-09									TXNDC17	6.74412e-05	-0.384304	0.796	0.713	1		RAB11FIP1	1.31385e-22	-0.451374	0.139	0.293	6.07154e-18		RP11-475C16.1	1.69346e-20	-0.724393	0.199	0.322	7.82584e-16		COX7A2	8.18518e-36	0.282188	0.923	0.719	3.78253e-31									Acin1
USP7	3.26734e-16	-0.265515	0.169	0.295	1.5099e-11									RPL6P27	7.52753e-11	-0.386005	0.257	0.327	3.47862e-06		SEC31B	2.66266e-19	-0.454547	0.139	0.273	1.23047e-14		RPL13P12	1.75971e-16	-0.733273	0.361	0.425	8.13197e-12		DNAJA1	9.88702e-33	0.281316	0.904	0.674	4.56899e-28									Samd9l
TXLNA	4.29724e-13	-0.266088	0.158	0.268	1.98584e-08									TCOF1	4.15277e-14	-0.386611	0.215	0.315	1.91908e-09		TSTD1	1.56498e-32	-0.458282	0.224	0.424	7.23207e-28		RPL13AP5	3.78838e-18	-0.743924	0.383	0.445	1.75069e-13		VBP1	8.00234e-38	0.280983	0.647	0.399	3.69804e-33									Ndufb7
GOPC	1.06083e-09	-0.266572	0.486	0.563	4.90231e-05									MT1X	1.16843e-10	-0.386894	0.289	0.371	5.39957e-06		TFCP2L1	3.78359e-27	-0.463932	0.101	0.272	1.74847e-22		FTH1P10	1.24062e-15	-0.832328	0.237	0.328	5.73315e-11		YBX1	3.74505e-36	0.280297	0.989	0.876	1.73066e-31									Uqcr10
C12orf75	2.74111e-17	-0.268911	0.261	0.403	1.26672e-12									SRP9	1.25962e-11	-0.392129	0.412	0.46	5.82095e-07		PLSCR1	5.11671e-30	-0.46971	0.186	0.373	2.36454e-25		MT-ND4L	2.96641e-25	-0.876418	0.741	0.705	1.37084e-20		PSMB3	1.36682e-33	0.2799	0.723	0.49	6.31636e-29									Eef1d
DSC2	6.06961e-08	-0.269282	0.578	0.639	0.00280489									UBE2T	9.16756e-23	-0.395247	0.171	0.316	4.23651e-18		RPL15P3	4.7689e-16	-0.477672	0.208	0.323	2.20381e-11		KRT17	1.41144e-19	-0.893384	0.455	0.507	6.52254e-15		EIF1AXP1	3.20837e-63	0.279195	0.259	0.065	1.48265e-58									Copb1
RAB11FIP1	1.04112e-10	-0.269621	0.191	0.289	4.81123e-06									CTD-2287O16.1	1.0079e-12	-0.395428	0.274	0.361	4.65769e-08		NNMT	6.26752e-21	-0.480885	0.398	0.517	2.89635e-16		RPS2P46	1.04821e-27	-0.977103	0.201	0.353	4.84399e-23		KIAA1143	9.77485e-33	0.27889	0.411	0.211	4.51715e-28									NEAT1
SLC25A3	3.30171e-14	-0.269947	0.651	0.686	1.52578e-09									SNRPF	4.1892e-14	-0.396781	0.567	0.582	1.93592e-09		SLC25A37	8.2812e-29	-0.499395	0.231	0.41	3.82691e-24		ANXA2P2	1.59199e-38	-1.03553	0.124	0.332	7.35691e-34		HIST1H2AJ	2.08147e-31	0.278206	0.373	0.176	9.61888e-27									Rpl15
DUT	1.51112e-11	-0.270474	0.569	0.625	6.98317e-07									PTMA	7.14689e-79	-0.397977	0.981	0.938	3.30272e-74		CD2AP	6.03632e-30	-0.505604	0.208	0.393	2.78951e-25		RP11-122C9.1	5.23595e-32	-1.06476	0.206	0.373	2.41964e-27		RRM1	3.13469e-37	0.27793	0.538	0.288	1.4486e-32									Mnda
ESCO2	1.57421e-26	-0.270759	0.094	0.254	7.27475e-22									COX17	1.1532e-12	-0.403161	0.456	0.501	5.32916e-08		RPL41	1.33719e-18	-0.508673	0.874	0.855	6.17943e-14		RPL17	1.35217e-28	-1.07448	0.228	0.374	6.24866e-24		PTS	6.7662e-34	0.277505	0.508	0.288	3.1268e-29									P4ha1
MCM4	7.43386e-16	-0.270945	0.193	0.326	3.43534e-11									RPL14P1	2.91211e-13	-0.404502	0.235	0.323	1.34574e-08		EFEMP1	4.19614e-25	-0.508959	0.386	0.515	1.93912e-20		KRT14	1.10464e-07	-1.14636	0.663	0.598	0.00510478		PFN1P1	2.15535e-80	0.276862	0.296	0.067	9.96031e-76									Rab7
RBM17	6.66673e-12	-0.272179	0.427	0.523	3.08083e-07									ARL6IP1	1.59195e-08	-0.405816	0.754	0.684	0.000735673		ANXA1	2.24672e-54	-0.512178	0.827	0.856	1.03826e-49		MIF	2.44402e-36	-1.46256	0.406	0.524	1.12943e-31		MEST	1.48454e-42	0.275321	0.288	0.103	6.86036e-38									BC005624
SLC39A7	2.22678e-14	-0.272663	0.302	0.428	1.02904e-09									SLIRP	2.8676e-22	-0.40637	0.706	0.712	1.32518e-17		RPL13AP5	4.83592e-12	-0.512986	0.386	0.445	2.23478e-07		S100A2	1.06238e-08	-2.23573	0.583	0.532	0.000490948		BTF3	1.15177e-29	0.275247	0.937	0.742	5.32255e-25									Ctsd
DCTN2	1.06682e-17	-0.273036	0.193	0.328	4.92997e-13									PEG10	2.71567e-17	-0.407234	0.144	0.266	1.25497e-12		RP11-51O6.1	4.90232e-15	-0.517721	0.277	0.373	2.26546e-10		mt-Rnr2	3.55619e-19	-2.50219	0.45	0.503	1.64339e-14		PPIC	2.26431e-34	0.275016	0.505	0.277	1.04638e-29									Zfand5
BUB3	1.14337e-10	-0.273062	0.375	0.472	5.28374e-06									LMNB1	1.09137e-29	-0.411202	0.123	0.302	5.04345e-25		KLK7	4.93972e-14	-0.529282	0.591	0.655	2.28274e-09									MKI67	3.50863e-43	0.274914	0.716	0.381	1.62141e-38									Psma4
HN1	1.26025e-12	-0.273181	0.53	0.609	5.82386e-08									PCNA	6.02837e-18	-0.411948	0.303	0.416	2.78583e-13		MFI2	6.08679e-53	-0.531579	0.027	0.278	2.81283e-48									RPL3P7	3.76306e-78	0.274645	0.293	0.066	1.73898e-73									Ppig
TMEM165	8.00522e-13	-0.27536	0.374	0.485	3.69937e-08									CLSPN	3.71843e-25	-0.414926	0.121	0.277	1.71836e-20		TACSTD2	6.05785e-29	-0.532323	0.417	0.56	2.79946e-24									MYL12A	1.27655e-29	0.274496	0.929	0.729	5.89921e-25									Pmepa1
PPP2R2A	7.25656e-15	-0.275624	0.368	0.494	3.3534e-10									KIF23	2.42875e-24	-0.415002	0.115	0.261	1.12237e-19		AARD	3.54567e-30	-0.53285	0.129	0.315	1.63853e-25									TPRKB	3.82086e-33	0.273362	0.565	0.337	1.7657e-28									Sh3glb1
HSPA8	1.04573e-12	-0.275959	0.713	0.736	4.83255e-08									DUT	6.10959e-20	-0.416341	0.6	0.619	2.82337e-15		PKIB	1.36226e-50	-0.541354	0.013	0.252	6.29525e-46									FKBP3	9.71689e-31	0.273311	0.851	0.625	4.49037e-26									Ldha
PTPN1	8.81267e-16	-0.276282	0.246	0.383	4.07251e-11									TK1	1.0108e-21	-0.421145	0.261	0.403	4.6711e-17		LINC00152	1.64983e-32	-0.559626	0.325	0.499	7.6242e-28									MGST1	8.3454e-31	0.272785	0.909	0.721	3.85658e-26									Ppfibp1
SUPT16H	1.05523e-12	-0.276406	0.554	0.628	4.87641e-08									AC007969.5	1.32383e-09	-0.424512	0.497	0.504	6.11767e-05		ERRFI1	2.71875e-30	-0.568414	0.2	0.386	1.25639e-25									RAP1B	1.42392e-26	0.272784	0.456	0.271	6.58021e-22									Esd
LAD1	3.90583e-11	-0.276796	0.321	0.429	1.80496e-06									PTHLH	0.00307115	-0.426188	0.261	0.285	1		KLK10	2.88156e-28	-0.578071	0.478	0.592	1.33163e-23									HELLS	3.34341e-42	0.272288	0.502	0.244	1.54506e-37									Bag1
FAM50A	1.24428e-16	-0.277198	0.289	0.426	5.75009e-12									RRM2	4.97059e-31	-0.429116	0.096	0.272	2.29701e-26		ZFP36L1	7.37268e-29	-0.592643	0.369	0.523	3.40706e-24									YWHAE	3.83536e-40	0.272054	0.977	0.847	1.7724e-35									Atp6v1e1
PARP1	6.7857e-13	-0.277224	0.474	0.565	3.13581e-08									NPM1P39	3.31477e-18	-0.433607	0.183	0.299	1.53182e-13		CLDN4	1.43265e-57	-0.597661	0.017	0.282	6.62058e-53									TMEM242	2.62815e-29	0.272047	0.353	0.175	1.21452e-24									Fam21
CAPRIN1	8.23398e-12	-0.277495	0.354	0.455	3.80509e-07									RPL22	4.16126e-13	-0.437579	0.626	0.611	1.923e-08		RPL13P12	2.94076e-16	-0.598396	0.342	0.429	1.35898e-11									CAMTA1	6.60619e-37	0.271548	0.579	0.343	3.05285e-32									Scaf11
FKBP4	1.68809e-22	-0.278713	0.184	0.341	7.80102e-18									NPM1P27	1.08232e-17	-0.442606	0.247	0.36	5.00161e-13		FXYD5	1.39442e-37	-0.604762	0.48	0.609	6.4439e-33									BZW1	9.11495e-30	0.27105	0.806	0.584	4.2122e-25									Snrpd3
UBXN1	3.43892e-12	-0.278899	0.482	0.575	1.5892e-07									MLF1IP	8.75529e-21	-0.444352	0.275	0.408	4.046e-16		BEST1	8.34872e-24	-0.606367	0.23	0.383	3.85811e-19									PSMB2	5.82442e-35	0.268232	0.753	0.508	2.69158e-30									Hsph1
USP14	9.16805e-14	-0.278937	0.49	0.586	4.23674e-09									SLC25A5	1.12981e-22	-0.452836	0.622	0.64	5.22108e-18		SAT1	3.05449e-14	-0.606748	0.555	0.621	1.41154e-09									VIMP	6.32183e-27	0.266695	0.732	0.509	2.92145e-22									Gnl3
CTSB	7.88102e-06	-0.279416	0.511	0.553	0.364198									RPS7P1	3.69543e-21	-0.453269	0.129	0.255	1.70773e-16		MT-ND4L	9.87484e-09	-0.615287	0.745	0.704	0.000456336									RPL6	2.91675e-47	0.265919	0.998	0.897	1.34789e-42									Srpr
DNAJA2	7.66636e-14	-0.279422	0.368	0.487	3.54278e-09									RP11-159C21.4	3.54751e-12	-0.454097	0.327	0.391	1.63938e-07		LIMCH1	7.72913e-58	-0.615336	0.045	0.319	3.57178e-53									PAIP2	3.79594e-34	0.265574	0.69	0.45	1.75418e-29									Rpl36al
GADD45GIP1	2.00187e-16	-0.280722	0.646	0.697	9.25103e-12									TUBA1B	4.15785e-33	-0.456045	0.742	0.739	1.92143e-28		EPCAM	1.19163e-56	-0.616833	0.545	0.701	5.50677e-52									MRPL42	1.21209e-28	0.265372	0.496	0.295	5.60132e-24									Gpx8
KPNA2	8.84047e-10	-0.281592	0.311	0.402	4.08536e-05									RPL15P3	5.34404e-15	-0.465097	0.228	0.323	2.46959e-10		CALB2	1.94897e-47	-0.623262	0.037	0.273	9.0066e-43									C21orf59	6.43145e-34	0.264767	0.381	0.184	2.9721e-29									Cct7
RRBP1	3.43934e-13	-0.281807	0.674	0.721	1.58939e-08									PBK	1.66636e-39	-0.468467	0.069	0.267	7.70057e-35		RP11-475C16.1	4.51312e-24	-0.629376	0.176	0.326	2.0856e-19									RPSAP58	7.94033e-32	0.264459	0.378	0.189	3.66939e-27									Slc25a5
XIST	5.97217e-11	-0.2828	0.219	0.328	2.75986e-06									EXOSC8	1.85293e-27	-0.47353	0.309	0.454	8.56277e-23		CTSD	7.28552e-44	-0.645227	0.457	0.621	3.36679e-39									FTH1P16	1.09239e-45	0.263913	0.282	0.094	5.04816e-41									Emp3
PAK2	4.82539e-15	-0.283615	0.376	0.498	2.22991e-10									CDC20	5.55209e-32	-0.475402	0.098	0.273	2.56573e-27		PLA2G16	4.45417e-66	-0.645784	0.051	0.356	2.05836e-61									AC138123.2	9.79858e-94	0.263552	0.253	0.041	4.52812e-89									Gabarap
CBR1	6.03177e-17	-0.283734	0.26	0.401	2.7874e-12									KIF11	6.00401e-33	-0.477098	0.099	0.277	2.77457e-28		TGFBI	6.93292e-39	-0.64764	0.612	0.729	3.20384e-34									C11orf58	2.66155e-30	0.263421	0.883	0.66	1.22995e-25									Atp5o
ENO1	2.72103e-35	-0.283762	0.921	0.878	1.25744e-30									PTMAP2	1.36059e-25	-0.478257	0.127	0.274	6.28756e-21		CCND1	7.51683e-25	-0.649541	0.455	0.564	3.47368e-20									CTC-425F1.4	2.30258e-13	0.262695	0.59	0.445	1.06407e-08									Smc5
RHOA	1.62943e-11	-0.284187	0.604	0.645	7.52992e-07									CKS2	4.13271e-16	-0.479688	0.322	0.412	1.90981e-11		SMIM22	1.29256e-71	-0.654845	0.014	0.328	5.97316e-67									NAA20	5.04919e-29	0.262005	0.545	0.338	2.33333e-24									Cbx5
CDK12	7.15231e-18	-0.284737	0.212	0.355	3.30522e-13									ESCO2	1.49682e-36	-0.479964	0.068	0.256	6.91708e-32		CTGF	4.05874e-32	-0.655425	0.078	0.262	1.87562e-27									TMA16	1.14452e-28	0.261363	0.473	0.277	5.28905e-24									Nme1
CLSTN1	7.22429e-21	-0.286927	0.127	0.268	3.33849e-16									AC004453.8	4.36787e-20	-0.481747	0.17	0.293	2.01848e-15		LGALS3	2.86096e-41	-0.664476	0.517	0.642	1.32211e-36									CTNNAL1	1.915e-26	0.260303	0.598	0.371	8.84959e-22									Atp6v1g1
AIM1	3.85351e-16	-0.287822	0.215	0.346	1.78079e-11									ITGA6	3.85916e-07	-0.481841	0.436	0.455	0.0178339		ARHGAP29	4.44537e-41	-0.692379	0.195	0.414	2.0543e-36									DEPDC1	2.66149e-31	0.260286	0.364	0.169	1.22993e-26									Tars
NUCKS1	4.83498e-21	-0.288368	0.747	0.769	2.23434e-16									KPNA2	3.17736e-18	-0.482685	0.3	0.402	1.46832e-13		CD24P4	5.16117e-49	-0.697905	0.173	0.425	2.38508e-44									ARL4A	1.13951e-21	0.260033	0.442	0.267	5.26593e-17									Nop58
TK1	4.86066e-16	-0.289436	0.268	0.404	2.24621e-11									KRT14	0.509109	-0.488294	0.664	0.596	1		SERPINB4	1.56869e-15	-0.701403	0.189	0.31	7.24921e-11									MRPL18	7.95151e-30	0.259951	0.601	0.38	3.67455e-25									Gm15427
PHLDA1	7.20585e-10	-0.290056	0.27	0.368	3.32997e-05									RP11-51O6.1	4.63453e-15	-0.49562	0.285	0.374	2.14171e-10		RP11-742N3.1	5.18797e-37	-0.715067	0.301	0.487	2.39747e-32									SEC62	3.54637e-30	0.259803	0.763	0.523	1.63885e-25									Bcap31
RANGAP1	4.73899e-21	-0.290199	0.173	0.324	2.18998e-16									CKAP2	3.00675e-20	-0.512359	0.287	0.397	1.38948e-15		KRT16	5.55378e-21	-0.715443	0.472	0.576	2.56651e-16									OST4	1.21428e-31	0.259775	0.938	0.739	5.61144e-27									Psmd14
HIF1A	2.00814e-12	-0.290364	0.431	0.524	9.28e-08									UBE2V1	2.66438e-27	-0.51268	0.121	0.274	1.23126e-22		IL18	2.63854e-55	-0.715871	0.032	0.296	1.21932e-50									DBF4	7.08424e-30	0.259688	0.379	0.192	3.27377e-25									Sltm
ANP32A	7.13421e-15	-0.290372	0.647	0.689	3.29686e-10									CTD-2192J16.15	3.5148e-21	-0.512982	0.184	0.31	1.62426e-16		SNHG5	3.95592e-56	-0.730111	0.5	0.671	1.82811e-51									ST13	1.21587e-29	0.259589	0.832	0.585	5.61876e-25									U2surp
TAF15	8.26012e-13	-0.291663	0.443	0.544	3.81717e-08									ANP32E	3.58413e-21	-0.514006	0.521	0.561	1.6563e-16		FBXO32	1.95574e-35	-0.738379	0.279	0.478	9.03785e-31									DYNC1I2	2.07162e-29	0.258971	0.718	0.493	9.57335e-25									Tmbim6
HDLBP	4.07093e-13	-0.291982	0.583	0.639	1.88126e-08									CACYBP	2.14196e-28	-0.514419	0.483	0.573	9.89843e-24		RPS27L	9.45509e-64	-0.739829	0.476	0.658	4.36939e-59									EIF3M	1.97855e-33	0.258961	0.712	0.475	9.1433e-29									Rsl1d1
EIF3K	3.95057e-15	-0.292147	0.457	0.564	1.82564e-10									PRR11	2.04914e-33	-0.514984	0.112	0.295	9.4695e-29		GUCY1A3	8.66805e-65	-0.742999	0.037	0.337	4.00568e-60									LYPLA1	4.48912e-29	0.258875	0.475	0.271	2.07451e-24									Gltscr2
DEK	1.04055e-13	-0.293731	0.567	0.623	4.80857e-09									SEC31B	3.11318e-28	-0.518634	0.122	0.279	1.43866e-23		CAST	8.3897e-57	-0.746869	0.876	0.884	3.87705e-52									ERGIC2	1.28063e-27	0.258859	0.475	0.283	5.91805e-23									Psmd12
SSRP1	4.80108e-15	-0.29376	0.409	0.527	2.21868e-10									RPS29	2.50762e-37	-0.519067	0.872	0.845	1.15882e-32		WFDC2	6.90623e-58	-0.762116	0.045	0.322	3.19151e-53									SPDL1	7.68537e-34	0.258607	0.484	0.258	3.55156e-29									Atp5e
HMG20B	5.56958e-13	-0.294854	0.4	0.509	2.57381e-08									CDCA8	3.19525e-33	-0.520876	0.095	0.273	1.47659e-28		UCA1	3.42551e-60	-0.778064	0.032	0.314	1.583e-55									EIF5A	3.00015e-36	0.257551	0.831	0.588	1.38643e-31									Nptn
CKAP2	2.65744e-11	-0.295892	0.3	0.397	1.22806e-06									HIST1H1E	5.01262e-06	-0.523824	0.311	0.347	0.231643		PLOD2	1.50167e-55	-0.804034	0.51	0.683	6.93953e-51									PSMA4	3.47791e-27	0.257385	0.911	0.72	1.60721e-22									Edf1
TAGLN	3.97718e-08	-0.296169	0.198	0.282	0.00183794									TMPO	9.06512e-26	-0.526332	0.29	0.431	4.18917e-21		GABRP	2.63236e-66	-0.806912	0.017	0.314	1.21647e-61									FAM162A	3.6637e-27	0.256615	0.709	0.476	1.69307e-22									Eif4a1
TCF25	9.60279e-16	-0.29622	0.438	0.556	4.43764e-11									GMNN	3.21588e-30	-0.526567	0.23	0.403	1.48612e-25		C5orf46	6.48748e-66	-0.808872	0.097	0.4	2.99799e-61									BUB3	1.0024e-28	0.255949	0.663	0.431	4.63227e-24									Dnaja1
TPM3	3.17673e-43	-0.296282	0.896	0.872	1.46803e-38									ATAD2	2.94254e-27	-0.527224	0.251	0.411	1.35981e-22		ANXA2P2	5.41013e-33	-0.811741	0.143	0.332	2.50013e-28									HES1	5.49449e-26	0.255608	0.533	0.328	2.53911e-21									Dbi
EEF2	1.67115e-19	-0.297052	0.877	0.86	7.72272e-15									RP11-742N3.1	3.67977e-11	-0.528597	0.439	0.467	1.7005e-06		S100A6	2.36935e-128	-0.813149	0.904	0.929	1.09492e-123									STMN1	2.13954e-28	0.255484	0.824	0.572	9.88726e-24									Caprin1
ANPEP	0.000674802	-0.298022	0.416	0.45	1									RBBP8	2.13044e-15	-0.532552	0.376	0.453	9.84518e-11		EHF	4.34511e-70	-0.835962	0.036	0.35	2.00796e-65									C1D	1.38252e-27	0.255459	0.465	0.274	6.3889e-23									Smarca5
UBTF	2.81518e-17	-0.298899	0.226	0.362	1.30095e-12									BUB1	1.59904e-38	-0.533804	0.083	0.279	7.38946e-34		RPS2P46	3.0137e-31	-0.837702	0.182	0.358	1.39269e-26									C7orf73	6.0353e-27	0.255399	0.598	0.395	2.78904e-22									Minos1
TUFM	5.01102e-17	-0.299818	0.326	0.46	2.31569e-12									RANBP1	6.80743e-37	-0.534198	0.676	0.695	3.14585e-32		GPRC5A	2.77066e-73	-0.882367	0.029	0.351	1.28038e-68									HAT1	8.49146e-35	0.255358	0.572	0.332	3.92407e-30									Zc3h15
DCBLD2	5.42918e-17	-0.300605	0.255	0.393	2.50893e-12									CEP55	8.60915e-37	-0.537995	0.102	0.298	3.97846e-32		LXN	1.45611e-73	-0.89298	0.091	0.419	6.729e-69									NFKBIA	7.93974e-22	0.255113	0.458	0.287	3.66911e-17									Ddx1
HDGF	4.37993e-16	-0.301375	0.347	0.48	2.02405e-11									DEK	1.7875e-32	-0.539992	0.553	0.625	8.2604e-28		RP11-122C9.1	1.56495e-29	-0.908618	0.212	0.374	7.23195e-25									BCLAF1	1.26859e-26	0.255025	0.609	0.41	5.86241e-22									Lars
HNRNPU	6.17407e-31	-0.301398	0.841	0.842	2.85316e-26									CTNNAL1	1.58548e-30	-0.542636	0.254	0.421	7.32681e-26		FTH1P10	5.68898e-49	-0.920667	0.102	0.349	2.62899e-44									SAP18	6.56502e-33	0.254903	0.743	0.503	3.03383e-28									Eif3e
PTTG1	9.13241e-17	-0.301717	0.327	0.471	4.22027e-12									CDKN3	6.70816e-39	-0.545655	0.144	0.349	3.09998e-34		KRT23	1.75859e-50	-0.927464	0.042	0.289	8.12682e-46									GPR87	3.31215e-29	0.254341	0.324	0.153	1.53061e-24									Ubxn4
TTF2	9.3674e-27	-0.302158	0.113	0.276	4.32886e-22									KIF20B	2.63055e-32	-0.561726	0.143	0.322	1.21563e-27		PTTG1IP	5.39808e-136	-0.981105	0.76	0.861	2.49456e-131									DPY30	1.21361e-25	0.254284	0.519	0.324	5.60834e-21									Arpc5
MT-RNR2	4.95715e-12	-0.302174	1	0.993	2.2908e-07									STMN1	4.67562e-33	-0.562527	0.512	0.615	2.1607e-28		ALDH1A3	1.40023e-66	-0.98623	0.045	0.346	6.47074e-62									RPL36A	5.43621e-27	0.254261	0.921	0.728	2.51218e-22									Cct8
CCT3	9.71669e-25	-0.303113	0.774	0.771	4.49028e-20									RP11-234A1.1	6.91689e-18	-0.57858	0.367	0.449	3.19643e-13		KLK6	2.41717e-104	-1.01507	0.399	0.703	1.11702e-99									ANP32E	1.05167e-30	0.254175	0.78	0.528	4.85999e-26									Pcm1
YWHAG	1.79513e-18	-0.303323	0.257	0.397	8.29565e-14									RPL13AP5	1.87879e-17	-0.592373	0.372	0.449	8.68225e-13		RPL17	1.51405e-44	-1.04837	0.163	0.386	6.99671e-40									PMPCB	3.26519e-29	0.252836	0.532	0.324	1.50891e-24									Stat1
SRSF4	5.42154e-18	-0.304147	0.347	0.492	2.5054e-13									NCAPG	3.21992e-44	-0.593943	0.078	0.289	1.48799e-39		TCN1	9.2492e-78	-1.06111	0.057	0.398	4.27424e-73									FEN1	7.51479e-32	0.252818	0.359	0.17	3.47273e-27									Bnip2
SRRM2	4.35202e-16	-0.304612	0.483	0.599	2.01115e-11									KIAA0101	1.72612e-41	-0.598948	0.21	0.42	7.97673e-37		PI3	1.01099e-41	-1.06146	0.094	0.323	4.67201e-37									SON	1.08489e-32	0.252762	0.888	0.673	5.0135e-28									Capza2
PLEK2	1.18902e-21	-0.305066	0.14	0.285	5.49472e-17									FABP5	9.57666e-14	-0.613112	0.49	0.534	4.42557e-09		KRT7	4.31275e-120	-1.06213	0.633	0.84	1.99301e-115									NDUFA5	1.1705e-28	0.252525	0.595	0.376	5.4091e-24									Ptgs1
PA2G4	1.31678e-24	-0.305598	0.793	0.788	6.08508e-20									CCNA2	3.44725e-41	-0.615666	0.099	0.309	1.59304e-36		CASP14	1.33649e-71	-1.08369	0.068	0.388	6.17616e-67									RPS3AP47	3.53579e-43	0.252211	0.328	0.128	1.63396e-38									Ifi204
CCND1	2.66071e-06	-0.306492	0.508	0.558	0.122957									SNRPG	2.70961e-29	-0.61694	0.521	0.587	1.25217e-24		FTH1	2.00259e-191	-1.12223	0.987	0.968	9.25439e-187									SRI	2.65543e-30	0.252207	0.826	0.594	1.22713e-25									Snw1
FAM111A	3.56974e-21	-0.306793	0.129	0.272	1.64965e-16									MT1E	9.69805e-38	-0.62073	0.599	0.675	4.48166e-33		CCL28	8.56456e-58	-1.15597	0.075	0.349	3.95786e-53									RPL39	3.52886e-31	0.25153	0.958	0.791	1.63076e-26									Hsd17b12
RRM1	3.02445e-26	-0.308073	0.174	0.343	1.39766e-21									RPL13P12	5.89474e-21	-0.632363	0.334	0.432	2.72408e-16		ANPEP	4.12621e-123	-1.17863	0.041	0.504	1.9068e-118									GGCT	1.70141e-27	0.250875	0.803	0.578	7.86255e-23									Dynlrb1
CD151	2.44131e-13	-0.3085	0.447	0.545	1.12818e-08									RPL41	1.38493e-40	-0.634018	0.905	0.849	6.40003e-36		ELF3	1.40776e-118	-1.1971	0.041	0.49	6.50553e-114									RBX1	1.14468e-28	0.250753	0.763	0.553	5.28982e-24									Atf4
ZNF593	8.56789e-21	-0.310872	0.212	0.363	3.95939e-16									BIRC5	7.90279e-47	-0.66581	0.217	0.449	3.65204e-42		SLPI	1.01109e-92	-1.21844	0.171	0.546	4.67247e-88									CALM2P2	2.08823e-57	0.250486	0.273	0.076	9.65013e-53									Mia3
ARHGDIA	1.84384e-13	-0.310972	0.216	0.339	8.52077e-09									UBE2C	2.7724e-20	-0.665842	0.226	0.345	1.28118e-15		MIF	3.94801e-22	-1.23187	0.459	0.517	1.82445e-17									SRP19	8.77436e-27	0.250407	0.385	0.208	4.05481e-22									Cnbp
CCNB2	7.72241e-26	-0.312413	0.112	0.27	3.56868e-21									AC016739.2	8.19698e-29	-0.671141	0.261	0.405	3.78799e-24		EMP1	3.19157e-120	-1.3144	0.291	0.656	1.47489e-115									CDC20	3.36497e-32	0.250288	0.438	0.224	1.55502e-27									Ubl5
SPDL1	2.77754e-24	-0.313064	0.15	0.309	1.28356e-19									RPLP0P6	1.98853e-46	-0.682021	0.044	0.254	9.18938e-42		CLDN7	3.53134e-153	-1.36231	0.054	0.588	1.6319e-148									RNPS1	9.40822e-31	0.250074	0.613	0.391	4.34773e-26									Mybbp1a
FERMT1	2.07348e-21	-0.313575	0.126	0.269	9.58195e-17									MIR205HG	2.98182e-26	-0.691342	0.346	0.47	1.37796e-21		IGFBP3	1.92394e-113	-1.37597	0.098	0.53	8.89091e-109									PTMS	0.0502151	-0.251002	0.555	0.53	1									Sh3bgrl
MYH10	9.04029e-24	-0.313607	0.161	0.322	4.1777e-19									HMMR	3.49665e-45	-0.691536	0.084	0.298	1.61587e-40		MMP7	5.00097e-75	-1.43773	0.084	0.412	2.31105e-70									TMEM165	0.0126953	-0.25281	0.467	0.466	1									Lman1
MPRIP	7.41203e-22	-0.317319	0.124	0.268	3.42525e-17									RP11-475C16.1	9.79502e-34	-0.707513	0.162	0.332	4.52647e-29		CST6	4.99422e-156	-1.56978	0.098	0.617	2.30793e-151									SLC25A3	0.000472351	-0.253434	0.763	0.67	1									Cct5
TSR1	7.77152e-21	-0.319892	0.259	0.413	3.59137e-16									ANLN	1.5956e-39	-0.719743	0.145	0.344	7.3736e-35		KRT81	3.52503e-152	-1.66174	0.335	0.747	1.62899e-147									DNAJA2	0.00182907	-0.254799	0.448	0.469	1									Eif2ak2
HNRNPAB	1.61556e-18	-0.320033	0.335	0.474	7.46584e-14									ASPM	4.90684e-36	-0.721254	0.129	0.311	2.26755e-31		AZGP1	3.36569e-193	-1.79265	0.073	0.674	1.55535e-188									TUBA1A	0.181933	-0.259134	0.453	0.422	1									Tcf25
MRFAP1	6.19492e-18	-0.321491	0.334	0.47	2.8628e-13									AURKA	1.88619e-35	-0.742565	0.149	0.331	8.71645e-31		KRT8	4.1025e-240	-1.95149	0.185	0.79	1.89585e-235									UCA1	0.10199	-0.259461	0.265	0.279	1									Psma2
CCT6A	4.76988e-26	-0.324146	0.735	0.758	2.20426e-21									SMC4	1.14675e-43	-0.755559	0.341	0.516	5.29936e-39		KRT18	1.60391e-249	-1.99158	0.194	0.805	7.41201e-245									KDM5B	4.47211e-06	-0.260696	0.219	0.295	0.206665									Rrp1
ATAD2	1.10746e-20	-0.32531	0.255	0.413	5.11778e-16									TMA7	1.52622e-37	-0.763046	0.491	0.594	7.05297e-33		mt-Rnr2	3.25772e-23	-2.3057	0.379	0.515	1.50546e-18									HECTD1	6.74369e-07	-0.260813	0.259	0.345	0.0311639									Psap
PBK	1.66699e-28	-0.325782	0.099	0.265	7.70347e-24									H2AFZ	2.32995e-71	-0.783168	0.629	0.726	1.07672e-66		MGP	2.84596e-247	-2.58279	0.323	0.829	1.31517e-242									PSAP	0.0842948	-0.261088	0.507	0.488	1									Ndufa7
PRNP	2.92751e-10	-0.329167	0.184	0.274	1.35286e-05									DLGAP5	6.64507e-55	-0.791822	0.094	0.341	3.07082e-50		RARRES1	3.72424e-268	-2.62672	0.158	0.812	1.72104e-263									MRPL12	0.00478124	-0.261118	0.345	0.371	1									Jak1
PRKCDBP	3.23383e-17	-0.329926	0.337	0.471	1.49442e-12									CENPE	8.78026e-38	-0.808549	0.109	0.295	4.05753e-33		KRT19	4.93039e-264	-2.73926	0.202	0.821	2.27843e-259									SNRNP70	0.00681133	-0.261484	0.393	0.419	1									Hp1bp3
C19orf43	3.27022e-22	-0.330608	0.253	0.416	1.51123e-17									FTH1P10	9.06237e-28	-0.811609	0.194	0.339	4.1879e-23																TNIP1	5.56449e-05	-0.262109	0.193	0.256	1									Serpinf1
CBX5	7.85905e-17	-0.330669	0.382	0.509	3.63182e-12									PRC1	2.01017e-59	-0.832916	0.204	0.468	9.28941e-55																CYFIP1	0.00239631	-0.262928	0.308	0.346	1									Psma3
MT-ND2	3.20806e-27	-0.332537	0.943	0.909	1.48251e-22									HIST1H1D	1.18037e-27	-0.83495	0.155	0.316	5.45473e-23																FNBP1L	0.00123738	-0.263859	0.368	0.402	1									Eif5a
CTSC	1.52837e-13	-0.335669	0.312	0.426	7.06291e-09									TPX2	3.61044e-45	-0.893615	0.293	0.479	1.66846e-40																ERP29	0.00727919	-0.264722	0.529	0.513	1									Atp5b
PLP2	8.83946e-17	-0.335866	0.523	0.617	4.08489e-12									MT-ND4L	1.64152e-45	-0.912161	0.631	0.724	7.58581e-41																HM13	0.00300715	-0.266242	0.356	0.384	1									Ddx21
CKS2	7.80096e-14	-0.337341	0.313	0.416	3.60498e-09									HMGB1	4.92424e-102	-0.920596	0.735	0.793	2.27559e-97																ATF6	0.000289686	-0.267917	0.35	0.399	1									Gsn
EIF4G2	8.4504e-17	-0.337433	0.716	0.741	3.9051e-12									PTTG1	1.35775e-75	-0.922421	0.193	0.492	6.27443e-71																LTBR	2.24659e-05	-0.26886	0.188	0.256	1									Oaz1
MSN	6.01892e-14	-0.337485	0.401	0.504	2.78146e-09									ANXA2P2	1.01539e-41	-0.936101	0.14	0.337	4.69233e-37																MTPN	0.000430679	-0.269686	0.433	0.454	1									Psmc5
DNMT1	2.85332e-21	-0.338073	0.365	0.512	1.31858e-16									RPS2P46	1.5759e-44	-0.940257	0.161	0.366	7.28255e-40																HLA-E	8.99354e-05	-0.270506	0.236	0.295	1									Cacybp
DDX23	7.28531e-24	-0.338709	0.195	0.357	3.36669e-19									CCNB1	3.61428e-54	-0.973011	0.274	0.486	1.67023e-49																HUWE1	0.00218033	-0.271328	0.273	0.313	1									Smc1a
SMC2	6.12638e-21	-0.341336	0.214	0.362	2.83112e-16									RP11-122C9.1	1.07726e-38	-0.973683	0.202	0.38	4.97825e-34																GSTK1	6.05122e-05	-0.274286	0.325	0.379	1									Stip1
LIMA1	6.07238e-08	-0.341661	0.479	0.54	0.00280617									HMGN2	3.5016e-83	-1.00549	0.542	0.695	1.61816e-78																CDK12	0.00197795	-0.275341	0.293	0.336	1									Serinc1
MYH9	9.6992e-10	-0.34653	0.443	0.524	4.48219e-05									MKI67	2.04895e-68	-1.03161	0.176	0.46	9.4686e-64																LASP1	3.2377e-07	-0.275421	0.182	0.267	0.014962									Gspt1
SYNE2	4.83919e-23	-0.346662	0.15	0.304	2.23629e-18									RPL17	1.20659e-48	-1.05793	0.175	0.389	5.57588e-44																SLC25A6	0.000147769	-0.275435	0.673	0.616	1									Ggnbp2
LMNB1	8.32105e-27	-0.348379	0.136	0.303	3.84532e-22									MT2A	2.31184e-100	-1.08524	0.692	0.814	1.06835e-95																APLP2	2.84242e-06	-0.276278	0.786	0.696	0.131354									D19Bwg1357e
DIAPH3	6.85142e-32	-0.348653	0.117	0.299	3.16618e-27									NUSAP1	2.67982e-75	-1.08657	0.193	0.482	1.2384e-70																VCL	0.00365519	-0.277197	0.435	0.441	1									Slc25a3
SEPW1	2.26841e-16	-0.349791	0.463	0.57	1.04828e-11									CENPF	3.93673e-57	-1.09413	0.186	0.429	1.81924e-52																CAPZB	5.94449e-05	-0.277652	0.724	0.654	1									Nufip2
KRT81	4.33631e-05	-0.350057	0.708	0.69	1									HMGB2	2.38335e-70	-1.09734	0.271	0.527	1.10139e-65																AHNAK	0.24559	-0.279732	0.404	0.391	1									Matr3
HSPA9	3.13822e-21	-0.35079	0.526	0.62	1.45024e-16									TOP2A	3.4497e-70	-1.23979	0.154	0.441	1.59418e-65																S100A13	0.000165242	-0.281565	0.599	0.574	1									Ik
PERP	1.06186e-12	-0.351511	0.648	0.677	4.90707e-08									MIF	1.00387e-53	-1.40257	0.357	0.537	4.63908e-49																FAM50A	0.000192861	-0.282011	0.364	0.408	1									1110004F10Rik
CALR	1.97556e-39	-0.354128	0.892	0.878	9.12946e-35									HIST1H4C	1.64021e-71	-1.42427	0.653	0.741	7.57973e-67																ENC1	0.0066087	-0.285246	0.219	0.253	1									Nisch
RRM2	3.47703e-30	-0.355989	0.103	0.275	1.60681e-25									S100A2	0.0179685	-1.69798	0.568	0.533	1																EDF1	1.53162e-07	-0.285308	0.746	0.673	0.00707793									Rbbp6
STIP1	2.43993e-22	-0.356462	0.574	0.658	1.12754e-17									mt-Rnr2	1.42086e-26	-2.35666	0.392	0.515	6.5661e-22																AHNAK2	2.68879e-08	-0.28577	0.168	0.261	0.00124254									Abcf1
SNRNP70	1.83196e-25	-0.357476	0.268	0.446	8.46584e-21									Malat1	3.35182e-28	-2.92216	0.098	0.254	1.54894e-23																EZR	2.09772e-05	-0.286322	0.903	0.79	0.9694									Hmg20b
FUBP1	1.69805e-22	-0.357735	0.437	0.57	7.84703e-18																														PICALM	3.95059e-06	-0.286334	0.199	0.272	0.182565									Rtfdc1
ANP32E	1.26035e-21	-0.358589	0.448	0.577	5.82434e-17																														GABRP	0.208442	-0.288397	0.277	0.275	1									Csnk1a1
CLTA	2.91189e-23	-0.360789	0.623	0.686	1.34564e-18																														GRSF1	0.00239502	-0.290155	0.396	0.414	1									Smc3
RPS12	9.86939e-68	-0.362774	0.976	0.915	4.56084e-63																														GOPC	0.0050552	-0.290214	0.581	0.546	1									Cul1
DHX9	3.51028e-20	-0.363878	0.469	0.584	1.62217e-15																														RPL8	2.67295e-28	-0.291812	0.957	0.876	1.23523e-23									Psmc1
SRRT	2.96865e-25	-0.365205	0.226	0.401	1.37187e-20																														TRIP12	0.00137048	-0.291962	0.445	0.458	1									Atxn7l3b
YARS	8.67704e-27	-0.36534	0.199	0.371	4.00983e-22																														DDRGK1	2.6136e-05	-0.294336	0.337	0.395	1									MT-RNR2
TCP1	1.69446e-20	-0.36667	0.424	0.554	7.83045e-16																														LAMC2	0.149389	-0.298547	0.41	0.405	1									MT-RNR1
MRPL12	2.01921e-26	-0.367004	0.223	0.397	9.33117e-22																														AIM1	7.36288e-05	-0.298605	0.277	0.33	1									MT-ND4L
CDC37	9.15545e-23	-0.367393	0.539	0.648	4.23091e-18																														CPA4	0.000184303	-0.29967	0.234	0.293	1									MT-ND4
CD99	6.45934e-24	-0.36758	0.217	0.383	2.98499e-19																														VASP	6.00917e-05	-0.301173	0.299	0.357	1									MT-ND1
PFKP	1.68884e-23	-0.371635	0.269	0.434	7.80445e-19																														DYNC1H1	0.00855072	-0.301562	0.388	0.398	1									MT-ND5
SRSF3	9.14897e-26	-0.372503	0.685	0.725	4.22792e-21																														RPS5	1.3937e-19	-0.304398	0.929	0.827	6.44056e-15									MT-CYB
RAD21	1.15493e-20	-0.374077	0.46	0.578	5.33716e-16																														KIF1C	1.4382e-06	-0.304572	0.19	0.265	0.0664619									MTATP6P1
ILF3	1.25404e-23	-0.375028	0.502	0.621	5.79517e-19																														UPP1	0.000223276	-0.305155	0.205	0.259	1									XIST
TPM4	4.97147e-45	-0.380867	0.894	0.877	2.29742e-40																														CD151	0.00229248	-0.305156	0.549	0.526	1									MT-ND6
RPS9	6.28842e-52	-0.382123	0.89	0.854	2.906e-47																														TM4SF1	0.423329	-0.306086	0.576	0.507	1									MT-CO1
HSP90AB1	1.43313e-92	-0.384515	0.975	0.943	6.62276e-88																														PRKCDBP	0.000427394	-0.306634	0.43	0.451	1									MT-CO3
DSP	3.85931e-16	-0.385272	0.73	0.77	1.78347e-11																														SPINT1	6.94621e-06	-0.310806	0.197	0.267	0.320998									MT-ATP6
LRRC59	8.34614e-23	-0.386332	0.468	0.588	3.85692e-18																														XIST	0.033248	-0.311876	0.293	0.312	1									MT-ND2
ORC6	6.5936e-33	-0.391798	0.118	0.305	3.04704e-28																														RPS8	1.75067e-46	-0.312614	0.992	0.931	8.0902e-42									MT-CO2
GNB2L1	5.65172e-61	-0.392834	0.892	0.858	2.61177e-56																														MPRIP	1.68598e-05	-0.312729	0.186	0.251	0.779127									MT-ATP8
HMGA1	1.7549e-15	-0.392875	0.352	0.478	8.10973e-11																														AFF4	3.87469e-05	-0.314944	0.276	0.335	1									MTND2P28
TPM2	6.48913e-10	-0.39474	0.277	0.364	2.99876e-05																														TUBB4B	0.0274919	-0.319085	0.641	0.56	1									BLZF1
CDC20	4.87598e-37	-0.397349	0.087	0.279	2.25329e-32																														SEPW1	9.0889e-05	-0.322557	0.564	0.55	1									PAFAH1B2
P4HB	8.34297e-25	-0.397571	0.55	0.642	3.85545e-20																														MT-CO3	4.25721e-17	-0.324953	0.961	0.881	1.96734e-12									VEZT
DSC3	3.35647e-15	-0.400293	0.146	0.258	1.55109e-10																														HMG20B	0.00237762	-0.327231	0.492	0.49	1									OIP5-AS1
NASP	7.89752e-26	-0.400502	0.492	0.627	3.6496e-21																														CALR	2.27834e-21	-0.327468	0.951	0.871	1.05287e-16									LUC7L3
SLC39A6	9.85338e-12	-0.401856	0.327	0.419	4.55344e-07																														OPTN	1.04217e-05	-0.327762	0.421	0.464	0.481607									HES1
STMN1	1.77562e-21	-0.40418	0.513	0.616	8.20549e-17																														SSR4	2.60708e-07	-0.329459	0.545	0.552	0.0120479									TMX3
PYGB	1.60727e-27	-0.40561	0.165	0.335	7.42754e-23																														CANX	2.47186e-17	-0.33019	0.875	0.805	1.14229e-12									CHD8
ECT2	6.43918e-33	-0.407605	0.127	0.309	2.97567e-28																														PTTG1IP	7.96908e-12	-0.33084	0.921	0.839	3.68267e-07									GOLGA2
PTRF	3.34732e-21	-0.407641	0.449	0.581	1.54686e-16																														SRRM2	0.000120035	-0.331738	0.587	0.579	1									LUZP1
MMP7	1.55894e-06	-0.408505	0.313	0.381	0.0720417																														KRT8	1.89401e-05	-0.332368	0.817	0.698	0.875261									AMIGO2
EZH2	1.10452e-26	-0.409057	0.207	0.382	5.10422e-22																														MYO1B	0.000642716	-0.332382	0.384	0.418	1									PDLIM5
HSP90AA1	1.81181e-65	-0.411667	0.941	0.92	8.37274e-61																														MAP4	9.10847e-09	-0.334615	0.683	0.659	0.000420921									ADD1
TUBB	1.53432e-35	-0.412073	0.623	0.713	7.09041e-31																														KRT15	0.0297558	-0.335131	0.729	0.649	1									SREK1IP1
CANX	5.15864e-43	-0.412348	0.796	0.816	2.38391e-38																														DDIT4	0.00050706	-0.335504	0.468	0.477	1									DDX50
TPM1	2.20863e-18	-0.413766	0.917	0.893	1.02065e-13																														ELF3	0.201307	-0.335682	0.475	0.427	1									THOC2
NUDC	6.92285e-31	-0.415238	0.618	0.698	3.19919e-26																														TAGLN2	0.000903249	-0.335931	0.609	0.563	1									MAP4K5
MTPN	2.17306e-28	-0.416417	0.309	0.48	1.00422e-23																														EHF	0.00109344	-0.336721	0.279	0.313	1									PDLIM7
DNAJC9	4.26636e-31	-0.418115	0.293	0.478	1.97157e-26																														HDLBP	3.52732e-08	-0.337358	0.653	0.627	0.00163005									NSUN2
POLE3	3.44153e-32	-0.419395	0.294	0.482	1.5904e-27																														MT-ND5	7.46389e-20	-0.338928	0.995	0.935	3.44921e-15									PSMD3
PPDPF	5.77527e-21	-0.420404	0.656	0.7	2.66887e-16																														MSN	5.54924e-05	-0.339214	0.47	0.488	1									ANKLE2
KPNB1	1.06504e-27	-0.420669	0.512	0.635	4.92174e-23																														MT-ND4	5.41145e-19	-0.339531	0.997	0.95	2.50074e-14									SFPQ
CLDN7	7.28115e-13	-0.42309	0.477	0.527	3.36476e-08																														MT-CYB	3.7054e-16	-0.340416	0.971	0.897	1.71234e-11									ARGLU1
HIST1H4C	0.0001858	-0.423286	0.845	0.704	1																														TPM4	1.49154e-22	-0.34095	0.955	0.871	6.89272e-18									DCAF13
KRT19	7.36305e-12	-0.42432	0.789	0.73	3.40261e-07																														PFKP	9.16828e-07	-0.343633	0.348	0.413	0.0423684									IPO5
MAP4	2.57022e-30	-0.426106	0.567	0.68	1.18775e-25																														CST3	5.77616e-09	-0.348785	0.313	0.407	0.000266928									PYGB
ANP32B	1.5786e-35	-0.426454	0.64	0.728	7.29501e-31																														GNB2L1	2.65009e-33	-0.348926	0.949	0.853	1.22466e-28									FLII
MCM3	1.66506e-26	-0.431439	0.253	0.429	7.69457e-22																														CDA	1.08751e-10	-0.34927	0.148	0.254	5.02559e-06									FNBP4
TAGLN2	1.84818e-26	-0.434227	0.449	0.592	8.54082e-22																														IL18	7.21568e-06	-0.353081	0.203	0.268	0.333451									ME1
ATF4	4.81065e-32	-0.435184	0.269	0.456	2.2231e-27																														UBE2H	2.42153e-10	-0.354507	0.208	0.317	1.11904e-05									HECTD1
CLTB	6.18034e-26	-0.435504	0.338	0.506	2.85606e-21																														TSPO	5.70627e-08	-0.356113	0.607	0.595	0.00263698									KDM5A
TUBA4A	2.11451e-33	-0.436238	0.267	0.464	9.77157e-29																														MYH9	0.0536036	-0.357551	0.542	0.507	1									DHCR24
DDX17	7.6498e-22	-0.437419	0.369	0.515	3.53512e-17																														KRT23	0.11688	-0.363568	0.251	0.257	1									UBA1
FUS	2.51323e-28	-0.438135	0.439	0.587	1.16141e-23																														TGFBI	2.4684e-05	-0.365838	0.761	0.708	1									ZNF644
CALB2	7.95777e-28	-0.440168	0.11	0.269	3.67744e-23																														CALD1	2.13992e-05	-0.366219	0.794	0.7	0.9889									CRCP
CD44	9.81225e-27	-0.44082	0.54	0.651	4.53444e-22																														CLTA	3.11541e-11	-0.369407	0.724	0.67	1.43969e-06									POP1
MYO1B	3.01058e-21	-0.444494	0.294	0.438	1.39125e-16																														MYOF	2.101e-06	-0.370655	0.53	0.536	0.0970913									PGD
KRT7	2.12866e-18	-0.445024	0.854	0.805	9.83698e-14																														CHD3	6.32169e-10	-0.370743	0.236	0.34	2.92138e-05									CD58
ARL6IP1	2.73678e-18	-0.445682	0.658	0.702	1.26472e-13																														RPL28	3.54331e-37	-0.372022	0.941	0.855	1.63744e-32									CNDP2
PPIB	3.65109e-63	-0.451729	0.847	0.85	1.68724e-58																														ATF4	3.30496e-08	-0.373073	0.364	0.432	0.00152729									PHACTR4
CFL1	9.5181e-79	-0.463424	0.898	0.89	4.3985e-74																														PERP	6.24912e-09	-0.376156	0.698	0.669	0.000288785									PCM1
KDELR1	3.25933e-32	-0.464223	0.293	0.477	1.5062e-27																														TAGLN	0.0263856	-0.379801	0.248	0.271	1									C11orf83
PTGES3	6.31671e-42	-0.466396	0.604	0.713	2.91908e-37																														CLTB	5.26524e-06	-0.380799	0.444	0.482	0.243317									CDK12
SLC3A2	5.50487e-33	-0.470456	0.219	0.411	2.54391e-28																														ANPEP	0.0196345	-0.381069	0.464	0.442	1									TP53I3
LAMC2	1.797e-15	-0.471591	0.305	0.426	8.30432e-11																														RPS11	5.63079e-47	-0.381688	0.958	0.881	2.6021e-42									UACA
ARHGAP11A	1.41549e-42	-0.472544	0.068	0.267	6.54128e-38																														P4HB	1.90399e-11	-0.383707	0.63	0.626	8.7987e-07									PTBP3
UPP1	8.95736e-42	-0.479249	0.084	0.287	4.13938e-37																														ACADVL	3.78595e-07	-0.384262	0.425	0.466	0.0174956									SPTBN1
ITGA6	3.25126e-16	-0.486854	0.354	0.472	1.50247e-11																														MACF1	0.000202198	-0.384296	0.413	0.433	1									RIOK3
PRR11	2.25548e-39	-0.488105	0.102	0.301	1.0423e-34																														CTSB	0.00014986	-0.387078	0.564	0.544	1									RBM26
PI3	1.87346e-07	-0.488397	0.235	0.304	0.00865764																														DSP	1.49083e-11	-0.387722	0.821	0.756	6.88945e-07									LAMB3
KIF23	1.28618e-41	-0.497995	0.076	0.271	5.94369e-37																														CD44	3.05777e-09	-0.388544	0.643	0.631	0.000141306									JUN
TMPO	7.43563e-36	-0.502602	0.246	0.443	3.43615e-31																														UBXN1	1.96675e-10	-0.391518	0.532	0.563	9.08874e-06									SFRP1
CASC5	6.96044e-49	-0.517353	0.044	0.252	3.21656e-44																														DST	0.020456	-0.3916	0.553	0.529	1									PTCD3
KIF11	1.09423e-46	-0.5246	0.073	0.285	5.05664e-42																														CDC37	4.27947e-09	-0.392887	0.636	0.628	0.000197763									USP33
BUB1	3.93201e-48	-0.529558	0.068	0.286	1.81706e-43																														RPS9	5.48681e-38	-0.392939	0.938	0.851	2.53556e-33									UBE2H
RPL18	7.71711e-68	-0.530803	0.789	0.808	3.56623e-63																														DCBLD1	1.87684e-05	-0.393956	0.465	0.483	0.867327									SEC14L2
TKT	1.12754e-46	-0.534371	0.666	0.746	5.2106e-42																														FXYD5	1.27364e-06	-0.399743	0.607	0.591	0.0588574									MICU1
MYLK	5.72818e-18	-0.534651	0.169	0.295	2.6471e-13																														PABPC1	1.13098e-36	-0.400051	0.932	0.859	5.2265e-32									TJP1
FAM213A	4.17353e-27	-0.536904	0.154	0.318	1.92867e-22																														PYGB	5.08691e-12	-0.401741	0.203	0.319	2.35076e-07									EML4
CEP55	5.89803e-46	-0.542212	0.087	0.305	2.7256e-41																														TCF25	1.81848e-08	-0.405588	0.519	0.539	0.000840357									MET
CDCA8	1.68028e-47	-0.548583	0.067	0.282	7.7649e-43																														SPTBN1	2.77406e-05	-0.407166	0.374	0.412	1									SAFB2
NCL	1.8134e-104	-0.552269	0.903	0.909	8.3801e-100																														MT-ND2	1.47767e-30	-0.407946	0.975	0.907	6.8286e-26									RBM28
SMC1A	3.8059e-43	-0.560709	0.451	0.628	1.75878e-38																														TPT1	1.54581e-50	-0.410124	0.949	0.878	7.14351e-46									RNH1
NCAPG	1.95007e-52	-0.56839	0.066	0.295	9.01165e-48																														KLK7	0.00640918	-0.420027	0.712	0.639	1									ROCK1
KIF20B	1.94867e-48	-0.572726	0.106	0.333	9.00517e-44																														TKT	1.32871e-14	-0.422401	0.803	0.724	6.14026e-10									TSN
GAPDH	1.76622e-111	-0.592426	0.961	0.93	8.16207e-107																														RAB11FIP1	4.03167e-10	-0.422422	0.183	0.284	1.86311e-05									GOT2
SPTBN1	7.46407e-39	-0.595605	0.237	0.443	3.44929e-34																														PPM1G	2.03985e-11	-0.422483	0.733	0.668	9.42657e-07									ARID5B
LAMA3	4.08885e-22	-0.602693	0.271	0.412	1.88954e-17																														CALB2	4.5334e-11	-0.425717	0.149	0.254	2.09497e-06									SIL1
CCNA2	1.58785e-53	-0.606206	0.08	0.317	7.33775e-49																														RRBP1	1.62603e-14	-0.429266	0.766	0.707	7.5142e-10									TOMM40
CCNB1	3.47361e-41	-0.606946	0.272	0.49	1.60523e-36																														GPRC5A	0.000627827	-0.444462	0.285	0.312	1									ADAM10
DST	4.19264e-22	-0.612864	0.429	0.552	1.9375e-17																														KDELR1	1.91752e-12	-0.445177	0.362	0.457	8.86126e-08									YTHDF2
TUBA1C	7.78982e-56	-0.619297	0.291	0.521	3.59983e-51																														APP	5.60206e-12	-0.44591	0.716	0.676	2.58883e-07									LAMP1
SMC4	6.03877e-41	-0.619547	0.335	0.52	2.79064e-36																														CFL1	2.28338e-51	-0.446545	0.946	0.885	1.0552e-46									NOC3L
HMMR	3.86909e-54	-0.62241	0.069	0.305	1.78799e-49																														PTRF	1.40311e-09	-0.446607	0.545	0.56	6.48406e-05									MYO6
PTHLH	9.77018e-22	-0.626646	0.166	0.304	4.515e-17																														IGFBP3	5.6134e-06	-0.448828	0.441	0.478	0.259407									RBM19
BIRC5	2.00254e-50	-0.627662	0.212	0.455	9.25412e-46																														ITGB6	5.77737e-06	-0.451462	0.461	0.487	0.266984									RPN1
SFN	1.80106e-33	-0.647615	0.517	0.652	8.32308e-29																														SSFA2	1.51639e-08	-0.456349	0.254	0.337	0.000700754									ZFP36L1
DLGAP5	9.06138e-53	-0.654576	0.103	0.344	4.18744e-48																														KRT14	2.59828e-06	-0.463846	0.772	0.586	0.120072									BBX
UBE2C	3.70451e-35	-0.665771	0.172	0.358	1.71193e-30																														CLDN7	3.50924e-08	-0.465432	0.513	0.519	0.00162169									LAMC1
HIST1H1E	8.97865e-35	-0.68051	0.182	0.373	4.14921e-30																														S100A2	0.000219208	-0.466911	0.626	0.528	1									OSBPL8
KRT5	6.10472e-45	-0.706219	0.649	0.735	2.82111e-40																														PPDPF	3.45571e-16	-0.472472	0.72	0.689	1.59695e-11									ATIC
ASPM	3.12885e-51	-0.707086	0.093	0.322	1.4459e-46																														CST6	0.000142742	-0.473704	0.573	0.546	1									NELFCD
CENPE	1.14571e-52	-0.718575	0.075	0.305	5.29454e-48																														CD99	3.77714e-19	-0.478473	0.217	0.372	1.74549e-14									PAM
PPM1G	1.05022e-80	-0.733962	0.504	0.709	4.85329e-76																														RPS12	1.37801e-74	-0.479472	0.986	0.918	6.36805e-70									SMIM7
KRT16	4.07214e-19	-0.737889	0.486	0.578	1.88182e-14																														SERPINB1	1.37638e-10	-0.483822	0.394	0.461	6.36051e-06									WBP4
TUBB4B	1.41684e-69	-0.75365	0.367	0.609	6.5475e-65																														EMP1	2.53374e-06	-0.484885	0.635	0.606	0.117089									PRR13
ANLN	3.31633e-61	-0.760494	0.099	0.357	1.53254e-56																														ALDH1A3	4.05377e-05	-0.492315	0.262	0.312	1									SETX
KRT6B	2.05783e-60	-0.772114	0.526	0.692	9.50965e-56																														PPIB	4.48631e-51	-0.502015	0.897	0.844	2.07321e-46									POLR2B
IER3	7.40531e-60	-0.786267	0.329	0.562	3.42214e-55																														RARRES1	2.86962e-09	-0.502815	0.77	0.722	0.000132611									ARIH2
HIST1H1D	2.91514e-33	-0.853436	0.146	0.321	1.34715e-28																														PLK2	1.55145e-11	-0.5167	0.533	0.56	7.16958e-07									SUPT5H
NUSAP1	3.11106e-56	-0.858542	0.245	0.477	1.43768e-51																														MT-RNR2	5.34065e-52	-0.518638	1	0.993	2.46802e-47									CNN2
PRC1	5.5364e-68	-0.860485	0.201	0.474	2.55848e-63																														SAT1	0.213936	-0.525093	0.701	0.602	1									ORMDL1
AURKA	3.09049e-67	-0.886061	0.081	0.348	1.42818e-62																														DDX17	2.55355e-16	-0.526733	0.405	0.5	1.18004e-11									SBNO1
CENPF	1.81785e-54	-0.905424	0.191	0.433	8.40065e-50																														RPL18	5.2845e-42	-0.535196	0.884	0.795	2.44207e-37									ZC3H18
HMGB2	6.84313e-60	-0.964215	0.307	0.525	3.16235e-55																														DSC2	1.39133e-16	-0.549381	0.604	0.632	6.4296e-12									NUB1
TPX2	2.40193e-82	-1.02833	0.198	0.502	1.10998e-77																														CAST	1.58073e-20	-0.559002	0.955	0.874	7.30487e-16									UBTF
KRT14	3.49581e-13	-1.04872	0.571	0.613	1.61548e-08																														GAPDH	9.23824e-70	-0.572739	0.983	0.93	4.26918e-65									CIR1
MKI67	6.91969e-73	-1.0595	0.186	0.464	3.19773e-68																														EEF2	8.34983e-59	-0.585631	0.92	0.856	3.85862e-54									ATG12
VIM	4.19621e-58	-1.0688	0.31	0.533	1.93915e-53																														AZGP1	1.02743e-14	-0.612096	0.593	0.596	4.74794e-10									PTPLB
KRT6A	1.32626e-50	-1.17511	0.285	0.504	6.12892e-46																														NEAT1	7.37757e-07	-0.618565	0.427	0.467	0.0340932									COPS5
TOP2A	2.88149e-71	-1.27097	0.177	0.442	1.3316e-66																														LGALS3	4.3119e-22	-0.637456	0.575	0.632	1.99262e-17									MICU2
mt-Rnr2	2.06095e-37	-1.42578	0.664	0.463	9.52405e-33																														CCL28	3.72281e-10	-0.669616	0.23	0.324	1.72039e-05									CUL1
S100A2	3.66884e-18	-1.86236	0.469	0.552	1.69544e-13																														MGP	4.96211e-08	-0.686029	0.82	0.756	0.00229309									PHF6
Malat1	1.89917e-23	-2.10633	0.362	0.204	8.77643e-19																														TPM1	7.02754e-46	-0.687291	0.932	0.892	3.24757e-41									SEC22B
																																			SLPI	2.4435e-14	-0.729516	0.436	0.505	1.12919e-09									WBP5
																																			CCND1	1.31566e-20	-0.735556	0.476	0.559	6.07993e-16									NANS
																																			VIM	2.7283e-10	-0.739306	0.461	0.5	1.2608e-05									OPA1
																																			KRT19	6.60138e-30	-0.778905	0.753	0.738	3.05063e-25									DEGS1
																																			KRT6A	2.68234e-08	-0.794586	0.425	0.472	0.00123956									OXSR1
																																			KRT81	6.16842e-25	-0.814046	0.673	0.696	2.85055e-20									SPAG9
																																			KRT7	5.87914e-56	-0.851854	0.82	0.812	2.71687e-51									LTBR
																																			IER3	1.12627e-27	-0.858669	0.411	0.536	5.20471e-23									SPECC1
																																			KRT5	2.36982e-38	-0.874335	0.695	0.723	1.09514e-33									TPP2
																																			PI3	1.43244e-14	-0.913814	0.183	0.306	6.6196e-10									APTX
																																			KRT6B	1.9293e-47	-0.936438	0.579	0.674	8.91566e-43									PDS5A
																																			MMP7	5.64107e-22	-1.06714	0.239	0.385	2.60685e-17									GANAB
																																			KRT16	5.93201e-46	-1.23539	0.388	0.583	2.7413e-41									LYPLA1
																																			mt-Rnr2	1.30785e-16	-1.68793	0.681	0.475	6.04383e-12									MRPL34
																																			Malat1	1.63707e-18	-2.11742	0.391	0.211	7.56521e-14									LRPPRC
																																																	WWP1
																																																	DCBLD2
																																																	TOR1AIP2
[truncated: 2,291 more rows]
[truncated: 11 more columns]

## Sheet: 3-DGE of CR vs NM
gene	numIDV	beta	se_beta	pvalue	h2	sigma2	converged	log2FC	FDR
[truncated: 5,087 more rows]

[truncated: 11 more sheets: 4-DGE of CR vs NM by individual, 5-ROCK gene set, 6-CR transcription factors, 7-ESC gene set, 8-MaSC gene set, 9-Lum_Prog gene set, 10-Mouse pseudotime genes, 11-Hybrid Proportions, 12-DGE of quad hybrids, 13-Overlap of quadDEGs and EMT , 14-Mouse PT vs CR ]
